# Supplementary material for: Unveiling unique microbial nitrogen cycling and nitrification driver in coastal Antarctica
Source: Nat Commun. 2024 Apr 12;15:3143. doi: 10.1038/s41467-024-47392-4 (PMC11014942; doi:10.1038/s41467-024-47392-4)
Supplement: Supplementary file 4 — Supplementary Data 1 [file 41467_2024_47392_MOESM4_ESM.xlsx]

## Sheet: Supplementary Data 1
Supplementary Data 1. Summary of the obtained 1968 metagenome-assembled genomes (MAGs).
	No. of MAGs	Proportion	Domain	MAGs	Proportion (%)
Total	1968	-	Bacteria	1963	0.997459
High-quality MAGs	724	0.367886	Archaea	5	0.00254065
Medium-quality MAGs	1244	0.632114
Average completeness (%)	82.8055	-
Average contamination (%)	5.79346	-
	No. of MAGs	Proportion (%)	No. of high-quality MAGs	Average Completeness (%)	Average Contamination (%)	Total relative abundace in different samples (%)
						LS1	LS2	LS3	LS4	LS5	LS6	LA1	LA2	LA3	LA4	LA5	LA6	SVL1	SVL2
Thermoproteota	5	0.00254065	1	78.8	2.752	47.24	42.144	43.8713	37.1326	35.9498	34.2218	54.4776	44.8365	51.3727	43.8473	31.4673	44.7732	29.6364	35.7226
Acidobacteriota	113	0.0574187	45	84.7765	3.40354
Actinobacteriota	412	0.20935	130	81.8415	3.12709
Armatimonadota	35	0.0177846	15	80.1563	2.522
Atribacterota	1	0.00050813	1	98.31	1.08
Bacteroidota	273	0.13872	139	85.8125	2.32652
Bdellovibrionota	10	0.0050813	1	79.425	2.692
Campylobacterota	3	0.00152439	2	95.12	2.69
Chlamydiota	1	0.00050813	1	94.59	4.17
Chloroflexota	162	0.0823171	60	82.9934	2.80272
Cyanobacteria	58	0.0294715	27	84.6097	2.12224
Deinococcota	4	0.00203252	0	67.4275	3.3875
Desulfobacterota	18	0.00914634	6	77.944	1.59933
Dormibacterota	3	0.00152439	1	76.3567	1.15
Eisenbacteria	1	0.00050813	1	92.86	92.86
Elusimicrobiota	5	0.00254065	1	79.486	1.658
Eremiobacterota	4	0.00203252	3	90.535	2.385
Fibrobacterota	3	0.00152439	1	79.38	1.97667
Firmicutes	16	0.00813008	7	78.9433	2.22222
Gemmatimonadota	80	0.0406504	20	80.9319	3.63225
Myxococcota	37	0.0188008	13	82.9373	3.77973
Nitrospirota	7	0.00355691	2	82.2357	3.86429
Omnitrophota	1	0.00050813	0	89.96	2.15
Patescibacteria	104	0.0528455	0	66.4664	1.175
Planctomycetota	96	0.0487805	40	83.4709	2.57484
Proteobacteria	393	0.199695	163	84.075	3.1331
Spirochaetota	4	0.00203252	2	87.465	2.355
Sumerlaeota	4	0.00203252	1	71.3925	4.7625
Verrucomicrobiota	115	0.058435	41	83.0577	3.6567
