# Supplementary material for: Unveiling unique microbial nitrogen cycling and nitrification driver in coastal Antarctica
Source: Nat Commun. 2024 Apr 12;15:3143. doi: 10.1038/s41467-024-47392-4 (PMC11014942; doi:10.1038/s41467-024-47392-4)
Supplement: Supplementary file 5 — Supplementary Data 2 [file 41467_2024_47392_MOESM5_ESM.xlsx]

## Sheet: Supplementary Data 2
Supplementary Data 2. Statistics of presence or absence of key metabolic marker genes in all retrieved metagenome-assembled genomes (MAGs).
Phylum	No. of MAGs	Proportion (%)	No. of high-quality MAG	Average Completeness (%)	Average Contamination (%)	Carbon fixation						Trace gas metabolism									Sulfur metabolism							Nitrogen metabolism											Phototrophy			Alternative e donor					Alternative e acceptor
						AclB	AcsB	HbsC	HbsT	Mcr	RbcL	CooS	CoxL	Fe	FeFe	NiFe	MmoA	PmoA	McrA	IsoA	FCC	Sqr	SoxB	DsrA	r-DsrA	AsrA	Sor	AmoA	NxrA	HzsA	NifH	NarG	NapA	NrfA	NirS	NirK	NorB	NosZ	PsaA	PsbA	RHO	ArsC	MtrB	OmcB	RdhA	YgfK	ARO	Cyc2	FdhA
Thermoproteota	5	0.00254065	1	78.8	2.752	0	0	0	4	0	0	0	0	0	0	0	0	0	0	0	0	1	0	0	0	0	0	5	0	0	0	0	0	0	0	2	0	1	0	0	0	0	0	0	0	0	0	0	0
Acidobacteriota	113	0.0574187	45	84.7765	3.40354	1	0	0	0	28	1	1	5	0	0	0	0	0	0	0	25	36	2	1	0	1	0	0	0	0	0	0	5	11	2	21	47	5	0	0	8	31	0	1	0	5	1	10	11
Actinobacteriota	412	0.20935	130	81.8415	3.12709	1	1	1	0	80	63	8	94	0	0	0	2	0	0	0	128	198	6	2	0	8	1	0	0	0	83	109	4	1	10	122	41	5	0	0	75	95	1	4	6	50	6	1	47
Armatimonadota	35	0.0177846	15	80.1563	2.522	1	1	1	0	18	1	3	1	0	0	0	0	0	0	0	7	10	0	0	0	1	0	0	0	0	1	0	0	0	0	6	7	2	0	0	2	1	0	0	1	0	0	2	0
Atribacterota	1	0.00050813	1	98.31	1.08	0	0	0	0	0	0	0	0	0	0	0	0	0	0	0	0	0	0	0	0	1	0	0	0	0	0	0	0	0	0	0	0	0	0	0	0	0	0	0	0	0	0	0	1
Bacteroidota	273	0.13872	139	85.8125	2.32652	0	0	0	0	33	0	1	1	0	0	0	0	0	0	0	45	135	5	0	0	5	0	0	0	0	9	0	1	21	22	103	77	104	2	0	93	80	1	2	7	8	0	10	27
Bdellovibrionota	10	0.0050813	1	79.425	2.692	0	0	0	0	1	0	0	0	0	0	0	0	0	0	0	1	3	1	0	0	0	0	0	0	0	0	0	0	0	2	6	3	0	0	0	1	2	0	0	1	0	0	0	2
Campylobacterota	3	0.00152439	2	95.12	2.69	1	0	0	0	0	0	0	0	0	0	0	0	0	0	0	1	2	3	0	0	0	0	0	0	0	2	0	3	0	0	0	1	0	0	0	0	3	0	0	0	0	0	0	0
Chlamydiota	1	0.00050813	1	94.59	4.17	0	0	0	0	0	0	0	0	0	0	0	0	0	0	0	0	0	0	0	0	0	0	0	0	0	0	0	0	0	0	0	0	0	0	0	0	0	0	0	0	0	0	0	0
Chloroflexota	162	0.0823171	60	82.9934	2.80272	2	0	0	0	37	12	5	40	0	0	0	0	0	1	0	53	74	4	0	0	1	2	0	0	0	5	0	0	5	6	60	4	5	0	4	18	4	0	0	35	8	0	2	10
Cyanobacteria	58	0.0294715	27	84.6097	2.12224	1	0	0	0	5	43	0	0	0	0	0	0	0	0	0	10	27	0	0	0	0	0	0	0	0	8	0	0	0	0	3	4	1	44	50	26	2	0	1	2	13	0	0	1
Deinococcota	4	0.00203252	0	67.4275	3.3875	0	0	0	0	0	0	0	2	0	0	0	0	0	0	0	0	2	1	0	0	0	0	0	0	0	1	0	0	0	1	2	0	0	0	0	2	1	0	0	0	0	0	0	2
Desulfobacterota	18	0.00762195	6	77.944	1.59933	1	6	0	0	2	0	8	0	0	0	0	0	0	0	0	1	10	0	9	0	6	0	0	0	0	12	0	5	3	0	1	4	1	0	0	0	2	0	3	1	1	0	2	3
Dormibacterota	3	0.00152439	1	76.3567	1.15	0	0	0	0	2	0	0	1	0	0	0	0	0	0	0	2	0	0	0	0	0	0	0	0	0	0	0	0	0	0	1	1	0	0	0	0	0	0	0	0	0	0	0	0
Eisenbacteria	1	0.00050813	1	92.86	92.86	0	0	0	0	0	0	0	0	0	0	0	0	0	0	0	0	0	0	0	0	0	0	0	0	0	0	0	0	0	0	1	0	0	0	0	0	0	0	1	0	0	0	0	0
Elusimicrobiota	5	0.00254065	1	79.486	1.658	1	0	0	0	0	0	0	0	0	0	0	0	0	0	0	2	1	0	0	0	0	0	0	0	0	0	0	0	0	0	0	1	0	0	0	0	2	0	0	0	1	0	1	0
Eremiobacterota	4	0.00203252	3	90.535	2.385	0	0	0	0	0	1	0	0	0	0	0	0	0	0	0	2	1	1	0	0	0	0	0	0	0	1	0	0	0	1	2	1	1	0	0	1	0	0	0	0	0	1	1	1
Fibrobacterota	3	0.00152439	1	79.38	1.97667	0	0	0	0	1	0	0	0	0	0	0	0	0	0	0	0	2	0	0	0	1	0	0	0	0	0	0	0	0	0	0	1	0	0	0	0	1	0	0	0	0	0	0	0
Firmicutes	16	0.00457317	7	78.9433	2.22222	0	2	0	0	1	0	0	0	0	0	0	0	0	0	0	1	2	0	0	0	2	0	0	0	0	1	0	0	0	0	1	2	0	0	1	0	5	0	0	0	2	0	1	3
Gemmatimonadota	80	0.0406504	20	80.9319	3.63225	0	0	1	0	21	1	0	2	0	0	0	0	0	1	0	31	27	2	0	0	1	0	0	0	0	4	0	2	4	16	46	14	29	0	22	9	2	0	0	1	4	0	10	7
Myxococcota	37	0.0188008	13	82.9373	3.77973	2	0	0	0	7	2	0	2	0	0	0	0	0	0	0	14	16	1	1	0	3	0	0	0	0	2	0	4	4	4	9	22	10	0	2	5	9	0	4	2	3	0	5	3
Nitrospirota	7	0.00355691	2	82.2357	3.86429	4	0	0	0	1	0	0	0	0	0	0	0	2	0	0	3	4	0	0	0	0	0	2	6	0	0	0	0	0	1	7	1	0	0	0	0	7	1	0	0	0	1	2	4
Omnitrophota	1	0.00050813	0	89.96	2.15	0	0	0	0	1	0	0	0	0	0	0	0	0	0	0	0	0	0	0	0	0	0	0	0	0	0	0	0	0	0	0	0	0	0	0	0	0	0	0	0	0	0	0	0
Patescibacteria	104	0.0528455	0	66.4664	1.175	0	0	0	0	5	1	0	0	0	0	0	0	0	0	0	1	3	0	0	0	1	0	0	0	0	0	0	0	0	0	2	1	1	0	0	1	0	0	0	0	1	0	0	0
Planctomycetota	96	0.0487805	40	83.4709	2.57484	0	0	0	1	12	0	0	0	0	0	0	0	0	0	0	24	50	1	0	0	1	0	0	0	0	12	0	6	4	3	11	22	6	0	0	13	4	0	0	1	2	0	0	3
Proteobacteria	393	0.199695	163	84.075	3.1331	3	1	0	0	76	86	1	33	0	0	0	1	1	0	0	152	257	118	22	0	2	1	1	0	0	17	87	10	0	82	140	144	17	0	133	70	184	11	1	30	14	9	82	192
Spirochaetota	4	0.00203252	2	87.465	2.355	0	0	0	0	0	0	0	0	0	0	0	0	0	0	0	0	3	0	0	0	0	0	0	0	0	0	0	0	0	0	0	0	0	0	0	0	0	0	0	0	0	0	0	0
Sumerlaeota	4	0.00203252	1	71.3925	4.7625	0	0	0	0	0	0	0	0	0	0	0	0	0	0	0	1	0	0	0	0	0	0	0	0	0	1	0	1	2	0	0	1	0	0	0	0	0	0	0	0	0	0	0	0
Verrucomicrobiota	115	0.058435	41	83.0577	3.6567	0	0	0	0	14	1	3	0	0	0	0	0	0	1	0	21	25	1	2	0	0	0	0	0	0	2	0	7	13	12	54	11	27	0	0	6	9	0	0	1	6	0	3	11
Total	1968		724			18	11	3	5	345	212	32	181	0	0	0	3	3	3	0	525	889	146	37	0	34	4	8	6	0	162	264	48	68	162	600	410	215	46	212	330	444	14	17	88	118	18	132	328
[truncated: 10 more columns]
