# Supplementary material for: Unveiling unique microbial nitrogen cycling and nitrification driver in coastal Antarctica
Source: Nat Commun. 2024 Apr 12;15:3143. doi: 10.1038/s41467-024-47392-4 (PMC11014942; doi:10.1038/s41467-024-47392-4)
Supplement: Supplementary file 7 — Source Data [file 41467_2024_47392_MOESM7_ESM.xlsx]

## Sheet: Fig. 1
Quantitative PCR analysis of functional Nitrogen cycling genes in soil and lake sediment samples from Larsemann Hills, and soil samples from South Victoria Land. The hzo, nirA, and narG gene abundance data are not shown as they were of low value and nearly undetectable in the samples analyzed.
Larsemann Hills									South Victoria Land
Functional gene (group)	Sample	Abundance		DNA concentration	Abundance				Functional gene (group)	Samples	Abundance		DNA concentration	Abundance
Nitrification-amoA (AOA)	LH-soil/lake sediment	copies.g-1	std	ng.μL-1 DNA	copies.ng-1 DNA	Log10 (copies.ng-1 DNA)	Average[Log10 (copies.ng-1 DNA)]		Nitrification-amoA (AOA)	SVL-soil	copies.g-1	std	ng.μL-1 DNA	copies.ng-1 DNA	Log10 (copies.ng-1 DNA)	Average[Log10 (copies.ng-1 DNA)]
	LS1	5762080	245827	3.8	379.084	2.57874	2.25405			SVL1	1.06072e+07	320734	7.35	360.788	2.55725	3.11
	LS2	9134330	3.24612e+06	3.05	748.716	2.87432				SVL2	30425375	2.67595e+06	9.75	780.138	2.89217
	LS3	1903850	919820	16.4	29.0221	1.46273				SVL3	1.15242e+07	491653	7.35	391.978	2.59326
	LS4	1.18014e+06	485072	3.01	98.0183	1.99131				SVL4	5.82687e+07	6.49224e+06	4	3641.79	3.56132
	LS6	8861410	602595	9.6	230.766	2.36317				SVL5	1.78077e+07	1.83964e+06	7.95	559.991	2.74818
	LA1	58048.2	8974.22	2.3	6.30958	0.800001	1.01355			SVL6	1.03603e+07	970143	3.95	655.714	2.81671
	LA2	583590	24976.5	11.8	12.3642	1.09217				SVL7	9.77228e+07	1.72519e+06	2.8	8725.25	3.94078
	LA3	337001	25135	2.25	37.4445	1.57339				SVL8	2.78274e+07	1.56559e+06	5.15	1350.84	3.1306
	LA4	173642	40941.4	10.3	4.21461	0.624758				SVL9	1.14062e+07	38040.1	1.6	1782.22	3.25096
	LA6	903845	45106	23.8	9.49417	0.977457				SVL10	1.09287e+08	8.0067e+06	6.5	4203.35	3.6236
Nitrification-amoA (AOB)	LH-soil/lake sediment	copies.g-1	std	ng.μL-1 DNA	copies.ng-1 DNA	Log10 (copies.ng-1 DNA)	Average[Log10 (copies.ng-1 DNA)]		Nitrification-amoA (AOB)		copies.g-1	std	ng.μL-1 DNA	copies.ng-1 DNA	Log10 (copies.ng-1 DNA)	Average[Log10 (copies.ng-1 DNA)]
	LS1	2118650	190565	3.8	139.385	2.14422	1.67656			SVL1	1.89451e+07	1.91208e+06	7.35	644.39	2.80915	2.43
	LS2	1.41289e+06	130420	3.05	115.811	2.06375				SVL2	1.65106e+07	2.28375e+06	9.75	423.348	2.6267
	LS3	584157	41701.3	16.4	8.90484	0.949626				SVL3	4.23729e+06	381130	7.35	144.126	2.15874
	LS4	552883	77887.1	3.01	45.9205	1.66201				SVL4	4.82577e+06	260839	4	301.611	2.47945
	LS6	1404620	187857	9.6	36.5786	1.56323				SVL5	7.16831e+06	83402.5	7.95	225.419	2.35299
	LA1	9592.59	2633.63	2.3	1.04267	0.0181481	-0.0767454			SVL6	3.10577e+06	155774	3.95	196.567	2.29351
	LA2	24800.8	9784.23	11.8	0.52544	-0.279477				SVL7	2.80924e+06	375714	2.8	250.825	2.39937
	LA3	78929.3	22971	2.25	8.76993	0.942996				SVL8	2.67703e+06	108794	5.15	129.953	2.11379
	LA4	23801	1937	10.3	0.577695	-0.238301				SVL9	3.79394e+06	52805.8	1.6	592.803	2.77291
	LA6	14175.7	1834.31	23.8	0.148904	-0.827093				SVL10	4.8105e+06	791671	6.5	185.019	2.26722
Nitrification-amoA (comammox clade A)	LH-soil/lake sediment	copies.g-1	std	ng.μL-1 DNA	copies.ng-1 DNA	Log10 (copies.ng-1 DNA)	Average[Log10 (copies.ng-1 DNA)]		Nitrification-amoA (comammox clade A+B)		copies.g-1	std	ng.μL-1 DNA	copies.ng-1 DNA	Log10 (copies.ng-1 DNA)	Average[Log10 (copies.ng-1 DNA)]
	LS1	248935	16378.3	3.8	16.3773	1.21424	1.30318			SVL1	1.94435e+07	1.94916e+06	7.35	661.344	2.82043	2.44
	LS2	350188	20922.5	3.05	28.7039	1.45794				SVL2	7.24912e+07	1.51272e+07	9.75	1858.75	3.26922
	LS3	1540930	978817	16.4	23.4898	1.37088				SVL3	1.49787e+06	32756.6	7.35	50.9479	1.70713
	LS4	76753.1	22772.9	3.01	6.37484	0.804469				SVL4	2.30098e+06	41845.1	4	143.811	2.15779
	LS6	1.78936e+06	218144	9.6	46.5979	1.66837				SVL5	7.08187e+06	1.95763e+06	7.95	222.7	2.34772
	LA1	99086.5	23530.4	2.3	10.7703	1.03223	0.88888			SVL6	553506	45545.7	3.95	35.032	1.54447
	LA2	133803	31096	11.8	2.83482	0.452525				SVL7	7.57873e+06	436287	2.8	676.672	2.83038
	LA3	1948630	71790.1	2.25	216.514	2.33549				SVL8	1.95837e+07	1.8313e+06	5.15	950.665	2.97803
	LA4	205548	36968.5	10.3	4.98902	0.698016				SVL9	939739	27557.2	1.6	146.834	2.16683
	LA6	80312.2	11137.5	23.8	0.843616	-0.0738553				SVL10	9.43165e+06	1.3225e+06	6.5	362.756	2.55961
Nitrification-amoA (comammox clade B)	LH-soil/lake sediment	copies.g-1	std	ng.μL-1 DNA	copies.ng-1 DNA	Log10 (copies.ng-1 DNA)	Average[Log10 (copies.ng-1 DNA)]		Nitrification-hao	SVL-soil	copies.g-1	std	ng.μL-1 DNA	copies.ng-1 DNA	Log10 (copies.ng-1 DNA)	Average[Log10 (copies.ng-1 DNA)]
	LS1	748935	16378.3	3.8	49.272	1.6926	1.75101			SVL1	111026	428.455	7.35	3.77641	0.577079	0.78
	LS2	1150490	20922.5	3.05	94.3025	1.97452				SVL2	132293	8333.11	9.75	3.39212	0.530471
	LS3	3.54093e+06	978817	16.4	53.9776	1.73221				SVL3	92841.1	4623.73	7.35	3.15786	0.499393
	LS4	276753	22772.9	3.01	22.9861	1.36147				SVL4	99907.9	7479.33	4	6.24425	0.79548
	LS6	3789360	218144	9.6	98.6812	1.99423				SVL5	374431	79299.3	7.95	11.7745	1.07094
	LA1	1730720	76890.1	2.3	188.122	2.27444	2.00389			SVL6	96224	11029.1	3.95	6.09013	0.784626
	LA2	2086610	198840	11.8	44.2078	1.6455				SVL7	87313	5170.92	2.8	7.7958	0.891861
	LA3	10260400	878690	2.25	1140.04	3.05692				SVL8	97405.2	11340.6	5.15	4.72841	0.674715
	LA4	2101110	423027	10.3	50.9978	1.70755				SVL9	94968.6	7833.08	1.6	14.8388	1.1714
	LA6	2059060	437893	23.8	21.6288	1.33503				SVL10	159054	10713.2	6.5	6.11745	0.78657
Nitrification-hao	LH-soil/lake sediment	copies.g-1	std	ng.μL-1 DNA	copies.ng-1 DNA	Log10 (copies.ng-1 DNA)	Average[Log10 (copies.ng-1 DNA)]		Nitrification-nxrB (Nitrospira)	SVL-soil	copies.g-1	std	ng.μL-1 DNA	copies.ng-1 DNA	Log10 (copies.ng-1 DNA)	Average[Log10 (copies.ng-1 DNA)]
	LS1	85642	26316.2	3.8	5.63434	0.750843	0.648719			SVL1	3.86961e+08	2.02353e+07	7.35	13161.9	4.11932	4.22
	LS2	153352	60818.3	3.05	12.5698	1.09933				SVL2	1974329000	1.11751e+08	9.75	50623.8	4.70435
	LS3	73792.3	5331.26	16.4	1.12488	0.0511073				SVL3	8.60187e+07	3.18998e+06	7.35	2925.81	3.46625
	LS4	103574	5880.77	3.01	8.60253	0.934626				SVL4	2.12638e+08	4.70306e+06	4	13289.9	4.12352
	LS6	98179.4	13756.3	9.6	2.55675	0.407689				SVL5	359261625	2.09301e+07	7.95	11297.5	4.05298
	LA1	98687.3	1682.32	2.3	10.7269	1.03047	0.245256			SVL6	2.57038e+07	2.36247e+06	3.95	1626.82	3.21134
	LA2	84332.2	3360.31	11.8	1.7867	0.252052				SVL7	3.26262e+08	9.65353e+06	2.8	29130.5	4.46435
	LA3	90746.9	1095.18	2.25	0.864256	-0.0633577				SVL8	604677250	1.64669e+07	5.15	29353.3	4.46766
	LA4	80024.6	5100.67	10.3	1.94234	0.288326				SVL9	693310250	1.03768e+08	1.6	108330	5.03475
	LA6	49822.5	3083.34	23.8	0.523345	-0.281212				SVL10	995411875	2.79461e+08	6.5	38285.1	4.58303
Nitrification-nxrB (Nitrospira)	LH-soil/lake sediment	copies.g-1	std	ng.μL-1 DNA	copies.ng-1 DNA	Log10 (copies.ng-1 DNA)	Average[Log10 (copies.ng-1 DNA)]		Denitrification/DNRA-napA	SVL-soil	copies.g-1	std	ng.μL-1 DNA	copies.ng-1 DNA	Log10 (copies.ng-1 DNA)	Average[Log10 (copies.ng-1 DNA)]
	LS1	4309370	1594990	3.8	283.511	2.45257	2.26394			SVL1	7.78919e+06	433851	7.35	264.938	2.42314	1.82
	LS2	1631850	251528	3.05	133.758	2.12632				SVL2	3.13586e+07	646974	9.75	804.068	2.90529
	LS3	7.96381e+06	3046070	16.4	121.4	2.08422				SVL3	403025	113312	7.35	13.7083	1.13699
	LS4	1.28519e+06	1181240	3.01	106.743	2.02834				SVL4	520212	47700.9	4	32.5133	1.51206
	LS6	16313900	4.82676e+06	9.6	424.841	2.62823				SVL5	2.06536e+06	2.84786e+06	7.95	64.9484	1.81257
	LA1	4813620	177027	2.3	523.22	2.71868	2.42115			SVL6	50611.5	6177.51	3.95	3.20326	0.505592
	LA2	6259450	37710.1	11.8	132.615	2.12259				SVL7	1.23455e+06	203962	2.8	110.228	2.04229
	LA3	14624000	532588	2.25	1624.89	3.21082				SVL8	4.45431e+06	1.19901e+06	5.15	216.229	2.33491
	LA4	5463540	97438.3	10.3	132.61	2.12258				SVL9	120804	23427.3	1.6	18.8757	1.2759
	LA6	8123190	129548	23.8	85.3276	1.93109				SVL10	4.56844e+06	1.45082e+06	6.5	175.709	2.24479
Denitrification/DNRA-napA	LH-soil/lake sediment	copies.g-1	std	ng.μL-1 DNA	copies.ng-1 DNA	Log10 (copies.ng-1 DNA)	Average[Log10 (copies.ng-1 DNA)]		Denitrification-nirK	SVL-soil	copies.g-1	std	ng.μL-1 DNA	copies.ng-1 DNA	Log10 (copies.ng-1 DNA)	Average[Log10 (copies.ng-1 DNA)]
	LS1	9.28496e+06	178350	3.01	771.176	2.88715	2.81512			SVL1	1527754875	137999375	7.35	51964.5	4.71571	4.19
	LS2	1.35011e+07	552696	9.6	351.592	2.54604				SVL2	9.54921e+07	5.22397e+06	9.75	2448.52	3.3889
	LS3	1.08885e+07	327356	3.8	716.346	2.85512				SVL3	1.75827e+08	1.79755e+06	7.35	5980.5	3.77674
	LS4	5.77749e+06	984185	3.05	473.565	2.67538				SVL4	3.79811e+08	8.76994e+06	4	23738.2	4.37545
	LS6	8.48795e+07	8.70257e+06	16.4	1293.89	3.1119				SVL5	1904326500	652675375	7.95	59884.5	4.77731
	LA1	3.56631e+06	535201	2.3	416.842	2.61997	2.3268			SVL6	2.12655e+07	6.74263e+06	3.95	1345.92	3.12902
	LA2	2.689e+06	574010	11.8	110.486	2.04331				SVL7	3688000750	5.16448e+08	2.8	329286	5.51757
	LA3	4.44477e+07	3.71752e+06	26.25	387.642	2.58843				SVL8	1.02214e+08	2.97671e+06	5.15	4961.86	3.69564
	LA4	1.71739e+07	1.16069e+06	10.3	56.9704	1.75565				SVL9	659838000	73805250	1.6	103100	5.01326
	LA6	1.05182e+07	255031	23.8	423.312	2.62666				SVL10	8.28976e+07	4.56005e+06	6.5	3188.37	3.50357
Denitrification-nirK	LH-soil/lake sediment	copies.g-1	std	ng.μL-1 DNA	copies.ng-1 DNA	Log10 (copies.ng-1 DNA)	Average[Log10 (copies.ng-1 DNA)]		Denitrification-nirS	SVL-soil	copies.g-1	std	ng.μL-1 DNA	copies.ng-1 DNA	Log10 (copies.ng-1 DNA)	Average[Log10 (copies.ng-1 DNA)]
	LS1	860601500	6.91633e+07	3.8	56618.5	4.75296	4.77962			SVL1	5787878500	3.25434e+08	7.35	196867	5.29417	5.23
	LS2	537251125	1.04929e+08	3.05	44037	4.64382				SVL2	1424807375	269946500	9.75	36533.5	4.56269
	LS3	3755419250	2.11247e+08	16.4	57247.2	4.75775				SVL3	3433651250	7.07311e+07	7.35	116791	5.06741
	LS4	2437798750	223668750	3.01	202475	5.30637				SVL4	1310018375	9.55852e+07	4	81876.1	4.91316
	LS6	1050788125	1.79205e+08	9.6	27364.3	4.43718				SVL5	4784189500	3.88772e+08	7.95	150446	5.17738
	LA1	8.16266e+08	4.5918e+07	2.3	88724.6	4.94804	4.30644			SVL6	4702556500	2.42197e+08	3.95	297630	5.47368
	LA2	2.44937e+08	1.33668e+07	11.8	5189.34	3.71511				SVL7	2458206250	1.37993e+08	2.8	219483	5.3414
	LA3	1205989375	8.83184e+07	2.25	11485.6	4.06015				SVL8	3565469250	5.72782e+07	5.15	173081	5.23825
	LA4	1335140375	3.62115e+07	10.3	32406.3	4.51063				SVL9	4483801500	354497375	1.6	700594	5.84547
	LA6	1891914625	1.25133e+08	23.8	19873.1	4.29826				SVL10	6702214500	8.53008e+08	6.5	257777	5.41124
Denitrification-nirS	LH-soil/lake sediment	copies.g-1	std	ng.μL-1 DNA	copies.ng-1 DNA	Log10 (copies.ng-1 DNA)	Average[Log10 (copies.ng-1 DNA)]		Denitrification-norB	SVL-soil	copies.g-1	std	ng.μL-1 DNA	copies.ng-1 DNA	Log10 (copies.ng-1 DNA)	Average[Log10 (copies.ng-1 DNA)]
	LS1	1.60883e+08	2.49462e+07	3.8	10584.4	4.02467	4.1503			SVL1	3.89016e+08	7.53844e+06	7.35	13231.8	4.12162	3.92
	LS2	1.16328e+08	8.68892e+06	3.05	9535.1	3.97933				SVL2	1824407750	1.09334e+08	9.75	46779.7	4.67006
	LS3	1217890125	140016875	16.4	18565.4	4.2687				SVL3	3.7033e+07	3.1126e+06	7.35	1259.63	3.10024
	LS4	4.63086e+08	6.75339e+07	3.01	38462.3	4.58504				SVL4	139039250	1.73682e+07	4	8689.95	3.93902
	LS6	300687500	7.90891e+06	9.6	7830.4	3.89378				SVL5	1280081875	3.56323e+08	7.95	40254.1	4.60481
	LA1	642566250	1.97594e+07	2.3	69844.2	4.84413	4.65845			SVL6	5.54817e+06	498759	3.95	351.15	2.54549
	LA2	185370000	2.5204e+07	11.8	3927.33	3.5941				SVL7	2.94994e+08	3.01539e+07	2.8	26338.7	4.4206
	LA3	39665140000	2374070250	2.25	377763	5.57722				SVL8	812339500	1.00224e+06	5.15	39434	4.59587
	LA4	540948750	2.04668e+07	10.3	13129.8	4.11826				SVL9	1.8203e+07	1.58968e+06	1.6	2844.22	3.45396
	LA6	13715025000	4.85585e+08	23.8	144065	5.15856				SVL10	142193500	8.78777e+06	6.5	5468.98	3.73791
Denitrification-norB	LH-soil/lake sediment	copies.g-1	std	ng.μL-1 DNA	copies.ng-1 DNA	Log10 (copies.ng-1 DNA)	Average[Log10 (copies.ng-1 DNA)]		Denitrification-nosZ	SVL-soil	copies.g-1	std	ng.μL-1 DNA	copies.ng-1 DNA	Log10 (copies.ng-1 DNA)	Average[Log10 (copies.ng-1 DNA)]
	LS1	4.54533e+08	1.26581e+08	3.8	74205	4.87043	4.45634			SVL1	280425241600	11109952000	7.35	9.53827e+06	6.97947	6.19
	LS2	343808000	2.46634e+07	3.05	9102.93	3.95918				SVL2	605460019200	328814873600	9.75	1.55246e+07	7.19102
	LS3	2204386500	1.51443e+08	16.4	29903.5	4.47572				SVL3	5205867200	1510251700	7.35	177070	5.24815
	LS4	893427625	4.7313e+06	3.01	28181	4.44996				SVL4	19149406400	683241600	4	1.19684e+06	6.07804
	LS6	349552625	28281125	9.6	33603.5	4.52638				SVL5	322792140800	18777267200	7.95	1.01507e+07	7.0065
	LA1	347873375	3.56235e+07	2.3	19962.9	4.30022	4.06651			SVL6	312776075	13459625	3.95	19796	4.29658
	LA2	1.79591e+08	8.06737e+06	11.8	7909.69	3.89816				SVL7	47305318400	9157568000	2.8	4.22369e+06	6.62569
	LA3	9.94015e+08	8.85315e+06	2.25	37812.3	4.57763				SVL8	207861440000	16342348800	5.15	1.00904e+07	7.00391
	LA4	822469625	5.4463e+07	10.3	3804.9	3.58034				SVL9	3022704400	259334675	1.6	472298	5.67422
	LA6	753002250	7.84729e+07	23.8	9466.81	3.9762				SVL10	15216033600	1423746400	6.5	585232	5.76733
Denitrification-nosZ	LH-soil/lake sediment	copies.g-1	std	ng.μL-1 DNA	copies.ng-1 DNA	Log10 (copies.ng-1 DNA)	Average[Log10 (copies.ng-1 DNA)]		N2-fixation-nifH	SVL-soil	copies.g-1	std	ng.μL-1 DNA	copies.ng-1 DNA	Log10 (copies.ng-1 DNA)	Average[Log10 (copies.ng-1 DNA)]
	LS1	3.81447e+08	4.65174e+07	3.8	25095.2	4.39959	4.54768			SVL1	6.96654e+07	2.85853e+07	7.35	2369.57	3.37467	3.09
	LS2	9.29041e+08	4.38635e+07	3.05	76150.9	4.88168				SVL2	3.13322e+07	3.51083e+06	9.75	803.391	2.90493
	LS3	2241671250	6.85758e+07	16.4	34171.8	4.53367				SVL3	1.84546e+07	392005	7.35	627.707	2.79776
	LS4	6.14113e+08	6.33455e+07	3.01	51006.1	4.70762				SVL4	1.85122e+07	4.73906e+06	4	1157.01	3.06334
	LS6	6.31201e+08	7.27602e+07	9.6	16437.5	4.21584				SVL5	3.85759e+07	1.12098e+07	7.95	1213.08	3.08389
	LA1	7.44531e+08	3.90517e+07	2.3	80927.2	4.90809	4.30014			SVL6	1.62515e+07	2.25003e+06	3.95	1028.57	3.01224
	LA2	3.15386e+08	2.7887e+07	11.8	6681.9	3.8249				SVL7	2.87692e+07	1.10653e+06	2.8	2568.68	3.40971
	LA3	2419344000	1.28805e+08	2.25	23041.4	4.36251				SVL8	2.00565e+06	904093	5.15	97.3618	1.98839
	LA4	9.82797e+08	2.00252e+08	10.3	23854.3	4.37757				SVL9	1.59993e+08	1.73706e+06	1.6	24998.8	4.39792
	LA6	1.01455e+09	7.16864e+07	23.8	10657	4.02763				SVL10	2.1385e+07	2960250	6.5	822.502	2.91514
N2 fixation-nifH	LH-soil/lake sediment	copies.g-1	std	ng.μL-1 DNA	copies.ng-1 DNA	Log10 (copies.ng-1 DNA)	Average[Log10 (copies.ng-1 DNA)]		DNRA-nrfA	SVL-soil	copies.g-1	std	ng.μL-1 DNA	copies.ng-1 DNA	Log10 (copies.ng-1 DNA)	Average[Log10 (copies.ng-1 DNA)]
	LS1	5.42889e+07	2.7208e+06	3.8	3571.64	3.55287	3.71503			SVL1	7.56787e+07	9.46718e+06	7.35	2574.11	3.41063	2.91
	LS2	7.9004e+07	1.00446e+07	3.05	6475.74	3.81129				SVL2	9.7618e+08	1.01657e+07	9.75	25030.3	4.39847
	LS3	512360500	8.65873e+07	16.4	7810.37	3.89267				SVL3	1.85766e+06	345120	7.35	63.1856	1.80062
	LS4	1.07087e+08	8.04232e+06	3.01	8894.27	3.94911				SVL4	5.9968e+06	697926	4	374.8	2.5738
	LS6	8.98546e+07	2.05497e+07	9.6	2339.96	3.36921				SVL5	1.13174e+08	5.16604e+06	7.95	3558.92	3.55132
	LA1	1.16353e+08	3.95949e+06	2.3	12647.1	4.10199	3.57473			SVL6	179651	6724.17	3.95	11.3703	1.05577
	LA2	5.99693e+07	7.02106e+06	11.8	1270.54	3.10399				SVL7	1.66084e+07	1.73693e+06	2.8	1482.89	3.17111
	LA3	8.96669e+08	8.46606e+07	2.25	8539.7	3.93144				SVL8	87104125	1.01891e+06	5.15	4228.36	3.62617
	LA4	1.46815e+08	2.5868e+07	10.3	3563.48	3.55187				SVL9	712179	109098	1.6	111.278	2.04641
	LA6	1.45549e+08	1.06109e+07	23.8	1528.87	3.18437				SVL10	7.98638e+07	1.56069e+07	6.5	3071.68	3.48738
DNRA-nrfA		copies.g-1	std	ng.μL-1 DNA	copies.ng-1 DNA	Log10 (copies.ng-1 DNA)	Average[Log10 (copies.ng-1 DNA)]		ANR-nasA	SVL-soil	copies.g-1	std	ng.μL-1 DNA	copies.ng-1 DNA	Log10 (copies.ng-1 DNA)	Average[Log10 (copies.ng-1 DNA)]
	LS1	4.46745e+07	359285	3.8	2939.11	3.46822	4.14154			SVL1	1.48787e+07	481888	7.35	506.078	2.70422	2.67
	LS2	1.84868e+08	6.02961e+07	3.05	15153.1	4.1805				SVL2	8.12093e+07	5.89861e+06	9.75	2082.29	3.31854
	LS3	2220853500	278810750	16.4	33854.5	4.52962				SVL3	3.89293e+06	373186	7.35	132.412	2.12193
	LS4	3.90402e+08	2.52392e+07	3.01	32425.4	4.51089				SVL4	3.62055e+06	19100.3	4	226.285	2.35465
	LS6	4.00708e+08	1.28252e+08	9.6	10435.1	4.0185				SVL5	1.68728e+07	704867	7.95	530.592	2.72476
	LA1	4.78196e+07	1.82751e+07	2.3	5197.78	3.71582	3.57592			SVL6	3.57968e+06	144819	3.95	226.562	2.35519
	LA2	1.41038e+07	1.66399e+06	11.8	298.81	2.47539				SVL7	8.33463e+06	198310	2.8	744.164	2.87167
	LA3	1338888000	6.43459e+07	2.25	12751.3	4.10555				SVL8	1.2848e+07	1.97678e+06	5.15	623.691	2.79497
	LA4	437971875	6.07671e+07	10.3	10630.4	4.02655				SVL9	3.91143e+06	0	1.6	611.161	2.78616
	LA6	342714750	2.8532e+07	23.8	3599.94	3.5563				SVL10	1.24474e+07	1.73352e+07	6.5	478.744	2.6801
ANR-nasA	LH-soil/lake sediment	copies.g-1	std	ng.μL-1 DNA	copies.ng-1 DNA	Log10 (copies.ng-1 DNA)	Average[Log10 (copies.ng-1 DNA)]
	LS1	2.21555e+07	9.19688e+06	3.8	2192.26	3.34089	3.12332
	LS2	1.02138e+07	1.44456e+06	3.05	784.675	2.89469
	LS3	1.29261e+08	3.08006e+07	16.4	1457.6	3.16364
	LS4	2.63948e+07	2.00383e+06	3.01	837.198	2.92283
	LS6	3.01315e+07	1.33323e+06	9.6	1970.45	3.29456
	LA1	2.1854e+07	6.25714e+06	2.3	962.906	2.98358	2.69871
	LA2	9.3597e+06	2.78908e+06	11.8	243.402	2.38632
	LA3	2.96309e+07	4.83542e+06	2.25	2375.44	3.37574
	LA4	3.96717e+07	3.40917e+06	10.3	198.299	2.29732
	LA6	2.31718e+07	859947	23.8	282.2	2.45056

## Sheet: Fig. 2b, Supplementary Data 2
Information on the obtained 1968 metagenome-assembled genomes (MAGs) and the number of key metabolic marker genes within these MAGs.
Information of MAGs													Carbon fixation						Trace gas metabolism						Sulfur metabolism						Nitrogen metabolism											Phototrophy			Alternative e donor
Sample	MAG/Bin	Nitrifier Group	Domain	Phylum	Class	Order	Family	Genus	Species	Completeness	Contamination	Bin quality	AclB	AcsB	HbsC	HbsT	Mcr	RbcL	CooS	CoxL	MmoA	PmoA	McrA	IsoA	FCC	Sqr	SoxB	DsrA	AsrA	Sor	AmoA	HzsA	NxrA	NifH	NarG	NapA	NrfA	NirS	NirK	NorB	NosZ	PsaA	PsbA	RHO	ArsC	MtrB	OmcB	RdhA	YgfK
LA5	Co_metawrap_80	Nitrosocosmicus sp. La5-A2	Archaea	Thermoproteota	Nitrososphaeria	Nitrososphaerales	Nitrososphaeraceae	Nitrosocosmicus		82.52	3.4	Medium	0	0	0	1	0	0	0	0	0	0	0	0	0	0	0	0	0	0	1	0	0	0	0	0	0	0	1	0	0	0	0	0	0	0	0	0	0
LS1	LS1_sbin.75	Nitrosocosmicus sp. Ls1-A1	Archaea	Thermoproteota	Nitrososphaeria	Nitrososphaerales	Nitrososphaeraceae	Nitrosocosmicus		52.71	5.02	Medium	0	0	0	1	0	0	0	0	0	0	0	0	0	1	0	0	0	0	1	0	0	0	1	0	0	0	1	0	1	0	0	0	0	0	0	0	0
LS6	LS6_sbin.84	Nitrosocosmicus sp. Ls6-A1	Archaea	Thermoproteota	Nitrososphaeria	Nitrososphaerales	Nitrososphaeraceae	Nitrosocosmicus		75.35	0.97	Medium	0	0	0	1	0	0	0	0	0	0	0	0	0	0	0	0	0	0	1	0	0	0	0	0	0	0	0	0	0	0	0	0	0	0	0	0	0
LS6	Co_metawrap_2704	Nitrosocosmicus sp. Ls6-A2	Archaea	Thermoproteota	Nitrososphaeria	Nitrososphaerales	Nitrososphaeraceae	Nitrosocosmicus		85.36	2.43	Medium	0	0	0	1	0	0	0	0	0	0	0	0	0	0	0	0	0	0	1	0	0	0	0	0	0	0	0	0	0	0	0	0	0	0	0	0	0
LA5	La5_metabat2.051	Nitrososphaera sp. La5-A1	Archaea	Thermoproteota	Nitrososphaeria	Nitrososphaerales	Nitrososphaeraceae	TA-21		98.06	1.94	High	0	0	0	0	0	0	0	0	0	0	0	0	0	0	0	0	0	0	1	0	0	0	0	0	0	0	0	0	0	0	0	0	0	0	0	0	0
LA1	La1_metabat2.096	Nitrospira sp. La1-X1	Bacteria	Nitrospirota	Nitrospiria	Nitrospirales	Nitrospiraceae	Palsa-1315	Palsa-1315	96.82	2.73	High	1	0	0	0	0	0	0	0	0	1	0	0	0	1	0	0	0	0	1	0	1	0	0	0	0	0	1	0	0	0	0	0	1	0	0	0	0
LA1	La1_metabat2.415	Nitrospira sp. La1-X2	Bacteria	Nitrospirota	Nitrospiria	Nitrospirales	Nitrospiraceae	Palsa-1315		77.67	7.12	Medium	0	0	0	0	0	0	0	0	0	0	0	0	1	1	0	0	0	0	0	0	0	0	0	0	0	0	1	0	0	0	0	0	1	0	0	0	0
LA3	Co_metawrap_457	Nitrospira sp. La3-X1	Bacteria	Nitrospirota	Nitrospiria	Nitrospirales	Nitrospiraceae	Palsa-1315		91.31	4.09	High	1	0	0	0	0	0	0	0	0	1	0	0	0	0	0	0	0	0	1	0	1	0	0	0	0	0	1	0	0	0	0	0	1	0	0	0	0
LA5	La5_metabat2.088	Nitrospira sp. La5-N1	Bacteria	Nitrospirota	Nitrospiria	Nitrospirales	Nitrospiraceae	NS-11		75.72	2.49	Medium	1	0	0	0	1	0	0	0	0	0	0	0	0	0	0	0	0	0	0	0	1	0	0	0	0	0	1	1	0	0	0	0	1	0	0	0	0
LS1	Co_metawrap_525	Nitrospira sp. Ls1-N1	Bacteria	Nitrospirota	Nitrospiria	Nitrospirales	Nitrospiraceae	Palsa-1315		73.63	3.69	Medium	0	0	0	0	0	0	0	0	0	0	0	0	0	0	0	0	0	0	0	0	1	0	0	0	0	0	1	0	0	0	0	0	1	1	0	0	0
LS1	LS1_sbin.5	Nitrospira sp. Ls1-X1	Bacteria	Nitrospirota	Nitrospiria	Nitrospirales	Nitrospiraceae	Palsa-1315		84.44	1.42	Medium	0	0	0	0	0	0	0	0	0	0	0	0	1	1	0	0	0	0	0	0	1	0	0	0	0	0	1	0	0	0	0	0	1	0	0	0	0
LS6	LS6_sbin.83	Nitrospira sp. Ls6-N1	Bacteria	Nitrospirota	Nitrospiria	Nitrospirales	UBA8639	UBA8639		76.06	5.51	Medium	1	0	0	0	0	0	0	0	0	0	0	0	1	1	0	0	0	0	0	0	1	0	1	0	0	1	1	0	0	0	0	0	1	0	0	0	0
Co-assembly	bin.10		Bacteria	Acidobacteriota	Blastocatellia	Pyrinomonadales	Pyrinomonadaceae			64.05	5.6	Medium	0	0	0	0	0	0	0	0	0	0	0	0	0	0	0	0	0	0	0	0	0	0	0	0	0	0	1	0	0	0	0	0	1	0	0	0	0
Co-assembly	bin.100		Bacteria	Firmicutes	Bacilli	Lactobacillales	Streptococcaceae	Streptococcus	Streptococcus mutans	93.88	1.5	High	0	0	0	0	0	0	0	0	0	0	0	0	0	0	0	0	0	0	0	0	0	0	0	0	0	0	0	0	0	0	0	0	1	0	0	0	0
Co-assembly	bin.104		Bacteria	Actinobacteriota	Thermoleophilia	Solirubrobacterales	Thermoleophilaceae	JAAYBF01		71.8	0.86	Medium	0	0	0	0	0	0	0	0	0	0	0	0	0	0	0	0	0	0	0	0	0	0	0	0	0	0	1	0	0	0	0	0	0	0	0	0	1
Co-assembly	bin.105		Bacteria	Acidobacteriota	Blastocatellia	Pyrinomonadales	Pyrinomonadaceae	GCA-002050365		89.34	2.56	Medium	0	0	0	0	0	0	0	0	0	0	0	0	0	1	0	0	0	0	0	0	0	0	0	0	0	0	0	0	0	0	0	0	1	0	0	0	0
Co-assembly	bin.106		Bacteria	Actinobacteriota	Thermoleophilia	Solirubrobacterales	Solirubrobacteraceae			88.82	0.85	Medium	0	0	0	0	0	0	0	0	0	0	0	0	0	0	0	0	0	0	0	0	0	0	0	0	0	0	1	0	0	0	0	0	0	0	0	0	0
Co-assembly	bin.107		Bacteria	Acidobacteriota	Blastocatellia	Pyrinomonadales	Pyrinomonadaceae	GCA-002050365		89.74	3.47	Medium	0	0	0	0	0	0	0	0	0	0	0	0	1	0	0	0	0	0	0	0	0	0	0	0	0	0	0	0	0	0	0	0	0	0	0	0	0
Co-assembly	bin.113		Bacteria	Actinobacteriota	Actinomycetia	Mycobacteriales	Geodermatophilaceae			95.69	3.3	High	0	0	0	0	0	1	0	1	0	0	0	0	0	1	0	0	0	0	0	0	0	0	0	0	0	0	0	0	0	0	0	0	0	0	0	0	0
Co-assembly	bin.117		Bacteria	Actinobacteriota	Actinomycetia	Mycobacteriales	JADGOV01			64.29	3.29	Medium	0	0	0	0	0	0	0	0	0	0	0	0	0	0	0	0	0	0	0	0	0	1	0	0	0	0	0	0	0	0	0	0	0	0	0	0	0
Co-assembly	bin.119		Bacteria	Proteobacteria	Gammaproteobacteria	Burkholderiales	Burkholderiaceae	JAGOCV01		98.91	0.12	High	0	0	0	0	0	0	0	0	0	0	0	0	0	0	1	0	0	0	0	0	0	0	0	0	0	0	0	1	0	0	0	1	0	0	0	0	0
Co-assembly	bin.120		Bacteria	Acidobacteriota	Acidobacteriae	Bryobacterales	Bryobacteraceae	JACMLA01		88.73	1.8	Medium	0	0	0	0	0	0	0	0	0	0	0	0	0	0	0	0	0	0	0	0	0	0	0	1	0	0	0	0	0	0	0	0	0	0	0	0	1
Co-assembly	bin.126		Bacteria	Verrucomicrobiota	Verrucomicrobiae	Chthoniobacterales	UBA10450			58.14	5.17	Medium	0	0	0	0	0	0	0	0	0	0	0	0	0	0	0	0	0	0	0	0	0	0	0	0	0	0	0	0	0	0	0	0	0	0	0	0	0
Co-assembly	bin.127		Bacteria	Verrucomicrobiota	Verrucomicrobiae	Chthoniobacterales	UBA10450			84.77	0.9	Medium	0	0	0	0	0	0	0	0	0	0	0	0	0	0	0	0	0	0	0	0	0	0	0	0	0	0	0	0	0	0	0	0	0	0	0	0	0
Co-assembly	bin.130		Bacteria	Chloroflexota	Limnocylindria	Limnocylindria	P2-11E			70.3	2.97	Medium	0	0	0	0	0	0	0	0	0	0	0	0	0	0	0	0	0	0	0	0	0	0	0	0	0	0	0	0	0	0	0	0	0	0	0	0	0
Co-assembly	bin.136		Bacteria	Verrucomicrobiota	Verrucomicrobiae	Chthoniobacterales	UBA10450	Palsa-1392		54.31	3.45	Medium	0	0	0	0	0	0	0	0	0	0	0	0	0	0	0	0	0	0	0	0	0	0	0	0	0	0	0	0	0	0	0	0	0	0	0	0	0
Co-assembly	bin.141		Bacteria	Actinobacteriota	Actinomycetia	Mycobacteriales	SCTD01			69.56	1.08	Medium	0	0	0	0	0	0	0	0	0	0	0	0	0	0	0	0	0	0	0	0	0	1	0	0	0	0	0	0	0	0	0	1	0	0	0	0	0
Co-assembly	bin.145		Bacteria	Actinobacteriota	Actinomycetia	Propionibacteriales	Nocardioidaceae	Nocardioides		73.27	0.26	Medium	0	0	0	0	0	0	0	0	0	0	0	0	1	1	0	0	0	0	0	0	0	1	1	0	0	0	0	0	0	0	0	0	0	0	0	0	0
Co-assembly	bin.146		Bacteria	Actinobacteriota	Actinomycetia	Actinomycetales	Micrococcaceae	Arthrobacter_J		95.26	5.14	Medium	0	0	0	0	0	0	0	0	0	0	0	0	1	1	0	0	0	0	0	0	0	0	0	0	0	0	0	0	0	0	0	0	0	0	0	0	1
Co-assembly	bin.147		Bacteria	Actinobacteriota	Actinomycetia	Propionibacteriales	Nocardioidaceae	Nocardioides_B		82.05	1.55	Medium	0	0	0	0	0	0	0	0	0	0	0	0	0	0	0	0	0	0	0	0	0	1	0	0	0	0	0	0	0	0	0	0	0	0	0	0	1
Co-assembly	bin.151		Bacteria	Bacteroidota	Bacteroidia	Chitinophagales	Chitinophagaceae	JADCRZ01		79.35	2	Medium	0	0	0	0	1	0	0	0	0	0	0	0	0	0	0	0	0	0	0	0	0	0	0	0	0	0	1	0	1	0	0	0	0	0	0	0	0
Co-assembly	bin.174		Bacteria	Actinobacteriota	Rubrobacteria	Rubrobacterales	Rubrobacteraceae	SCSIO-52909		98.25	0.88	High	0	0	0	0	0	0	0	0	0	0	0	0	0	0	0	0	0	0	0	0	0	0	0	0	0	0	0	1	0	0	0	0	0	0	0	0	0
Co-assembly	bin.176		Bacteria	Bacteroidota	Bacteroidia	Flavobacteriales	Flavobacteriaceae	Leeuwenhoekiella		81.45	2.07	Medium	0	0	0	0	1	0	0	0	0	0	0	0	0	1	0	0	0	0	0	1	0	0	0	0	0	0	0	1	1	0	0	1	1	0	0	0	0
Co-assembly	bin.183		Bacteria	Actinobacteriota	Actinomycetia	Mycobacteriales	SCTD01			52.59	1.72	Medium	0	0	0	0	0	0	0	0	0	0	0	0	0	0	0	0	0	0	0	0	0	1	0	0	0	0	0	0	0	0	0	0	0	0	1	0	0
Co-assembly	bin.188		Bacteria	Actinobacteriota	Actinomycetia	Propionibacteriales	Nocardioidaceae	JACCVL01		94.84	1.04	High	0	0	0	0	0	0	0	0	0	0	0	0	0	0	0	0	0	0	0	0	0	1	0	0	0	0	0	0	0	0	0	0	0	0	0	0	0
Co-assembly	bin.194		Bacteria	Chloroflexota	Ktedonobacteria	Ktedonobacterales	Ktedonobacteraceae			90.04	2.31	High	0	0	0	0	0	0	0	1	0	0	0	0	0	1	0	0	0	0	0	0	0	0	0	0	0	0	0	0	0	0	0	0	0	0	0	0	0
Co-assembly	bin.206		Bacteria	Bacteroidota	Bacteroidia	Flavobacteriales	Cryomorphaceae	Cryomorpha	Cryomorpha ignava	50.34	0	Medium	0	0	0	0	0	0	0	0	0	0	0	0	0	0	0	0	0	0	0	0	0	0	0	0	0	0	1	1	1	0	0	0	1	0	0	0	0
Co-assembly	bin.208		Bacteria	Proteobacteria	Alphaproteobacteria	Rhizobiales	Beijerinckiaceae	Lichenihabitans		91.78	1.92	High	0	0	0	0	0	0	0	1	0	0	0	0	0	1	0	0	0	0	0	0	0	0	0	0	0	0	1	0	0	0	0	0	0	0	0	0	0
Co-assembly	bin.214		Bacteria	Actinobacteriota	Actinomycetia	Actinomycetales	Quadrisphaeraceae	Quadrisphaera		58.73	6.9	Medium	0	0	0	0	0	0	0	0	0	0	0	0	0	1	0	0	0	0	0	0	0	1	0	0	0	0	0	0	0	0	0	0	0	0	0	0	0
Co-assembly	bin.218		Bacteria	Chloroflexota	Anaerolineae	Ardenticatenales	Ardenticatenaceae			71.91	3.18	Medium	0	0	0	0	0	0	0	1	0	0	0	0	1	0	0	0	0	0	0	0	0	0	0	0	0	0	1	0	0	0	0	0	0	0	0	0	0
Co-assembly	bin.220		Bacteria	Actinobacteriota	Actinomycetia	Mycobacteriales	Geodermatophilaceae	JACCQS01		52.63	0	Medium	0	0	0	0	0	1	0	0	0	0	0	0	1	1	0	0	0	0	0	0	0	0	0	0	0	0	0	0	0	0	0	0	0	0	0	0	0
Co-assembly	bin.232		Bacteria	Bacteroidota	Bacteroidia	Chitinophagales	Chitinophagaceae	Segetibacter		67.38	0.25	Medium	0	0	0	0	1	0	0	0	0	0	0	0	0	1	0	0	0	0	0	0	0	0	0	0	0	0	1	0	0	0	0	1	0	0	0	0	0
Co-assembly	bin.233		Bacteria	Acidobacteriota	Acidobacteriae	Acidobacteriales	Acidobacteriaceae			62.93	0	Medium	0	0	0	0	0	0	0	0	0	0	0	0	0	0	0	0	0	0	0	0	0	0	0	0	0	0	0	0	0	0	0	0	0	0	0	0	1
Co-assembly	bin.234		Bacteria	Actinobacteriota	Acidimicrobiia	Acidimicrobiales	CADCTF01			62.07	0	Medium	0	0	0	0	0	0	0	0	0	0	0	0	0	0	0	0	0	0	0	0	0	0	0	0	0	0	0	0	0	0	0	0	0	0	0	0	0
Co-assembly	bin.237		Bacteria	Actinobacteriota	Thermoleophilia	Solirubrobacterales	Solirubrobacteraceae			89.53	2.56	Medium	0	0	0	0	0	1	0	1	0	0	0	0	1	0	0	0	0	0	0	0	0	0	0	0	0	0	0	0	0	0	0	0	0	0	0	0	0
Co-assembly	bin.264		Bacteria	Chloroflexota	Chloroflexia	Thermomicrobiales	UBA6265			54.72	8.75	Medium	0	0	0	0	0	0	0	0	0	0	0	0	0	0	0	0	0	0	0	0	0	0	0	0	0	0	0	0	0	0	0	0	0	0	0	0	0
Co-assembly	bin.28		Bacteria	Actinobacteriota	Actinomycetia	Actinomycetales	Micrococcaceae	Specibacter		63.51	0	Medium	0	0	0	0	0	0	0	0	0	0	0	0	0	0	0	0	0	0	0	0	0	1	0	0	0	0	1	0	0	0	0	0	0	0	0	0	0
Co-assembly	bin.29		Bacteria	Actinobacteriota	Actinomycetia	Actinomycetales	Dermatophilaceae	Allobranchiibius		87.5	0.32	Medium	0	0	0	0	0	0	0	0	0	0	0	0	1	1	0	0	0	0	0	0	0	0	1	0	0	0	0	0	0	0	0	1	0	0	0	0	0
Co-assembly	bin.33		Bacteria	Actinobacteriota	Thermoleophilia	Solirubrobacterales	Solirubrobacteraceae	VAWY01		77.6	0	Medium	0	0	0	0	0	1	0	0	0	0	0	0	1	0	0	0	0	0	0	0	0	1	0	0	0	0	1	0	0	0	0	0	0	0	0	0	0
Co-assembly	bin.34		Bacteria	Bacteroidota	Bacteroidia	Chitinophagales	Chitinophagaceae	Ginsengibacter		82.09	1.73	Medium	0	0	0	0	1	0	0	0	0	0	0	0	1	1	0	0	0	0	0	0	0	0	0	0	0	1	1	0	0	0	0	0	0	0	0	0	0
Co-assembly	bin.36		Bacteria	Patescibacteria	Saccharimonadia	Saccharimonadales	UBA4665			62.77	0.59	Medium	0	0	0	0	0	0	0	0	0	0	0	0	0	0	0	0	0	0	0	0	0	0	0	0	0	0	0	0	0	0	0	0	0	0	0	0	0
Co-assembly	bin.37		Bacteria	Actinobacteriota	Actinomycetia	Propionibacteriales	Nocardioidaceae			65.08	0.52	Medium	0	0	0	0	0	0	0	0	0	0	0	0	0	0	0	0	0	0	0	0	0	0	0	0	0	0	0	0	0	0	0	0	0	0	0	0	0
Co-assembly	bin.38		Bacteria	Actinobacteriota	Actinomycetia	Actinomycetales	Microbacteriaceae	Marisediminicola		54.69	1.01	Medium	0	0	0	0	0	0	0	0	0	0	0	0	0	0	0	0	0	0	0	0	0	0	0	0	0	0	0	0	0	0	0	0	0	0	0	0	0
Co-assembly	bin.40		Bacteria	Bacteroidota	Bacteroidia	Chitinophagales	Chitinophagaceae	Segetibacter		90.48	2.74	High	0	0	0	0	0	0	0	0	0	0	0	0	0	0	0	0	0	0	0	0	0	0	0	0	0	0	0	0	0	0	0	0	0	0	0	0	0
Co-assembly	bin.42		Bacteria	Actinobacteriota	Rubrobacteria	Rubrobacterales	Rubrobacteraceae			59.73	0.44	Medium	0	0	0	0	1	0	0	0	0	0	0	0	1	0	0	0	0	0	0	0	0	0	0	0	0	0	1	0	0	0	0	0	0	0	0	0	1
Co-assembly	bin.44		Bacteria	Actinobacteriota	Actinomycetia	Mycobacteriales	Geodermatophilaceae	JACCTY01		61.4	0	Medium	0	0	0	0	0	0	0	1	0	0	0	0	0	1	0	0	0	0	0	0	0	0	0	0	0	0	0	0	0	0	0	0	0	0	0	0	0
Co-assembly	bin.50		Bacteria	Actinobacteriota	Thermoleophilia	Solirubrobacterales	Solirubrobacteraceae	AC-38		89.26	0	Medium	0	0	0	0	1	0	0	0	0	0	0	0	1	0	0	0	0	0	0	0	0	0	0	0	0	0	1	0	0	0	0	0	0	0	0	0	0
Co-assembly	bin.51		Bacteria	Actinobacteriota	Actinomycetia	Mycobacteriales	Mycobacteriaceae	Rhodococcus_B		92.02	7.94	Medium	0	0	0	0	0	0	0	0	0	0	0	0	1	1	0	0	0	0	0	0	0	0	0	0	0	0	0	0	0	0	0	0	1	0	0	0	0
Co-assembly	bin.52		Bacteria	Actinobacteriota	Thermoleophilia	Solirubrobacterales	Solirubrobacteraceae			50.52	0	Medium	0	0	0	0	0	0	0	0	0	0	0	0	0	0	0	0	0	0	0	0	0	0	0	0	0	0	0	0	0	0	0	0	0	0	0	0	0
Co-assembly	bin.53		Bacteria	Actinobacteriota	Acidimicrobiia	Acidimicrobiales	AC-14			67.59	8.62	Medium	0	0	0	0	0	0	0	0	0	0	0	0	0	0	0	0	0	0	0	0	0	0	0	0	0	0	0	0	0	0	0	0	1	0	0	0	0
Co-assembly	bin.56		Bacteria	Chloroflexota	Anaerolineae	Anaerolineae	JACRMK01			92.27	3.18	High	0	0	0	0	0	0	0	0	0	0	0	0	1	0	0	0	0	0	0	0	0	0	0	0	0	0	1	0	0	0	0	0	0	0	0	0	0
Co-assembly	bin.58		Bacteria	Actinobacteriota	Actinomycetia	Mycobacteriales	QHCA01	QHCA01		89.21	0.53	Medium	0	0	0	0	0	1	0	0	0	0	0	0	0	0	0	0	0	0	0	0	0	0	0	0	0	0	0	0	0	0	0	0	0	0	0	0	0
Co-assembly	bin.69		Bacteria	Verrucomicrobiota	Verrucomicrobiae	Chthoniobacterales	UBA10450	Palsa-1392		89.89	5.41	Medium	0	0	0	0	0	0	0	0	0	0	0	0	0	0	0	0	0	0	0	0	0	0	0	0	0	0	0	0	0	0	0	0	0	0	0	0	0
Co-assembly	bin.71		Bacteria	Actinobacteriota	Rubrobacteria	Rubrobacterales	Rubrobacteraceae	JACDDK01		77.69	1.32	Medium	0	0	0	0	0	0	0	0	0	0	0	0	0	0	0	0	0	0	0	0	0	0	0	0	0	0	0	0	0	0	0	0	0	0	0	0	0
Co-assembly	bin.77		Bacteria	Actinobacteriota	Acidimicrobiia	Acidimicrobiales	JACDEA01			58.97	8.62	Medium	0	0	0	0	0	1	0	0	0	0	0	0	0	1	0	0	0	0	0	0	0	0	0	0	0	0	0	0	0	0	0	0	0	0	0	0	0
Co-assembly	bin.8		Bacteria	Actinobacteriota	Actinomycetia	Propionibacteriales	Nocardioidaceae			88.95	0.52	Medium	0	0	0	0	0	0	0	0	0	0	0	0	0	0	0	0	0	0	0	0	0	1	0	0	0	0	0	0	0	0	0	0	0	0	0	0	0
Co-assembly	bin.82		Bacteria	Verrucomicrobiota	Verrucomicrobiae	Chthoniobacterales	UBA10450	Palsa-1392		62.82	2.25	Medium	0	0	0	0	0	0	0	0	0	0	0	0	1	0	0	0	0	0	0	0	0	0	0	0	0	0	0	0	0	0	0	0	0	0	0	0	0
Co-assembly	bin.84		Bacteria	Bacteroidota	Bacteroidia	Chitinophagales	Chitinophagaceae	Segetibacter		52.89	2.22	Medium	0	0	0	0	0	0	0	0	0	0	0	0	0	0	0	0	0	0	0	0	0	0	0	0	0	0	0	0	0	0	0	0	0	0	0	0	0
Co-assembly	bin.88		Bacteria	Actinobacteriota	Actinomycetia	Mycobacteriales	Pseudonocardiaceae	GCA003244245		87.92	3.81	Medium	0	1	0	0	0	1	0	0	0	0	0	0	0	1	0	0	0	0	0	0	0	0	1	0	0	0	0	0	0	0	0	0	0	0	0	0	1
Co-assembly	bin.89		Bacteria	Actinobacteriota	Rubrobacteria	Rubrobacterales	Rubrobacteraceae	JACDDK01		89.04	1.75	Medium	0	0	0	0	1	0	0	0	0	0	0	0	1	0	0	0	0	0	0	0	0	0	0	0	0	0	0	0	0	0	0	0	0	0	0	0	1
Co-assembly	bin.90		Bacteria	Actinobacteriota	Thermoleophilia	Solirubrobacterales	Solirubrobacteraceae			90.01	0	High	0	0	0	0	0	0	0	0	0	0	0	0	0	0	0	0	0	0	0	0	0	0	0	0	0	0	1	0	0	0	0	0	0	0	0	0	0
Co-assembly	bin.98		Bacteria	Actinobacteriota	Actinomycetia	Propionibacteriales	Propionibacteriaceae			84.77	1.43	Medium	0	0	0	0	1	0	0	0	0	0	0	0	0	0	0	0	0	0	0	0	0	1	0	1	0	0	0	0	0	0	0	1	0	0	0	0	0
Co-assembly	Co_metawrap_1003		Bacteria	Patescibacteria	Patescibacteria	Patescibacteria	CAILIB01	CAILIB01		63.64	0.91	Medium	0	0	0	0	0	0	0	0	0	0	0	0	0	0	0	0	0	0	0	0	0	0	0	0	0	0	0	0	0	0	0	0	0	0	0	0	0
Co-assembly	Co_metawrap_1004		Bacteria	Myxococcota	Polyangia	Haliangiales	Haliangiaceae	JABFXX01		94.6	7.03	Medium	0	0	0	0	0	0	0	0	0	0	0	0	1	1	0	0	0	0	0	0	0	1	0	0	1	0	0	1	0	0	0	0	0	0	0	0	0
Co-assembly	Co_metawrap_1010		Bacteria	Proteobacteria	Alphaproteobacteria	Acetobacterales	Acetobacteraceae	Rhodovarius		73.85	3.98	Medium	0	0	0	0	1	0	0	0	0	0	0	0	0	1	0	0	0	0	0	0	0	0	0	0	0	0	0	0	0	0	1	0	1	0	0	0	0
Co-assembly	Co_metawrap_1011		Bacteria	Chloroflexota	Limnocylindria	Limnocylindrales	CSP1-4	UBA5189		77.93	3.24	Medium	0	0	0	0	0	0	0	0	0	0	0	0	0	0	0	0	0	0	0	0	0	0	0	0	0	0	0	0	0	0	0	0	0	0	0	0	0
Co-assembly	Co_metawrap_1012		Bacteria	Proteobacteria	Gammaproteobacteria	Burkholderiales	Sulfuriferulaceae	Sulfuriferula		93.21	1.42	High	0	0	0	0	0	1	0	0	0	0	0	0	0	1	1	0	0	0	0	0	0	0	0	0	0	0	1	1	0	0	0	0	1	0	0	0	0
Co-assembly	Co_metawrap_1019		Bacteria	Verrucomicrobiota	Verrucomicrobiae	Chthoniobacterales	UBA10450	SZAS-18		98.65	3.19	High	0	0	0	0	0	0	0	0	0	0	0	0	0	0	0	0	0	0	0	0	0	0	0	1	0	0	0	0	0	0	0	0	0	0	0	0	0
Co-assembly	Co_metawrap_1023		Bacteria	Actinobacteriota	Actinomycetia	Actinomycetia				88.46	0.66	Medium	0	0	0	0	0	0	0	0	0	0	0	0	1	1	1	0	0	0	0	0	0	0	1	0	0	0	1	0	0	0	0	1	1	0	0	0	0
Co-assembly	Co_metawrap_1026		Bacteria	Cyanobacteria	Vampirovibrionia	Obscuribacterales	Obscuribacteraceae	PALSA-1081		77.38	3.42	Medium	0	0	0	0	0	0	0	0	0	0	0	0	0	1	0	0	0	0	0	0	0	0	0	0	0	0	0	0	0	0	0	1	0	0	0	0	0
Co-assembly	Co_metawrap_1029		Bacteria	Cyanobacteria	Cyanobacteria	Cyanobacteriales	Oscillatoriaceae			99.05	1.9	High	0	0	0	0	0	1	0	0	0	0	0	0	0	0	0	0	0	0	0	0	0	0	0	0	0	0	0	1	0	1	1	0	0	0	0	0	1
Co-assembly	Co_metawrap_1030		Bacteria	Armatimonadota	Fimbriimonadia	Fimbriimonadales	Fimbriimonadaceae	Fimbriimonas		93.06	0.93	High	0	0	0	0	1	0	0	0	0	0	0	0	1	0	0	0	0	0	0	0	0	0	0	0	0	0	0	0	0	0	0	0	0	0	0	0	0
Co-assembly	Co_metawrap_1031		Bacteria	Proteobacteria	Gammaproteobacteria	Burkholderiales	Usitatibacteraceae	JAEUMZ01		99	0.34	High	0	0	0	0	0	0	0	0	0	0	0	0	1	0	1	0	0	0	0	0	0	0	0	1	0	1	1	1	0	0	0	0	0	0	0	0	0
Co-assembly	Co_metawrap_1034		Bacteria	Cyanobacteria	Cyanobacteria	Cyanobacteriales	JAAUUE01			91.56	1.22	High	0	0	0	0	0	1	0	0	0	0	0	0	0	1	0	0	0	0	0	0	0	0	0	0	0	0	0	0	0	1	1	1	0	0	0	0	0
Co-assembly	Co_metawrap_1035		Bacteria	Actinobacteriota	Acidimicrobiia	Acidimicrobiia	PALSA-555			88.55	5.08	Medium	0	0	0	0	0	0	0	0	0	0	0	0	0	1	0	0	0	0	0	0	0	0	0	0	0	0	1	0	0	0	0	0	1	0	0	0	0
Co-assembly	Co_metawrap_1036		Bacteria	Verrucomicrobiota	Verrucomicrobiae	Chthoniobacterales	UBA10450			100	1.76	High	0	0	0	0	1	0	0	0	0	0	0	0	0	0	0	0	0	0	0	0	0	0	0	0	0	0	0	0	1	0	0	0	0	0	0	0	0
Co-assembly	Co_metawrap_1038		Bacteria	Gemmatimonadota	Gemmatimonadetes	Gemmatimonadales	GWC2-71-9			90.44	6.59	Medium	0	0	0	0	0	0	0	0	0	0	0	0	0	1	0	0	0	0	0	0	0	0	0	0	0	0	0	0	1	0	0	0	1	0	0	0	0
Co-assembly	Co_metawrap_1042		Bacteria	Cyanobacteria	Cyanobacteria	Elainellales	Elainellaceae	Elainellaceae		94.42	1.89	High	0	0	0	0	0	1	0	0	0	0	0	0	0	1	0	0	0	0	0	0	0	0	0	0	0	0	0	0	0	1	1	1	0	0	0	0	1
Co-assembly	Co_metawrap_1045		Bacteria	Gemmatimonadota	Gemmatimonadetes	Gemmatimonadales	Gemmatimonadaceae	Gemmatimonadaceae		66.55	2.2	Medium	0	0	0	0	0	0	0	0	0	0	0	0	0	0	0	0	0	0	0	0	0	0	0	0	0	0	1	1	0	0	0	0	0	0	0	0	0
Co-assembly	Co_metawrap_1048		Bacteria	Actinobacteriota	Actinomycetia	Mycobacteriales	Jatrophihabitantaceae	Iso899		79.43	5.48	Medium	0	0	0	0	0	0	0	1	0	0	0	0	1	0	0	0	0	0	0	0	0	0	0	0	0	0	1	0	0	0	0	1	0	0	0	0	0
Co-assembly	Co_metawrap_105		Bacteria	Proteobacteria	Gammaproteobacteria	Burkholderiales	Usitatibacteraceae	Usitatibacter		59.86	4.35	Medium	0	0	0	0	1	0	0	0	0	0	0	0	1	1	1	1	0	0	0	0	0	0	1	0	0	0	1	1	0	0	0	0	1	1	0	0	0
Co-assembly	Co_metawrap_1053		Bacteria	Firmicutes	Bacilli	Bacilli	UBA660			88.65	0	Medium	0	0	0	0	0	0	0	0	0	0	0	0	0	0	0	0	0	0	0	0	0	0	0	0	0	0	0	0	0	0	0	0	0	0	0	0	0
Co-assembly	Co_metawrap_1054		Bacteria	Bacteroidota	Bacteroidia	Flavobacteriales	Cryomorphaceae	Cryomorpha		98.39	0	High	0	0	0	0	0	0	0	0	0	0	0	0	0	0	0	0	0	0	0	0	0	0	0	0	0	0	0	0	0	0	0	1	1	0	0	0	0
Co-assembly	Co_metawrap_1056		Bacteria	Actinobacteriota	Thermoleophilia	Gaiellales	F1-60-MAGs149	VFJZ01		89.36	5.17	Medium	0	0	0	0	0	0	0	1	0	0	0	0	1	1	0	0	0	0	0	1	0	0	0	0	0	0	0	0	0	0	0	0	1	0	0	0	0
Co-assembly	Co_metawrap_1062		Bacteria	Actinobacteriota	Thermoleophilia	Thermoleophilia	UBA2241	CAIXSE01		86.28	3.25	Medium	0	0	0	0	0	1	1	0	0	0	0	0	1	0	0	0	1	0	0	0	0	0	0	0	0	0	0	0	0	0	0	0	0	0	0	0	0
Co-assembly	Co_metawrap_1067		Bacteria	Proteobacteria	Gammaproteobacteria	Burkholderiales	Casimicrobiaceae	VBCG01		98.58	3.86	High	0	0	0	0	0	0	0	0	0	0	0	0	1	1	1	0	0	0	0	0	0	0	1	0	0	0	1	1	0	0	0	0	0	0	0	0	0
Co-assembly	Co_metawrap_1069		Bacteria	Proteobacteria	Gammaproteobacteria	Burkholderiales	Casimicrobiaceae	VBCG01		89.61	3.13	Medium	0	0	0	0	0	0	0	0	0	0	0	0	0	1	1	0	0	0	0	0	0	0	1	0	0	0	1	0	0	0	0	1	0	0	0	0	0
Co-assembly	Co_metawrap_1071		Bacteria	Myxococcota	Polyangia	Haliangiales	Haliangiaceae	JABFXX01		92.6	5.43	Medium	0	0	0	0	0	0	0	0	0	0	0	0	0	1	0	0	0	0	0	0	0	0	0	0	0	0	1	0	0	0	0	0	0	0	0	0	0
Co-assembly	Co_metawrap_1073		Bacteria	Planctomycetota	Planctomycetota	Planctomycetota	UBA2386			69.25	1.14	Medium	0	0	0	0	0	0	0	0	0	0	0	0	0	0	0	0	0	0	0	1	0	0	0	0	1	1	1	0	0	0	0	0	0	0	0	0	0
Co-assembly	Co_metawrap_1074		Bacteria	Actinobacteriota	Thermoleophilia	Solirubrobacterales	Solirubrobacteraceae	SEOHO-28		87.48	7.26	Medium	0	0	0	0	0	1	0	1	0	0	0	0	0	1	0	0	0	0	0	0	0	1	0	0	0	0	1	1	0	0	0	0	0	0	0	0	0
Co-assembly	Co_metawrap_1077		Bacteria	Actinobacteriota	Acidimicrobiia	Acidimicrobiales	Ilumatobacteraceae			90.26	2.28	High	0	0	0	0	0	0	0	0	0	0	0	0	0	1	0	0	0	0	0	0	0	0	0	0	0	0	0	0	0	0	0	1	1	0	0	0	0
Co-assembly	Co_metawrap_1090		Bacteria	Proteobacteria	Alphaproteobacteria	Rhodobacterales	Rhodobacteraceae	Paracoccus		79.27	9.72	Medium	0	0	0	0	1	1	0	0	0	0	0	0	0	1	0	0	0	0	0	0	0	0	0	0	0	0	0	0	0	0	0	0	1	0	0	1	0
Co-assembly	Co_metawrap_1091		Bacteria	Verrucomicrobiota	Verrucomicrobiae	Verrucomicrobiales	Verrucomicrobiales			72.92	3.51	Medium	0	0	0	0	0	0	0	0	0	0	0	0	0	1	0	0	0	0	0	1	0	0	0	0	0	0	1	0	0	0	0	0	0	0	0	0	0
Co-assembly	Co_metawrap_1095		Bacteria	Actinobacteriota	Acidimicrobiia	Acidimicrobiia	PALSA-610			86.51	6.27	Medium	0	0	0	0	0	0	0	0	0	0	0	0	0	0	0	0	0	0	0	0	0	0	0	0	0	0	0	0	0	0	0	0	1	0	0	0	0
Co-assembly	Co_metawrap_1096		Bacteria	Actinobacteriota	Acidimicrobiia	Acidimicrobiales	UBA8139			91.55	9.25	Medium	0	0	0	0	0	0	0	0	0	0	0	0	1	1	0	0	0	0	0	0	0	0	0	0	0	0	0	0	0	0	0	0	1	0	0	0	0
Co-assembly	Co_metawrap_1097		Bacteria	Proteobacteria	Gammaproteobacteria	Burkholderiales	Burkholderiaceae	LMDS01		85.18	8.88	Medium	0	0	0	0	0	0	0	1	0	0	0	0	1	1	1	0	0	0	0	0	0	0	0	0	0	0	0	0	0	0	1	0	0	0	0	0	0
Co-assembly	Co_metawrap_1098		Bacteria	Bacteroidota	Bacteroidia	Bacteroidales	Paludibacteraceae	Paludibacter		50	0	Medium	0	0	0	0	0	0	0	0	0	0	0	0	0	0	0	0	0	0	0	0	0	0	0	0	0	0	0	0	0	0	0	0	0	0	0	0	0
Co-assembly	Co_metawrap_110		Bacteria	Actinobacteriota	Actinomycetia	Actinomycetales	Angustibacteraceae	JACMOY01		67.43	2.84	Medium	0	0	0	0	1	0	0	1	0	0	0	0	0	1	0	0	0	0	0	0	0	1	0	0	0	0	1	0	0	0	0	1	0	0	0	0	0
Co-assembly	Co_metawrap_1100		Bacteria	Actinobacteriota	Thermoleophilia	Gaiellales	Gaiellaceae			78.67	9.24	Medium	0	0	0	0	0	0	0	0	0	0	0	0	0	0	0	0	0	0	0	0	0	0	0	0	0	0	0	0	0	0	0	0	0	0	0	0	0
Co-assembly	Co_metawrap_1101		Bacteria	Bacteroidota	Bacteroidia	Chitinophagales	Saprospiraceae	M3007		62.93	3.45	Medium	0	0	0	0	0	0	0	0	0	0	0	0	0	1	0	0	0	0	0	0	0	0	0	0	0	0	1	0	1	0	0	0	0	0	0	0	0
Co-assembly	Co_metawrap_1102		Bacteria	Acidobacteriota	Holophagae	Holophagales	Holophagaceae	Geothrix		97.46	1.54	High	0	0	0	0	0	0	0	0	0	0	0	0	0	0	0	0	0	0	0	1	0	0	0	0	0	0	1	1	0	0	0	0	0	0	0	0	0
Co-assembly	Co_metawrap_1107		Bacteria	Actinobacteriota	Acidimicrobiia	Acidimicrobiales				84.62	7.22	Medium	0	0	0	0	0	0	0	0	0	0	0	0	1	0	0	0	0	0	0	0	0	0	0	0	0	0	0	0	0	0	0	0	0	0	0	0	0
Co-assembly	Co_metawrap_1112		Bacteria	Acidobacteriota	Vicinamibacteria	Vicinamibacterales	Vicinamibacterales			94.97	6.84	Medium	0	0	0	0	0	0	0	0	0	0	0	0	0	0	0	0	0	0	0	0	0	0	0	0	0	0	0	1	0	0	0	0	1	0	0	0	0
Co-assembly	Co_metawrap_1113		Bacteria	Bacteroidota	Bacteroidia	Bacteroidales	Bacteroidales	JAAUTT01		98.1	3.73	High	0	0	0	0	0	0	0	0	0	0	0	0	0	1	0	0	0	0	0	0	0	1	0	0	0	0	1	1	0	0	0	0	0	0	0	0	0
Co-assembly	Co_metawrap_1114		Bacteria	Proteobacteria	Alphaproteobacteria	Sphingomonadales	Sphingomonadaceae	Glacieibacterium		71.48	5.72	Medium	0	0	0	0	0	0	0	0	0	0	0	0	1	1	0	0	0	0	0	1	0	0	0	0	0	0	0	0	0	0	1	1	1	0	0	0	0
Co-assembly	Co_metawrap_1116		Bacteria	Verrucomicrobiota	Verrucomicrobiae	Opitutales	Opitutaceae	ER46		87.33	1.64	Medium	0	0	0	0	0	0	0	0	0	0	0	0	1	1	0	0	0	0	0	1	0	0	0	0	1	1	1	0	0	0	0	0	0	0	0	0	0
Co-assembly	Co_metawrap_1122		Bacteria	Actinobacteriota	Actinomycetia	Mycobacteriales	Pseudonocardiaceae	Pseudonocardia		92.71	4.55	High	0	0	0	0	0	0	0	1	0	0	0	0	1	1	0	0	0	0	0	0	0	1	1	0	0	0	0	0	0	0	0	1	0	0	0	0	0
Co-assembly	Co_metawrap_1123		Bacteria	Actinobacteriota	Actinomycetia	Nanopelagicales	Nanopelagicaceae	Planktophila		50	0	Medium	0	0	0	0	0	0	0	0	0	0	0	0	0	0	0	0	0	0	0	0	0	0	0	0	0	0	0	0	0	0	0	1	0	0	0	0	0
Co-assembly	Co_metawrap_1125		Bacteria	Bacteroidota	Bacteroidia	Bacteroidia	OLB10			98.33	0.63	High	0	0	0	0	0	0	0	0	0	0	0	0	0	0	0	0	0	0	0	0	0	0	0	0	0	0	0	0	1	0	0	0	1	0	0	0	0
Co-assembly	Co_metawrap_1127		Bacteria	Chloroflexota	Limnocylindria	Limnocylindrales	CSP1-4			79.71	2.86	Medium	0	0	0	0	0	0	0	0	0	0	0	0	0	0	0	0	0	0	0	0	0	0	0	0	0	0	1	0	0	0	0	0	0	0	0	0	0
Co-assembly	Co_metawrap_1128		Bacteria	Myxococcota	Myxococcia	Myxococcales	Anaeromyxobacteraceae	R267		93.78	2.08	High	0	0	0	0	0	1	0	0	0	0	0	0	0	0	0	0	1	0	0	0	0	0	1	1	1	0	0	1	1	0	0	0	0	0	0	0	0
Co-assembly	Co_metawrap_1129		Bacteria	Bacteroidota	Bacteroidia	Chitinophagales	Chitinophagaceae	Ferruginibacter		68.26	1.72	Medium	0	0	0	0	1	0	0	0	0	0	0	0	1	1	0	0	0	0	0	0	0	0	0	0	0	1	1	0	1	0	0	0	0	0	0	0	0
Co-assembly	Co_metawrap_1133		Bacteria	Actinobacteriota	Thermoleophilia	Gaiellales	Gaiellaceae	JACDAS01		77.93	1.15	Medium	0	0	0	0	0	0	0	0	0	0	0	0	0	0	0	0	0	0	0	0	0	0	0	0	0	0	0	0	0	0	0	0	0	0	0	0	0
Co-assembly	Co_metawrap_1135		Bacteria	Bacteroidota	Bacteroidia	Cytophagales	Cyclobacteriaceae	Algoriphagus		88.82	3.01	Medium	0	0	0	0	0	0	0	0	0	0	0	0	0	1	1	0	0	0	0	0	0	0	0	0	0	0	0	1	0	0	0	1	0	0	0	0	0
Co-assembly	Co_metawrap_1139		Bacteria	Proteobacteria	Alphaproteobacteria	Rhodobacterales	Rhodobacteraceae	Jannaschia		93.89	4.27	High	0	0	0	0	0	0	0	0	0	0	0	0	0	0	0	0	0	0	0	0	0	0	0	0	0	0	1	0	0	0	0	0	1	0	0	1	0
Co-assembly	Co_metawrap_1140		Bacteria	Actinobacteriota	Humimicrobiia	Humimicrobiales	Humimicrobiaceae			93.59	2.12	High	0	0	0	0	0	0	0	0	0	0	0	0	0	1	0	0	1	0	0	0	0	0	0	0	0	0	0	0	0	0	0	0	0	0	0	0	0
Co-assembly	Co_metawrap_1141		Bacteria	Cyanobacteria	Cyanobacteria	Cyanobacteriales	SIO1D9			93.67	1	High	1	0	0	0	0	1	0	0	0	0	0	0	0	1	0	0	0	0	0	0	0	0	0	0	0	0	0	0	0	1	1	0	0	0	0	0	0
Co-assembly	Co_metawrap_1143		Bacteria	Gemmatimonadota	Gemmatimonadetes	Gemmatimonadales	GWC2-71-9			85.42	2.2	Medium	0	0	0	0	0	0	0	0	0	0	0	0	0	1	0	0	0	0	0	0	0	0	0	0	0	0	0	0	0	0	0	0	0	0	0	0	0
Co-assembly	Co_metawrap_1148		Bacteria	Gemmatimonadota	Gemmatimonadetes	Gemmatimonadales	Gemmatimonadaceae	AG11		70.69	0.86	Medium	0	0	0	0	0	0	0	0	0	0	0	0	1	0	0	0	0	0	0	0	0	0	0	0	0	0	1	1	1	0	0	0	0	0	0	0	0
Co-assembly	Co_metawrap_1154		Bacteria	Verrucomicrobiota	Verrucomicrobiae	Chthoniobacterales	UBA10450	Palsa-1392		61.31	5.07	Medium	0	0	0	0	0	0	0	0	0	0	0	0	0	0	0	0	0	0	0	0	0	0	0	0	0	0	0	0	0	0	0	0	0	0	0	0	0
Co-assembly	Co_metawrap_1156		Bacteria	Chloroflexota	Anaerolineae	Aggregatilineales	Aggregatilineales	OLB15		62.73	5.91	Medium	0	0	0	0	1	0	0	0	0	0	0	0	0	0	1	0	0	0	0	0	0	0	0	0	0	0	1	0	0	0	0	0	0	0	0	0	0
Co-assembly	Co_metawrap_1157		Bacteria	Acidobacteriota	Thermoanaerobaculia	Thermoanaerobaculia	UBA5066			96.15	5.7	Medium	0	0	0	0	1	0	0	0	0	0	0	0	1	0	0	0	0	0	0	0	0	0	0	0	0	0	0	1	1	0	0	0	0	0	0	0	0
Co-assembly	Co_metawrap_1162		Bacteria	Acidobacteriota	Acidobacteriae	Bryobacterales	Bryobacteraceae			59.48	2.19	Medium	0	0	0	0	0	0	0	0	0	0	0	0	0	1	0	0	0	0	0	1	0	0	0	0	0	0	0	1	0	0	0	0	0	0	0	0	0
Co-assembly	Co_metawrap_1164		Bacteria	Chloroflexota	Limnocylindria	Limnocylindrales	CSP1-4	SPCO01		53.76	0	Medium	0	0	0	0	0	0	0	0	0	0	0	0	1	0	0	0	0	0	0	0	0	0	0	0	0	0	0	0	0	0	0	0	0	0	0	0	0
Co-assembly	Co_metawrap_1166		Bacteria	Patescibacteria	Saccharimonadia	Saccharimonadales	UBA1547			63.84	0.85	Medium	0	0	0	0	0	0	0	0	0	0	0	0	0	0	0	0	0	0	0	0	0	0	0	0	0	0	0	0	0	0	0	0	0	0	0	0	0
Co-assembly	Co_metawrap_1169		Bacteria	Acidobacteriota	Vicinamibacteria	Vicinamibacterales	SCN-69-37	SYFT01		98.29	3.56	High	0	0	0	0	0	0	0	0	0	0	0	0	0	0	0	0	0	0	0	0	0	0	0	1	1	0	1	0	1	0	0	0	0	0	0	0	0
Co-assembly	Co_metawrap_1175		Bacteria	Chloroflexota	Limnocylindria	Limnocylindrales	CSP1-4	SPCO01		87.16	3.67	Medium	0	0	0	0	0	0	0	0	0	0	0	0	1	1	0	0	0	0	0	0	0	0	0	0	0	0	0	0	0	0	0	0	0	0	0	1	0
Co-assembly	Co_metawrap_1177		Bacteria	Proteobacteria	Gammaproteobacteria	Gammaproteobacteria	CAIRSR01			90.07	2.12	High	0	0	0	0	0	1	0	0	0	0	0	0	0	1	0	0	0	0	0	0	0	0	1	0	0	1	0	1	0	0	0	0	1	1	0	0	0
Co-assembly	Co_metawrap_1178		Bacteria	Verrucomicrobiota	Verrucomicrobiae	Verrucomicrobiales	Akkermansiaceae	Luteolibacter		62.07	0.34	Medium	0	0	0	0	0	0	0	0	0	0	0	0	0	1	0	0	0	0	0	0	0	0	0	0	0	1	1	0	0	0	0	0	1	0	0	0	0
Co-assembly	Co_metawrap_1184		Bacteria	Proteobacteria	Gammaproteobacteria	Burkholderiales	Thiobacillaceae	Thiobacillus		58.8	1.14	Medium	0	0	0	0	0	1	0	0	0	0	0	0	1	1	1	0	0	0	0	0	0	0	1	0	0	0	0	1	0	0	0	0	0	0	0	0	0
Co-assembly	Co_metawrap_1185		Bacteria	Acidobacteriota	Acidobacteriae	Bryobacterales	Bryobacteraceae			94.91	1.33	High	0	0	0	0	1	0	0	0	0	0	0	0	0	1	0	0	0	0	0	1	0	0	0	1	0	0	1	0	0	0	0	0	0	0	0	0	0
Co-assembly	Co_metawrap_1189		Bacteria	Proteobacteria	Alphaproteobacteria	Sphingomonadales	Sphingomonadaceae	Sphingomicrobium		90.54	2.51	High	0	0	0	0	0	0	0	0	0	0	0	0	0	0	0	0	0	0	0	0	0	0	0	0	0	0	0	0	0	0	0	1	1	0	0	0	0
Co-assembly	Co_metawrap_1191		Bacteria	Acidobacteriota	Thermoanaerobaculia	Thermoanaerobaculia	Gp7-AA6			69.83	2.59	Medium	0	0	0	0	0	0	0	0	0	0	0	0	0	0	0	0	0	0	0	0	0	0	0	0	0	0	0	0	0	0	0	0	0	0	0	0	0
Co-assembly	Co_metawrap_1194		Bacteria	Gemmatimonadota	Gemmatimonadetes	Gemmatimonadales	Gemmatimonadaceae	AG11		59.31	1.72	Medium	0	0	0	0	0	0	0	0	0	0	0	0	0	1	0	0	0	0	0	0	0	0	0	0	0	0	1	0	0	0	0	0	0	0	0	0	0
Co-assembly	Co_metawrap_1196		Bacteria	Proteobacteria	Alphaproteobacteria	Sphingomonadales	Sphingomonadaceae	Sphingomonas		86.68	3.45	Medium	0	0	0	0	1	0	0	0	0	0	0	0	0	1	0	0	0	0	0	0	0	0	0	0	0	0	0	0	0	0	1	0	1	0	0	0	0
Co-assembly	Co_metawrap_1198		Bacteria	Actinobacteriota	Actinomycetia	Actinomycetales	Microbacteriaceae	Cryobacterium		63.27	2.11	Medium	0	0	0	0	0	0	0	1	0	0	0	0	0	1	0	0	0	0	0	0	0	0	0	0	0	0	0	0	0	0	0	1	0	0	0	0	1
Co-assembly	Co_metawrap_1199		Bacteria	Gemmatimonadota	Gemmatimonadetes	Gemmatimonadales	Gemmatimonadaceae	Gemmatimonas		86.07	1.1	Medium	0	0	0	0	0	0	0	0	0	0	0	0	1	0	0	0	1	0	0	0	0	0	0	0	0	1	1	0	0	0	1	1	0	0	0	0	0
Co-assembly	Co_metawrap_1201		Bacteria	Acidobacteriota	Blastocatellia	Pyrinomonadales	Pyrinomonadaceae	PSRF01		80.29	5.61	Medium	0	0	0	0	0	0	0	0	0	0	0	0	0	0	0	0	0	0	0	0	0	0	0	0	0	0	0	1	0	0	0	0	1	0	0	0	1
Co-assembly	Co_metawrap_1202		Bacteria	Bacteroidota	Bacteroidia	Bacteroidales	ML635J-15			98.39	8.87	Medium	0	0	0	0	0	0	0	0	0	0	0	0	0	0	0	0	0	0	0	0	0	0	0	0	0	0	0	0	0	0	0	0	0	0	0	0	0
Co-assembly	Co_metawrap_1205		Bacteria	Planctomycetota	Phycisphaerae	Tepidisphaerales				57.87	6.02	Medium	0	0	0	0	1	0	0	0	0	0	0	0	1	1	0	0	0	0	0	1	0	0	1	0	0	0	0	0	0	0	0	0	0	0	0	0	0
Co-assembly	Co_metawrap_1207		Bacteria	Gemmatimonadota	Gemmatimonadetes	Gemmatimonadales	Gemmatimonadaceae	JACMLX01		50	0.86	Medium	0	0	0	0	1	0	0	0	0	0	0	0	1	0	0	0	0	0	0	0	0	0	1	0	0	1	0	0	0	0	0	0	0	0	0	0	0
Co-assembly	Co_metawrap_1211		Bacteria	Actinobacteriota	Thermoleophilia	Solirubrobacterales	Solirubrobacteraceae			89.46	1.71	Medium	0	0	0	0	0	0	0	0	0	0	0	0	1	1	0	0	0	0	0	0	0	0	0	0	0	0	1	0	0	0	0	0	0	0	0	0	0
Co-assembly	Co_metawrap_1213		Bacteria	Proteobacteria	Gammaproteobacteria	Burkholderiales	SG8-39			90.7	4.6	High	0	0	0	0	0	0	0	0	0	0	0	0	1	1	0	0	0	0	0	0	0	0	1	0	0	0	1	0	0	0	0	0	1	0	0	1	0
Co-assembly	Co_metawrap_1215		Bacteria	Proteobacteria	Gammaproteobacteria	Methylococcales	Burkholderiales	KS41		79.94	1.9	Medium	0	0	0	0	0	0	0	0	0	1	0	0	0	1	0	0	0	0	1	0	0	1	0	0	0	0	1	1	0	0	0	0	1	0	0	0	0
Co-assembly	Co_metawrap_1218		Bacteria	Actinobacteriota	Actinomycetia	Mycobacteriales	SCTD01			78.79	5.4	Medium	0	0	0	0	0	0	0	1	0	0	0	0	0	1	0	0	0	0	0	0	0	0	1	0	0	0	0	0	0	0	0	1	0	0	0	0	0
Co-assembly	Co_metawrap_122		Bacteria	Proteobacteria	Alphaproteobacteria	Sphingomonadales	Sphingomonadaceae	Sphingopyxis		66.16	8.77	Medium	0	0	0	0	1	0	0	0	0	0	0	0	0	1	0	0	0	0	0	0	0	0	0	0	0	0	0	0	0	0	1	0	1	0	0	0	0
Co-assembly	Co_metawrap_1221		Bacteria	Proteobacteria	Alphaproteobacteria	Alphaproteobacteria	UBA11222			98.7	0	High	0	0	0	0	0	0	0	0	0	0	0	0	0	0	0	0	0	0	0	0	0	0	0	0	0	0	0	0	0	0	0	0	1	0	0	0	0
Co-assembly	Co_metawrap_1225		Bacteria	Planctomycetota	Phycisphaerae	Phycisphaerales	SM1A02			84.49	5.68	Medium	0	0	0	0	0	0	0	0	0	0	0	0	0	0	0	0	0	0	0	0	0	0	0	0	1	0	0	0	1	0	0	0	0	0	0	0	0
Co-assembly	Co_metawrap_1226		Bacteria	Planctomycetota	Planctomycetia	Gemmatales	Gemmataceae	Limnoglobus		79.92	2.84	Medium	0	0	0	0	0	0	0	0	0	0	0	0	0	1	0	0	0	0	0	0	0	0	0	0	0	0	0	0	0	0	0	1	0	0	0	0	0
Co-assembly	Co_metawrap_1227		Bacteria	Actinobacteriota	Actinomycetia	Mycobacteriales	SCTD01			50.35	5.95	Medium	0	0	0	0	0	0	0	0	0	0	0	0	0	0	0	0	0	0	0	0	0	0	0	0	0	0	0	0	0	0	0	0	0	0	0	0	0
Co-assembly	Co_metawrap_1229		Bacteria	Desulfobacterota	Desulfobulbia	Desulfobulbales	Desulfobulbaceae	Desulfobulbus		68.42	0	Medium	0	0	0	0	0	0	0	0	0	0	0	0	0	1	0	1	0	0	0	0	0	1	0	0	0	0	0	0	0	0	0	0	0	0	0	0	0
Co-assembly	Co_metawrap_1235		Bacteria	Acidobacteriota	Acidobacteriae	Bryobacterales	Bryobacteraceae			69.29	5.26	Medium	0	0	0	0	0	0	0	0	0	0	0	0	0	1	0	0	0	0	0	0	0	0	0	0	0	0	0	1	0	0	0	0	0	0	0	0	0
Co-assembly	Co_metawrap_1254		Bacteria	Verrucomicrobiota	Verrucomicrobiae	Chthoniobacterales	Chthoniobacteraceae	Chthoniobacter		96.9	1.72	High	0	0	0	0	0	0	0	0	0	0	0	0	0	1	0	0	0	0	0	0	0	0	0	0	0	1	1	0	0	0	0	0	0	0	0	0	0
Co-assembly	Co_metawrap_1255		Bacteria	Chloroflexota	Anaerolineae	Aggregatilineales				74.7	2.73	Medium	0	0	0	0	0	0	0	0	0	0	0	0	0	1	0	0	0	0	0	0	0	0	0	0	0	0	0	0	0	0	0	1	0	0	0	0	0
Co-assembly	Co_metawrap_1257		Bacteria	Planctomycetota	Phycisphaerae	Tepidisphaerales				74.07	1.14	Medium	0	0	0	0	0	0	0	0	0	0	0	0	0	0	0	0	0	0	0	0	0	0	0	0	0	0	0	0	0	0	0	0	0	0	0	0	0
Co-assembly	Co_metawrap_1258		Bacteria	Myxococcota	Polyangia	Polyangiales	Polyangiaceae	Labilithrix		50.21	4.09	Medium	0	0	0	0	0	0	0	0	0	0	0	0	1	0	0	0	0	0	0	0	0	0	0	0	0	0	0	0	0	0	0	0	0	0	0	0	0
Co-assembly	Co_metawrap_1260		Bacteria	Planctomycetota	Planctomycetota	Planctomycetota	UBA11346			89.15	1.08	Medium	0	0	0	0	0	0	0	0	0	0	0	0	0	0	0	0	0	0	0	0	0	0	0	0	0	0	1	1	0	0	0	0	0	0	0	0	0
Co-assembly	Co_metawrap_1265		Bacteria	Desulfobacterota	Desulfuromonadia	Geobacterales	Pseudopelobacteraceae	JACRCG01		71.04	1.29	Medium	0	0	0	0	0	0	0	0	0	0	0	0	0	0	0	0	0	0	0	0	0	1	1	0	1	0	1	0	1	0	0	0	0	0	0	0	0
Co-assembly	Co_metawrap_1269		Bacteria	Patescibacteria	Saccharimonadia	Saccharimonadales	SZUA-47			57.38	1.71	Medium	0	0	0	0	0	0	0	0	0	0	0	0	0	0	0	0	0	0	0	0	0	0	0	0	0	0	0	0	0	0	0	0	0	0	0	0	0
Co-assembly	Co_metawrap_1272		Bacteria	Patescibacteria	Paceibacteria	Moranbacterales	Moranbacterales	UBA12068		66.06	0.5	Medium	0	0	0	0	0	0	0	0	0	0	0	0	0	0	0	0	0	0	0	0	0	0	0	0	0	0	0	0	0	0	0	0	0	0	0	0	0
Co-assembly	Co_metawrap_1275		Bacteria	Proteobacteria	Alphaproteobacteria	Caulobacterales	Caulobacteraceae	Phenylobacterium		50.16	2.59	Medium	0	0	0	0	0	0	0	0	0	0	0	0	0	1	0	0	0	0	0	0	0	0	0	0	0	0	0	0	0	0	0	0	1	0	0	0	0
Co-assembly	Co_metawrap_1278		Bacteria	Proteobacteria	Gammaproteobacteria	Burkholderiales	Burkholderiaceae	Schlegelella_A		96.5	2.38	High	0	0	0	0	1	0	0	0	0	0	0	0	1	0	1	0	0	0	0	0	0	0	1	0	0	0	0	1	0	0	0	0	1	0	0	1	0
Co-assembly	Co_metawrap_1282		Bacteria	Planctomycetota	Planctomycetota	Planctomycetota	GCA-002686595			90.32	4.3	High	0	0	0	0	0	0	0	0	0	0	0	0	0	1	0	0	0	0	0	0	0	0	0	0	0	0	0	0	1	0	0	0	0	0	0	0	0
Co-assembly	Co_metawrap_1285		Bacteria	Bacteroidota	Bacteroidia	Cytophagales	Cyclobacteriaceae	Algoriphagus		98.5	2.07	High	0	0	0	0	0	0	0	0	0	0	0	0	0	1	0	0	0	0	0	0	0	0	0	0	0	0	1	1	0	0	0	1	0	0	0	0	0
Co-assembly	Co_metawrap_129		Bacteria	Planctomycetota	Planctomycetia	Gemmatales	Gemmataceae			81.77	2.34	Medium	0	0	0	0	0	0	0	0	0	0	0	0	0	1	0	0	0	0	0	1	0	0	0	0	0	0	0	0	0	0	0	0	1	0	0	0	0
Co-assembly	Co_metawrap_1290		Bacteria	Proteobacteria	Gammaproteobacteria	Burkholderiales	Burkholderiaceae	CAHJXF01		78.47	2.78	Medium	0	0	0	0	0	1	0	0	0	0	0	0	0	0	1	0	0	0	0	0	0	0	1	0	0	0	1	1	0	0	0	0	0	1	0	0	0
Co-assembly	Co_metawrap_1291		Bacteria	Actinobacteriota	Actinomycetia	Actinomycetia	Actinomycetia			57.39	3.07	Medium	0	0	0	0	0	0	0	0	0	0	0	0	0	0	0	0	0	0	0	0	0	0	1	0	0	0	0	0	0	0	0	0	0	0	0	0	0
Co-assembly	Co_metawrap_1292		Bacteria	Chloroflexota	Anaerolineae	Caldilineales	Caldilineaceae	CFX5		76.59	2.73	Medium	0	0	0	0	0	0	0	0	0	0	0	0	1	1	0	0	0	0	0	0	0	0	0	0	0	0	0	0	0	0	0	0	0	0	0	0	0
Co-assembly	Co_metawrap_1293		Bacteria	Actinobacteriota	Thermoleophilia	Thermoleophilia	Thermoleophilia	UBA2241		74.43	6.9	Medium	0	0	0	0	0	0	1	0	0	0	0	0	0	0	0	0	0	0	0	0	0	0	0	0	0	0	0	0	0	0	0	0	0	0	0	0	0
Co-assembly	Co_metawrap_1295		Bacteria	Proteobacteria	Gammaproteobacteria	Burkholderiales	Usitatibacteraceae	Usitatibacter		76.01	0.89	Medium	0	0	0	0	0	1	0	0	0	0	0	0	1	1	0	0	0	0	0	0	0	0	0	1	0	1	1	0	0	0	0	0	0	0	0	0	0
Co-assembly	Co_metawrap_1297		Bacteria	Actinobacteriota	Thermoleophilia	Solirubrobacterales	Solirubrobacteraceae	JACCYI01		89.17	5.56	Medium	0	0	0	0	0	1	0	1	0	0	0	0	0	1	0	0	0	0	0	0	0	1	0	0	0	0	0	1	0	0	0	0	1	0	0	0	0
Co-assembly	Co_metawrap_130		Bacteria	Actinobacteriota	Acidimicrobiia	Acidimicrobiales	Microtrichaceae	SKRR01		70.23	4.27	Medium	0	0	0	0	0	0	0	0	0	0	0	0	1	1	0	0	0	0	0	0	0	0	0	0	0	0	1	0	0	0	0	1	1	0	0	0	0
Co-assembly	Co_metawrap_1307		Bacteria	Chloroflexota	Chloroflexota	Chloroflexota	UBA6077			87.74	2.97	Medium	0	0	0	0	1	0	0	0	0	0	0	0	1	1	0	0	0	0	0	0	0	0	0	0	0	0	1	0	0	0	0	0	0	0	0	0	0
Co-assembly	Co_metawrap_1309		Bacteria	Proteobacteria	Gammaproteobacteria	Burkholderiales	Casimicrobiaceae	PALSA-1003		80.17	8.47	Medium	0	0	0	0	0	0	0	0	0	0	0	0	1	0	1	0	0	0	0	0	0	0	0	0	0	0	1	0	0	0	0	0	0	0	0	0	0
Co-assembly	Co_metawrap_1312		Bacteria	Bacteroidota	Kapabacteria	Kapabacteriales	UBA2268			81.33	8.42	Medium	0	0	0	0	0	0	0	0	0	0	0	0	0	0	0	0	0	0	0	0	0	0	0	0	0	0	0	0	1	0	0	0	0	0	0	0	0
Co-assembly	Co_metawrap_1319		Bacteria	Proteobacteria	Gammaproteobacteria	Xanthomonadales	SZUA-5			70.29	1.66	Medium	0	0	0	0	0	0	0	0	0	0	0	0	0	0	0	0	0	0	0	0	0	0	0	0	0	1	1	0	0	0	0	1	0	0	0	0	0
Co-assembly	Co_metawrap_1341		Bacteria	Desulfobacterota	Desulfuromonadia	Desulfuromonadales	DDH964	DDH964		84.29	0	Medium	0	0	0	0	0	0	0	0	0	0	0	0	0	0	0	0	0	0	0	0	0	1	1	0	0	0	0	0	0	0	0	0	0	0	1	0	0
Co-assembly	Co_metawrap_1344		Bacteria	Actinobacteriota	Actinomycetia	Propionibacteriales	Propionibacteriaceae			94.91	2.78	High	0	0	0	0	0	0	0	0	0	0	0	0	1	1	0	0	0	0	0	0	0	0	1	0	0	0	1	0	0	0	0	0	0	0	0	0	0
Co-assembly	Co_metawrap_1345		Bacteria	Chloroflexota	Chloroflexota	FW602-bin22				85.97	7.7	Medium	0	0	0	0	1	0	0	0	0	0	0	0	0	1	0	0	1	0	0	0	0	0	0	0	0	0	0	0	0	0	0	0	0	0	0	0	0
Co-assembly	Co_metawrap_1349		Bacteria	Proteobacteria	Alphaproteobacteria	Sphingomonadales	Sphingomonadaceae	Polymorphobacter		50.34	0	Medium	1	0	0	0	0	0	0	0	0	0	0	0	0	1	0	0	0	0	0	1	0	0	0	0	0	0	0	0	0	0	0	0	1	0	0	0	0
Co-assembly	Co_metawrap_1353		Bacteria	Patescibacteria	Saccharimonadia	Saccharimonadales				57.97	0	Medium	0	0	0	0	0	0	0	0	0	0	0	0	0	0	0	0	0	0	0	0	0	0	0	0	0	0	0	0	0	0	0	0	0	0	0	0	0
Co-assembly	Co_metawrap_1356		Bacteria	Proteobacteria	Alphaproteobacteria	Micropepsales	Micropepsaceae	Rhizomicrobium		73.78	3.45	Medium	0	0	0	0	0	0	0	0	0	0	0	0	0	1	0	0	0	0	0	0	0	0	0	0	0	0	0	0	0	0	0	0	1	0	0	0	0
Co-assembly	Co_metawrap_1369		Bacteria	Verrucomicrobiota	Verrucomicrobiae	Verrucomicrobiales	Akkermansiaceae	Luteolibacter		53.45	0.86	Medium	0	0	0	0	0	0	0	0	0	0	0	0	0	0	0	0	0	0	0	0	0	0	0	0	0	1	1	1	0	0	0	0	0	0	0	0	0
Co-assembly	Co_metawrap_1371		Bacteria	Actinobacteriota	Acidimicrobiia	Acidimicrobiia	IMCC26256	JAENVU01		69.8	9.87	Medium	0	0	0	0	1	0	0	0	0	0	0	0	0	1	0	1	0	0	0	0	0	0	0	0	0	0	0	0	0	0	0	0	0	0	0	0	0
Co-assembly	Co_metawrap_1380		Bacteria	Proteobacteria	Alphaproteobacteria	Kiloniellales	JACOMY01			97.83	0.43	High	0	0	0	0	1	0	0	0	0	0	0	0	0	0	0	0	0	0	0	0	0	0	1	0	0	0	1	0	0	0	0	0	1	0	0	0	0
Co-assembly	Co_metawrap_1381		Bacteria	Actinobacteriota	Thermoleophilia	Solirubrobacterales	Solirubrobacterales			88.87	5.67	Medium	0	0	0	0	0	0	0	0	0	0	0	0	0	0	0	0	0	0	0	0	0	0	0	0	0	0	1	0	0	0	0	0	0	0	1	0	0
Co-assembly	Co_metawrap_1383		Bacteria	Proteobacteria	Gammaproteobacteria	Burkholderiales	Burkholderiaceae	Rhodoferax		82.69	4.81	Medium	0	0	0	0	0	0	0	0	0	0	0	0	0	1	1	0	0	0	0	0	0	0	0	0	0	0	1	1	0	0	0	0	1	0	0	0	0
Co-assembly	Co_metawrap_1384		Bacteria	Myxococcota	Polyangia	Polyangiales	Polyangiaceae	PMG-095		54.84	6.72	Medium	0	0	0	0	0	0	0	0	0	0	0	0	1	0	0	0	0	0	0	0	0	0	0	0	0	1	1	0	1	0	0	0	1	0	1	0	0
Co-assembly	Co_metawrap_1388		Bacteria	Planctomycetota	Phycisphaerae	Tepidisphaerales	Tepidisphaeraceae			97.95	1.14	High	0	0	0	0	0	0	0	0	0	0	0	0	0	1	0	0	0	0	0	0	0	1	0	0	0	0	0	1	0	0	0	0	1	0	0	0	0
Co-assembly	Co_metawrap_1389		Bacteria	Chloroflexota	Limnocylindria	Limnocylindrales	CSP1-4			50.86	1.72	Medium	0	0	0	0	0	0	0	0	0	0	0	0	1	1	0	0	0	0	0	0	0	0	0	0	0	0	1	0	0	0	0	0	0	0	0	0	0
Co-assembly	Co_metawrap_1396		Bacteria	Bacteroidota	Bacteroidia	Bacteroidales	Lentimicrobiaceae	Lentimicrobium		79.37	2.42	Medium	0	0	0	0	0	0	0	0	0	0	0	0	0	1	1	0	0	0	0	0	0	0	1	0	0	0	1	1	1	0	0	0	1	0	0	0	0
Co-assembly	Co_metawrap_1406		Bacteria	Bacteroidota	Bacteroidia	Bacteroidia	UBA955	JAGXTF01		95.9	0	High	0	0	0	0	0	0	0	0	0	0	0	0	0	0	0	0	0	0	0	0	0	0	1	0	0	0	0	0	1	0	0	1	1	0	0	0	0
Co-assembly	Co_metawrap_1413		Bacteria	Patescibacteria	Saccharimonadia	Saccharimonadales	JACDFO01			62.54	0.85	Medium	0	0	0	0	0	0	0	0	0	0	0	0	0	0	0	0	0	0	0	0	0	0	0	0	0	0	0	0	0	0	0	0	0	0	0	0	0
Co-assembly	Co_metawrap_1416		Bacteria	Patescibacteria	Saccharimonadia	Saccharimonadales	SLHW01			63.21	0.93	Medium	0	0	0	0	0	0	0	0	0	0	0	0	0	0	0	0	0	0	0	0	0	0	0	0	0	0	0	0	0	0	0	0	0	0	0	0	0
Co-assembly	Co_metawrap_1425		Bacteria	Actinobacteriota	Actinomycetia	Nanopelagicales	CAIYMF01	WLRQ01		89.25	1.35	Medium	0	0	0	0	0	0	0	1	0	0	0	0	0	1	0	0	0	0	0	0	0	1	1	0	0	0	0	0	0	0	0	0	0	0	0	0	0
Co-assembly	Co_metawrap_1426		Bacteria	Verrucomicrobiota	Verrucomicrobiae	Pedosphaerales	JACDHS01			89.15	4.86	Medium	0	0	0	0	0	0	0	0	0	0	0	0	0	0	0	0	0	0	0	0	0	0	0	1	1	0	1	1	0	0	0	0	0	0	0	0	0
Co-assembly	Co_metawrap_1435		Bacteria	Proteobacteria	Gammaproteobacteria	Burkholderiales	Burkholderiaceae	Rubrivivax		85.82	6.76	Medium	0	0	0	0	1	0	0	1	0	0	0	0	1	0	1	0	0	0	0	1	0	0	0	0	0	0	0	0	0	0	1	0	0	0	0	0	0
Co-assembly	Co_metawrap_1437		Bacteria	Gemmatimonadota	Gemmatimonadetes	Gemmatimonadales	Gemmatimonadaceae	UBA4720		89.84	2.2	Medium	0	0	0	0	0	0	0	0	0	0	0	0	1	0	0	0	0	0	0	0	0	0	0	0	0	0	0	1	1	0	0	0	0	0	0	0	0
Co-assembly	Co_metawrap_1438		Bacteria	Proteobacteria	Alphaproteobacteria	Sphingomonadales	Sphingomonadaceae	Sphingomonas		86.55	1.49	Medium	0	0	0	0	1	0	0	0	0	0	0	0	0	0	0	0	0	0	0	0	0	0	0	0	0	0	0	0	0	0	1	1	1	0	0	0	0
Co-assembly	Co_metawrap_1439		Bacteria	Proteobacteria	Gammaproteobacteria	Burkholderiales	Rhodocyclaceae	Propionivibrio		90	1.57	Medium	0	0	0	0	0	1	0	0	0	0	0	0	0	1	0	0	0	0	0	0	0	1	1	0	0	0	0	1	0	0	0	0	1	0	0	0	1
Co-assembly	Co_metawrap_144		Bacteria	Chloroflexota	Chloroflexia	Thermomicrobiales				67.14	1.89	Medium	0	0	0	0	0	0	0	0	0	0	0	0	0	0	0	0	0	0	0	0	0	0	0	0	0	0	0	0	0	0	0	0	0	0	0	0	0
Co-assembly	Co_metawrap_1441		Bacteria	Verrucomicrobiota	Verrucomicrobiae	Chthoniobacterales	UBA10450	Palsa-1392		52.38	5.17	Medium	0	0	0	0	0	0	0	0	0	0	0	0	0	0	0	0	0	0	0	0	0	0	0	0	0	0	1	0	1	0	0	0	0	0	0	0	0
Co-assembly	Co_metawrap_1447		Bacteria	Proteobacteria	Alphaproteobacteria	Sphingomonadales	Sphingomonadaceae	Glacieibacterium		62.73	1.72	Medium	0	0	0	0	1	0	0	0	0	0	0	0	0	1	0	0	0	0	0	0	0	0	0	0	0	0	0	0	0	0	1	0	1	0	0	0	0
Co-assembly	Co_metawrap_1449		Bacteria	Bacteroidota	Bacteroidia	Bacteroidales	GCA-2748055			97.58	3.49	High	0	0	0	0	0	0	0	0	0	0	0	0	0	0	0	0	0	0	0	0	0	0	0	0	1	0	0	1	0	0	0	0	1	0	0	0	0
Co-assembly	Co_metawrap_1455		Bacteria	Actinobacteriota	Acidimicrobiia	IMCC26256	Chersky-534			62.59	1.72	Medium	0	0	0	0	0	0	0	0	0	0	0	0	0	0	0	0	0	0	0	0	0	0	0	0	0	0	0	0	0	0	0	0	0	0	0	0	0
Co-assembly	Co_metawrap_1458		Bacteria	Proteobacteria	Gammaproteobacteria	Burkholderiales	Burkholderiales	Ga0077527		96.95	0.94	High	0	0	0	0	0	0	0	0	0	0	0	0	1	0	1	0	0	0	0	0	0	0	1	0	0	1	1	0	0	0	0	0	0	0	0	0	0
Co-assembly	Co_metawrap_1459		Bacteria	Proteobacteria	Gammaproteobacteria	Xanthomonadales	Xanthomonadaceae			94.44	0.64	High	0	0	0	0	0	0	0	0	0	0	0	0	0	0	0	0	0	0	0	0	0	0	0	0	0	1	1	1	0	0	0	0	0	0	0	0	0
Co-assembly	Co_metawrap_146		Bacteria	Proteobacteria	Alphaproteobacteria	Rhizobiales	Xanthobacteraceae			56.76	7.39	Medium	0	0	0	0	0	0	0	0	0	0	0	0	1	0	0	0	0	0	0	0	0	0	0	0	0	0	1	0	0	0	0	0	0	0	0	0	0
Co-assembly	Co_metawrap_1460		Bacteria	Bacteroidota	Bacteroidia	Flavobacteriales	Flavobacteriaceae	Maribacter_A		99.59	1.52	High	0	0	0	0	0	0	0	0	0	0	0	0	0	1	0	0	0	0	0	0	0	0	0	0	0	1	1	1	1	0	0	0	0	0	0	0	1
Co-assembly	Co_metawrap_1463		Bacteria	Actinobacteriota	Actinomycetia	Nanopelagicales				90.33	1.62	High	0	0	0	0	0	0	0	0	0	0	0	0	1	1	0	0	0	0	0	0	0	0	1	0	0	0	1	0	0	0	0	1	0	0	0	0	0
Co-assembly	Co_metawrap_1464		Bacteria	Gemmatimonadota	Gemmatimonadetes	Gemmatimonadales	Gemmatimonadaceae	Gemmatimonas		65.38	2.2	Medium	0	0	0	0	0	0	0	0	0	0	0	0	1	0	0	0	0	0	0	0	0	0	0	0	0	0	1	1	1	0	1	0	0	0	0	0	0
Co-assembly	Co_metawrap_1474		Bacteria	Patescibacteria	Saccharimonadia	Saccharimonadales	JACDFO01			71.08	0.85	Medium	0	0	0	0	0	0	0	0	0	0	0	0	0	0	0	0	0	0	0	0	0	0	0	0	0	0	0	0	0	0	0	0	0	0	0	0	0
Co-assembly	Co_metawrap_148		Bacteria	Planctomycetota	Phycisphaerae	Phycisphaerales	Phycisphaeraceae			55.42	1.14	Medium	0	0	0	0	1	0	0	0	0	0	0	0	0	0	0	0	0	0	0	0	0	0	0	0	0	0	0	0	0	0	0	0	0	0	0	0	0
Co-assembly	Co_metawrap_1481		Bacteria	Proteobacteria	Gammaproteobacteria	Burkholderiales	Burkholderiaceae	Rubrivivax		89.31	1.67	Medium	0	0	0	0	0	1	0	0	0	0	0	0	1	1	1	0	0	0	0	0	0	0	1	0	0	1	1	1	0	0	1	0	0	0	0	0	0
Co-assembly	Co_metawrap_1483		Bacteria	Proteobacteria	Gammaproteobacteria	Burkholderiales	Burkholderiaceae	Aquabacterium_A		58.62	1.72	Medium	0	0	0	0	1	0	0	0	0	0	0	0	1	1	0	0	0	0	0	0	0	0	0	0	0	1	0	1	0	0	0	0	0	0	0	0	0
Co-assembly	Co_metawrap_1485		Bacteria	Proteobacteria	Alphaproteobacteria	Sphingomonadales	Sphingomonadaceae	Sphingomonas		94.37	0.68	High	0	0	0	0	0	0	0	0	0	0	0	0	0	0	0	0	0	0	0	0	0	1	0	0	0	0	0	0	0	0	0	1	1	0	0	0	0
Co-assembly	Co_metawrap_1487		Bacteria	Actinobacteriota	Actinomycetia	Actinomycetales	Microbacteriaceae	Marisediminicola		66.69	2.63	Medium	0	0	0	0	0	0	0	0	0	0	0	0	1	0	0	0	0	0	0	0	0	0	0	0	0	0	0	0	0	0	0	0	0	0	0	0	0
Co-assembly	Co_metawrap_1492		Bacteria	Chloroflexota	Limnocylindria	Limnocylindrales	CSP1-4	CAIXZV01		60.11	8.62	Medium	0	0	0	0	0	0	0	0	0	0	0	0	1	1	0	0	0	0	0	0	0	0	0	0	0	0	0	0	0	0	0	0	0	0	0	1	0
Co-assembly	Co_metawrap_1499		Bacteria	Fibrobacterota	Fibrobacteria	Fibrobacteria	UBA11236			76.65	1.1	Medium	0	0	0	0	0	0	0	0	0	0	0	0	0	1	0	0	0	0	0	0	0	0	0	0	0	0	0	1	0	0	0	0	0	0	0	0	0
Co-assembly	Co_metawrap_1500		Bacteria	Cyanobacteria	Cyanobacteria	Phormidesmiales	Phormidesmiaceae	Phormidesmis		93.07	2.58	High	0	0	0	0	0	1	0	0	0	0	0	0	0	0	0	0	0	0	0	0	0	0	0	0	0	0	1	0	0	1	1	0	0	0	0	0	0
Co-assembly	Co_metawrap_1505		Bacteria	Planctomycetota	Planctomycetia	Gemmatales	Gemmataceae			94.32	1.14	High	0	0	0	0	0	0	0	0	0	0	0	0	1	1	0	0	0	0	0	0	0	0	0	0	0	0	0	1	0	0	0	0	0	0	0	0	0
Co-assembly	Co_metawrap_1509		Bacteria	Chloroflexota	Limnocylindria	Limnocylindrales	CSP1-4			78.24	2.45	Medium	0	0	0	0	0	0	0	0	0	0	0	0	0	0	0	0	0	0	0	0	0	0	0	0	0	0	1	0	0	0	0	1	0	0	0	1	0
Co-assembly	Co_metawrap_1510		Bacteria	Armatimonadota	Chthonomonadetes	Chthonomonadales	Chthonomonadaceae			94.44	3.09	High	0	0	0	0	1	0	0	0	0	0	0	0	0	1	0	0	0	0	0	1	0	0	0	0	0	0	1	0	1	0	0	1	0	0	0	0	0
Co-assembly	Co_metawrap_1515		Bacteria	Bacteroidota	Bacteroidia	Bacteroidales	Prolixibacteraceae	Draconibacterium		86.66	4.57	Medium	0	0	0	0	0	0	0	0	0	0	0	0	0	1	0	0	0	0	0	0	0	0	0	0	0	0	1	1	0	0	0	0	1	0	0	0	0
Co-assembly	Co_metawrap_1517		Bacteria	Proteobacteria	Alphaproteobacteria	Sphingomonadales	Sphingomonadaceae	Sphingorhabdus_B		91.51	1.79	High	0	0	0	0	0	0	0	0	0	0	0	0	0	1	0	0	0	0	0	0	0	0	0	0	0	0	0	1	0	0	0	1	1	0	0	0	0
Co-assembly	Co_metawrap_1522		Bacteria	Proteobacteria	Alphaproteobacteria	Sphingomonadales	Sphingomonadaceae	Polymorphobacter		80.74	1.74	Medium	0	0	0	0	0	0	0	0	0	0	0	0	0	1	0	0	0	0	0	0	0	0	0	0	0	0	0	0	0	0	1	0	1	0	0	0	0
Co-assembly	Co_metawrap_1523		Bacteria	Bacteroidota	Bacteroidia	Flavobacteriales	Flavobacteriaceae	Gillisia		66.02	4.31	Medium	0	0	0	0	0	0	0	0	0	0	0	0	0	0	0	0	0	0	0	0	0	0	0	0	0	0	1	0	1	0	0	0	1	0	0	0	0
Co-assembly	Co_metawrap_1525		Bacteria	Proteobacteria	Gammaproteobacteria	Burkholderiales	Sulfuriferulaceae	Sulfuriferula_A		96.37	0.28	High	0	0	0	0	1	1	0	0	0	0	0	0	0	1	1	0	0	0	0	0	0	0	0	0	0	0	0	0	0	0	0	0	0	0	0	0	0
Co-assembly	Co_metawrap_1529		Bacteria	Actinobacteriota	Thermoleophilia	Solirubrobacterales	Solirubrobacteraceae			52.14	1.99	Medium	0	0	0	0	0	0	0	1	0	0	0	0	1	0	0	0	0	0	0	0	0	0	0	0	0	0	0	0	0	0	0	0	0	0	0	0	0
Co-assembly	Co_metawrap_1530		Bacteria	Bdellovibrionota	Bdellovibrionia	Bdellovibrionia	JABDDW01			79	2.68	Medium	0	0	0	0	0	0	0	0	0	0	0	0	0	0	0	0	0	0	0	0	0	0	0	0	0	1	1	0	0	0	0	0	0	0	0	0	0
Co-assembly	Co_metawrap_1534		Bacteria	Actinobacteriota	Thermoleophilia	Gaiellales	Gaiellaceae			62.25	0	Medium	0	0	0	0	0	0	0	0	0	0	0	0	0	0	0	0	0	0	0	1	0	0	0	0	0	0	0	0	0	0	0	0	0	0	0	0	0
Co-assembly	Co_metawrap_1535		Bacteria	Bacteroidota	Bacteroidia	Chitinophagales	Chitinophagaceae	Ferruginibacter		75.92	3.22	Medium	0	0	0	0	0	0	0	0	0	0	0	0	0	1	0	0	0	0	0	0	0	0	0	0	0	0	1	1	1	0	0	1	0	0	0	0	0
Co-assembly	Co_metawrap_154		Bacteria	Firmicutes	Bacilli	Erysipelotrichales	Erysipelotrichaceae	UBA2212		60.71	1.9	Medium	0	0	0	0	0	0	0	0	0	0	0	0	0	1	0	0	0	0	0	0	0	0	0	0	0	0	0	0	0	0	0	0	0	0	0	0	0
Co-assembly	Co_metawrap_1542		Bacteria	Armatimonadota	Chthonomonadetes	Chthonomonadales	Chthonomonadaceae			94.44	0.93	High	0	0	0	0	1	0	0	0	0	0	0	0	0	0	0	0	0	0	0	0	0	0	0	0	0	0	0	1	0	0	0	0	0	0	0	0	0
Co-assembly	Co_metawrap_1547		Bacteria	Armatimonadota	Fimbriimonadia	Fimbriimonadales	Fimbriimonadaceae	JAFDWR01		90.28	0.93	High	0	0	0	0	1	0	0	0	0	0	0	0	1	0	0	0	0	0	0	1	0	0	0	0	0	0	0	0	0	0	0	0	0	0	0	0	0
Co-assembly	Co_metawrap_1548		Bacteria	Desulfobacterota	Desulfuromonadia	Geobacterales	Geobacteraceae			52.63	0	Medium	1	0	0	0	0	0	0	0	0	0	0	0	0	0	0	0	0	0	0	0	0	1	0	0	0	0	0	1	0	0	0	0	0	0	0	0	0
Co-assembly	Co_metawrap_1550		Bacteria	Bacteroidota	Bacteroidia	Bacteroidales	Paludibacteraceae	Paludibacter		54.14	1.61	Medium	0	0	0	0	0	0	0	0	0	0	0	0	0	0	0	0	0	0	0	0	0	0	0	0	0	0	0	1	0	0	0	0	0	0	0	0	0
Co-assembly	Co_metawrap_1552		Bacteria	Proteobacteria	Gammaproteobacteria	Burkholderiales	Burkholderiaceae	JACCZX01		99.38	0	High	0	0	0	0	0	0	0	0	0	0	0	0	1	0	1	0	0	0	0	0	0	0	0	0	0	0	0	0	0	0	0	0	0	0	0	0	1
Co-assembly	Co_metawrap_156		Bacteria	Bacteroidota	Bacteroidia	Bacteroidia	Bacteroidia	UBA2475		70.63	1.59	Medium	0	0	0	0	0	0	0	0	0	0	0	0	0	0	0	0	0	0	0	0	0	0	0	0	0	0	0	0	0	0	0	0	1	0	0	0	0
Co-assembly	Co_metawrap_1560		Bacteria	Proteobacteria	Alphaproteobacteria	Alphaproteobacteria	Alphaproteobacteria	BOG-932		75.77	9.29	Medium	0	0	0	0	0	0	0	0	0	0	0	0	0	1	0	0	0	0	0	0	0	0	0	0	0	0	0	0	0	0	0	0	1	0	0	0	0
Co-assembly	Co_metawrap_1561		Bacteria	Actinobacteriota	Acidimicrobiia	Acidimicrobiales	Acidimicrobiales	AC-14		54.78	6.03	Medium	0	0	0	0	0	0	0	0	0	0	0	0	1	0	0	0	0	0	0	0	0	0	0	0	0	0	0	0	0	0	0	0	1	0	0	0	0
Co-assembly	Co_metawrap_1564		Bacteria	Actinobacteriota	Actinomycetia	Actinomycetales	Micrococcaceae	Arthrobacter_I		79.97	0.86	Medium	0	0	0	0	0	0	0	1	0	0	0	0	0	0	0	0	0	0	0	0	0	0	0	0	0	0	0	0	0	0	0	1	0	0	0	0	1
Co-assembly	Co_metawrap_1565		Bacteria	Patescibacteria	Saccharimonadia	Saccharimonadales	JACDFO01			66.82	0.93	Medium	0	0	0	0	0	0	0	0	0	0	0	0	0	0	0	0	0	0	0	0	0	0	0	0	0	0	1	0	0	0	0	0	0	0	0	0	0
Co-assembly	Co_metawrap_1568		Bacteria	Proteobacteria	Gammaproteobacteria	Xanthomonadales	Xanthomonadaceae			78.62	5.17	Medium	0	0	0	0	0	0	0	0	0	0	0	0	0	1	0	0	0	0	0	0	0	0	0	0	0	1	1	0	0	0	0	0	0	0	0	0	0
Co-assembly	Co_metawrap_1572		Bacteria	Actinobacteriota	Thermoleophilia	Gaiellales	Gaiellaceae	PALSA-600		81.19	1.29	Medium	0	0	0	0	0	0	0	0	0	0	0	0	0	0	0	0	0	0	0	1	0	0	0	0	0	0	0	0	0	0	0	0	0	0	0	0	0
Co-assembly	Co_metawrap_1575		Bacteria	Gemmatimonadota	Gemmatimonadetes	Gemmatimonadales	GWC2-71-9	Palsa-1233		91.21	5.7	Medium	0	0	0	0	0	0	0	0	0	0	0	0	0	0	0	0	0	0	0	0	0	0	0	1	0	0	0	0	1	0	0	0	0	0	0	0	0
Co-assembly	Co_metawrap_1577		Bacteria	Patescibacteria	Patescibacteria	UBA1384				71.91	0	Medium	0	0	0	0	0	0	0	0	0	0	0	0	0	0	0	0	0	0	0	0	0	0	0	0	0	0	0	0	0	0	0	0	0	0	0	0	0
Co-assembly	Co_metawrap_1578		Bacteria	Proteobacteria	Gammaproteobacteria	Xanthomonadales	Rhodanobacteraceae	Rhodanobacter		64.83	1.72	Medium	0	0	0	0	0	1	0	0	0	0	0	0	0	1	1	0	0	0	0	0	0	0	0	0	0	1	0	1	0	0	0	0	1	0	0	0	0
Co-assembly	Co_metawrap_1580		Bacteria	Actinobacteriota	Actinomycetia	Actinomycetales	Microbacteriaceae	Mycetocola_A		57.62	9.44	Medium	0	0	0	0	1	0	0	1	0	0	0	0	0	0	0	0	0	0	0	0	0	0	0	0	0	0	0	0	0	0	0	0	1	0	0	0	1
Co-assembly	Co_metawrap_1581		Bacteria	Bacteroidota	Bacteroidia	Flavobacteriales	Flavobacteriaceae	Aequorivita		96.58	2.73	High	0	0	0	0	0	0	0	0	0	0	0	0	0	0	0	0	0	0	0	0	0	0	0	0	0	0	0	0	1	0	0	0	1	0	0	0	0
Co-assembly	Co_metawrap_1584		Bacteria	Verrucomicrobiota	Verrucomicrobiae	Verrucomicrobiales	Verrucomicrobiaceae	Prosthecobacter		68.42	6.92	Medium	0	0	0	0	1	0	0	0	0	0	0	0	0	0	0	0	0	0	0	1	0	0	0	0	0	0	1	0	0	0	0	0	1	0	0	0	1
Co-assembly	Co_metawrap_1590		Bacteria	Bacteroidota	Bacteroidia	Chitinophagales	Chitinophagaceae	Ferruginibacter		65.28	2.22	Medium	0	0	0	0	1	0	0	0	0	0	0	0	1	1	0	0	0	0	0	0	0	0	0	0	0	0	1	0	1	0	0	1	0	0	0	0	0
Co-assembly	Co_metawrap_1593		Bacteria	Bacteroidota	Bacteroidia	Bacteroidia	OLB10			98.17	0.51	High	0	0	0	0	1	0	0	0	0	0	0	0	0	1	0	0	0	0	0	0	0	0	0	0	0	0	0	0	1	0	0	0	1	0	0	0	0
Co-assembly	Co_metawrap_1594		Bacteria	Eremiobacterota	Eremiobacteria	Baltobacterales	Baltobacteraceae	Rubrimentiphilum		97.22	0.93	High	0	0	0	0	0	0	0	0	0	0	0	0	1	0	0	0	0	0	0	0	0	1	0	0	0	0	0	0	0	0	0	0	0	0	0	0	0
Co-assembly	Co_metawrap_160		Bacteria	Gemmatimonadota	Gemmatimonadetes	Gemmatimonadales	Gemmatimonadaceae	SCN-70-22		65.59	4.4	Medium	0	0	0	0	1	0	0	0	0	0	0	0	1	1	0	0	0	0	0	0	0	0	0	0	0	0	1	1	0	0	0	0	0	0	0	0	0
Co-assembly	Co_metawrap_1602		Bacteria	Acidobacteriota	Acidobacteriae	Bryobacterales	Bryobacteraceae			83.45	4.35	Medium	0	0	0	0	1	0	0	0	0	0	0	0	0	0	0	0	0	0	0	1	0	0	0	0	0	0	0	0	0	0	0	1	0	0	0	0	0
Co-assembly	Co_metawrap_1604		Bacteria	Proteobacteria	Gammaproteobacteria	Burkholderiales	Thiobacillaceae	PFJX01		81.03	0.86	Medium	0	0	0	0	0	1	0	0	0	0	0	0	0	1	1	1	0	0	0	0	0	1	1	0	0	1	0	1	0	0	0	0	0	0	0	0	0
Co-assembly	Co_metawrap_1607		Bacteria	Actinobacteriota	Thermoleophilia	Gaiellales	Gaiellaceae	PALSA-600		88.79	6.46	Medium	0	0	0	0	1	0	0	0	0	0	0	0	0	1	0	0	0	0	0	0	0	0	0	0	0	0	1	0	0	0	0	0	0	0	0	0	0
Co-assembly	Co_metawrap_161		Bacteria	Proteobacteria	Gammaproteobacteria	Burkholderiales	Usitatibacteraceae	Usitatibacter		71.71	6.21	Medium	0	0	0	0	0	1	0	0	0	0	0	0	1	1	1	0	0	0	0	0	0	0	0	0	0	0	0	0	0	0	0	0	0	0	0	0	0
Co-assembly	Co_metawrap_1613		Bacteria	Proteobacteria	Gammaproteobacteria	Xanthomonadales	Xanthomonadaceae	CAU-1598		84.07	3.73	Medium	0	0	0	0	0	0	0	0	0	0	0	0	0	0	0	0	0	0	0	0	0	0	0	0	0	1	1	1	0	0	0	0	0	0	0	0	0
Co-assembly	Co_metawrap_1616		Bacteria	Armatimonadota	Armatimonadota	Armatimonadota	CAIYQO01			75.46	1.85	Medium	0	0	0	0	0	0	0	0	0	0	0	0	0	1	0	0	0	0	0	0	0	1	0	0	0	0	0	0	0	0	0	0	0	0	0	0	0
Co-assembly	Co_metawrap_1618		Bacteria	Proteobacteria	Gammaproteobacteria	Burkholderiales	Burkholderiaceae	Rhodoferax		94.03	1.59	High	0	0	0	0	0	1	0	0	0	0	0	0	0	1	0	0	0	0	0	0	0	0	1	0	0	0	0	1	1	0	0	0	0	0	0	0	0
Co-assembly	Co_metawrap_1619		Bacteria	Actinobacteriota	Thermoleophilia	Solirubrobacterales	Solirubrobacterales			79.81	4.68	Medium	0	0	0	0	1	0	0	0	0	0	0	0	0	0	0	0	0	0	0	0	0	0	0	0	0	0	1	0	0	0	0	0	1	0	0	0	0
Co-assembly	Co_metawrap_1621		Bacteria	Planctomycetota	Phycisphaerae	Tepidisphaerales	Tepidisphaeraceae	JACMML01		89.77	1.14	Medium	0	0	0	0	1	0	0	0	0	0	0	0	0	0	0	0	0	0	0	0	0	0	0	0	0	0	0	1	1	0	0	0	0	0	0	0	0
Co-assembly	Co_metawrap_1626		Bacteria	Acidobacteriota	Acidobacteriae	Bryobacterales	Bryobacteraceae	Ga0077553		97.78	2.17	High	0	0	0	0	0	0	0	0	0	0	0	0	0	1	0	0	0	0	0	0	0	0	0	0	0	0	0	0	0	0	0	0	0	0	0	0	0
Co-assembly	Co_metawrap_1630		Bacteria	Cyanobacteria	Cyanobacteria	Pseudanabaenales	Pseudanabaenaceae	Pseudanabaena		93.11	1.18	High	0	0	0	0	0	1	0	0	0	0	0	0	1	0	0	0	0	0	0	0	0	0	0	0	0	0	0	0	0	1	1	0	0	0	0	0	0
Co-assembly	Co_metawrap_1642		Bacteria	Planctomycetota	Planctomycetia	Pirellulales	Pirellulaceae	Aureliella		87.97	2.35	Medium	0	0	0	0	0	0	0	0	0	0	0	0	1	1	0	0	0	0	0	0	0	0	0	1	0	0	0	0	0	0	0	0	0	0	0	0	0
Co-assembly	Co_metawrap_1648		Bacteria	Proteobacteria	Gammaproteobacteria	Burkholderiales	Burkholderiaceae	Polaromonas		54.31	0	Medium	0	0	0	0	0	0	0	0	0	0	0	0	1	0	0	0	0	0	0	0	0	0	1	0	0	0	0	0	0	0	0	0	1	0	0	0	0
Co-assembly	Co_metawrap_165		Bacteria	Actinobacteriota	Actinobacteriota	Actinobacteriota	HRBIN12			68.32	4.87	Medium	0	0	0	0	0	0	0	0	0	0	0	0	1	0	0	0	0	0	0	0	0	0	0	0	0	0	0	0	0	0	0	0	0	0	0	0	0
Co-assembly	Co_metawrap_1652		Bacteria	Proteobacteria	Gammaproteobacteria	Burkholderiales	Burkholderiaceae	Rubrivivax		53.45	5.17	Medium	0	0	0	0	1	1	0	0	0	0	0	0	1	1	1	0	0	0	0	0	0	0	0	0	0	0	1	0	0	0	1	0	0	0	0	0	0
Co-assembly	Co_metawrap_1656		Bacteria	Patescibacteria	Paceibacteria	Paceibacteria	Paceibacteria	JADGRH01		81.32	0	Medium	0	0	0	0	0	0	0	0	0	0	0	0	0	0	0	0	0	0	0	0	0	0	0	0	0	0	0	0	0	0	0	0	0	0	0	0	0
Co-assembly	Co_metawrap_1658		Bacteria	Actinobacteriota	Thermoleophilia	Solirubrobacterales	Thermoleophilaceae			86.03	2.96	Medium	0	0	0	0	0	0	0	1	0	0	0	0	1	0	0	0	0	0	0	0	0	0	0	0	0	1	0	0	0	0	0	0	0	0	0	0	1
Co-assembly	Co_metawrap_166		Bacteria	Proteobacteria	Alphaproteobacteria	Acetobacterales	Acetobacteraceae	CAITOL01		73.28	0	Medium	0	0	0	0	1	0	0	0	0	0	0	0	1	1	0	0	0	0	0	0	0	0	1	0	0	0	0	0	0	0	0	0	0	0	0	0	0
Co-assembly	Co_metawrap_1662		Bacteria	Gemmatimonadota	Gemmatimonadetes	Gemmatimonadales	Gemmatimonadaceae	JACMLX01		89.59	3.3	Medium	0	0	0	0	0	0	0	0	0	0	0	0	1	1	0	0	0	0	0	0	0	0	0	0	0	0	1	0	1	0	1	1	0	0	0	0	0
Co-assembly	Co_metawrap_1664		Bacteria	Verrucomicrobiota	Verrucomicrobiae	Chthoniobacterales	UBA10450	Udaeobacter		83.11	1.01	Medium	0	0	0	0	0	0	0	0	0	0	0	0	0	1	0	0	0	0	0	0	0	0	0	0	0	0	0	0	0	0	0	0	0	0	0	0	1
Co-assembly	Co_metawrap_1667		Bacteria	Chloroflexota	Anaerolineae	Aggregatilineales	Aggregatilineales	OLB15		85.91	1.82	Medium	0	0	0	0	1	0	0	1	0	0	0	0	1	1	0	0	0	0	0	0	0	0	0	0	0	0	1	0	0	0	0	0	0	0	0	0	0
Co-assembly	Co_metawrap_1673		Bacteria	Actinobacteriota	Thermoleophilia	Gaiellales	Gaiellaceae	PALSA-600		57.07	1.72	Medium	0	0	0	0	0	0	0	0	0	0	0	0	0	0	0	0	0	0	0	0	0	0	0	0	0	0	0	0	0	0	0	0	0	0	0	0	0
Co-assembly	Co_metawrap_1677		Bacteria	Actinobacteriota	Actinomycetia	Nanopelagicales	Nanopelagicaceae	Planktophila		88.82	0	Medium	0	0	0	0	0	0	0	0	0	0	0	0	0	0	0	0	0	0	0	0	0	0	0	0	0	0	0	0	0	0	0	1	0	0	0	0	0
Co-assembly	Co_metawrap_1681		Bacteria	Proteobacteria	Alphaproteobacteria	Rhodobacterales	Rhodobacteraceae	Amaricoccus		89.04	1.33	Medium	0	0	0	0	0	0	0	0	0	0	0	0	1	1	0	0	0	0	0	0	0	0	1	0	0	0	0	0	0	0	1	0	0	0	0	0	0
Co-assembly	Co_metawrap_1682		Bacteria	Actinobacteriota	Thermoleophilia	Gaiellales	Gaiellaceae	Gaiella		95.55	3.97	High	0	0	0	0	0	0	0	0	0	0	0	0	0	1	0	0	0	0	0	0	0	0	0	0	0	1	0	0	0	0	0	0	0	0	0	0	1
Co-assembly	Co_metawrap_1687		Bacteria	Actinobacteriota	Acidimicrobiia	Acidimicrobiales	Acidimicrobiales	CADCTB01		94.61	5.41	Medium	0	0	0	0	0	1	0	0	0	0	0	0	1	0	0	0	0	0	0	0	0	0	0	0	0	0	0	0	0	0	0	0	0	0	0	0	0
Co-assembly	Co_metawrap_1695		Bacteria	Acidobacteriota	Thermoanaerobaculia	Thermoanaerobaculia	UBA5066			97.58	1.71	High	0	0	0	0	0	0	0	0	0	0	0	0	0	0	0	0	0	0	0	0	0	0	1	0	0	0	0	1	0	0	0	0	0	0	0	0	0
Co-assembly	Co_metawrap_1697		Bacteria	Verrucomicrobiota	Verrucomicrobiae	Pedosphaerales	JACDHS01			97.97	3.38	High	0	0	0	0	1	0	0	0	0	0	0	0	0	0	0	0	0	0	0	1	0	0	0	0	0	0	1	0	0	0	0	0	0	0	0	0	0
Co-assembly	Co_metawrap_1701		Bacteria	Bacteroidota	Bacteroidia	Bacteroidia	AKYH767	B-17BO		97.14	2.06	High	0	0	0	0	0	0	0	0	0	0	0	0	0	1	0	0	0	0	0	0	0	0	0	0	0	0	0	0	0	0	0	0	1	0	0	0	0
Co-assembly	Co_metawrap_1702		Bacteria	Chloroflexota	Anaerolineae	Anaerolineae	MWBF01			99.09	1.09	High	0	0	0	0	0	0	1	0	0	0	0	0	0	1	0	0	0	0	0	0	0	1	1	0	0	1	1	0	0	0	0	0	0	0	0	1	1
Co-assembly	Co_metawrap_1706		Bacteria	Planctomycetota	Phycisphaerae	Phycisphaerales	UBA1924			95.45	1.14	High	0	0	0	0	0	0	0	0	0	0	0	0	0	1	0	0	0	0	0	0	0	0	0	0	0	0	0	0	0	0	0	0	0	0	0	0	0
Co-assembly	Co_metawrap_1709		Bacteria	Cyanobacteria	Cyanobacteria	Cyanobacteriales	Nostocaceae			70.83	1.78	Medium	0	0	0	0	0	0	0	0	0	0	0	0	0	1	0	0	0	0	0	0	0	0	0	0	0	0	0	0	0	1	1	1	0	0	0	0	0
Co-assembly	Co_metawrap_171		Bacteria	Patescibacteria	Paceibacteria	Moranbacterales	UBA9337			75.28	3.37	Medium	0	0	0	0	0	0	0	0	0	0	0	0	0	0	0	0	0	0	0	0	0	0	0	0	0	0	0	0	0	0	0	0	0	0	0	0	0
Co-assembly	Co_metawrap_1711		Bacteria	Actinobacteriota	Actinomycetia	Propionibacteriales	Nocardioidaceae	Nocardioides		87.56	4.53	Medium	0	0	0	0	0	0	0	1	0	0	0	0	0	1	0	0	0	0	0	0	0	1	1	0	0	0	1	0	0	0	0	0	0	0	0	0	0
Co-assembly	Co_metawrap_1713		Bacteria	Bacteroidota	Bacteroidia	Bacteroidales	Williamwhitmaniaceae	Williamwhitmania		94.52	3.57	High	0	0	0	0	0	0	0	0	0	0	0	0	0	1	0	0	0	0	0	0	0	0	0	0	1	0	0	0	0	0	0	0	1	0	0	0	0
Co-assembly	Co_metawrap_1715		Bacteria	Chloroflexota	Limnocylindria	Limnocylindrales	CSP1-4			83.94	2.29	Medium	0	0	0	0	0	0	0	0	0	0	0	0	0	1	0	0	0	0	0	0	0	0	0	0	0	0	1	0	0	0	0	0	0	0	0	1	0
Co-assembly	Co_metawrap_1717		Bacteria	Verrucomicrobiota	Verrucomicrobiae	Chthoniobacterales	Terrimicrobiaceae	QYQL01		86.22	6.98	Medium	0	0	0	0	0	0	0	0	0	0	0	0	0	1	0	0	0	0	0	0	0	0	0	0	1	0	0	0	0	0	0	0	0	0	0	0	0
Co-assembly	Co_metawrap_1718		Bacteria	Chloroflexota	Limnocylindria	Limnocylindrales	CSP14			90.28	1.85	High	0	0	0	0	0	0	0	1	0	0	0	0	1	0	0	0	0	0	0	0	0	0	0	0	0	0	0	0	0	0	0	0	0	0	0	1	0
Co-assembly	Co_metawrap_1719		Bacteria	Proteobacteria	Gammaproteobacteria	Gammaproteobacteria	GCA-2729495	SHZI01		89.55	1.07	Medium	0	0	0	0	0	0	0	0	0	0	0	0	1	1	0	0	0	0	0	0	0	0	0	0	0	1	0	0	0	0	0	0	0	0	0	0	0
Co-assembly	Co_metawrap_1722		Bacteria	Acidobacteriota	Acidobacteriae	Bryobacterales	Bryobacteraceae	TMP-7		94.44	9.69	Medium	0	0	0	0	0	0	0	0	0	0	0	0	0	1	0	0	0	0	0	0	0	0	0	0	0	0	0	1	0	0	0	0	1	0	0	0	0
Co-assembly	Co_metawrap_1724		Bacteria	Actinobacteriota	Actinomycetia	Actinomycetales	Microbacteriaceae	Lacisediminihabitans		66.28	5.26	Medium	0	0	0	0	0	0	0	0	0	0	0	0	0	0	0	0	0	0	0	0	0	0	0	0	0	0	0	0	0	0	0	0	0	0	0	0	0
Co-assembly	Co_metawrap_1725		Bacteria	Chloroflexota	Chloroflexia	Chloroflexales	Roseiflexaceae			98.43	0.94	High	0	0	0	0	0	0	0	1	0	0	0	0	0	0	1	0	0	0	0	0	0	0	0	0	0	0	1	0	0	0	0	0	0	0	0	0	0
Co-assembly	Co_metawrap_1732		Bacteria	Planctomycetota	Planctomycetia	Planctomycetales	Planctomycetaceae	SXXK01		87.64	0	Medium	0	0	0	0	0	0	0	0	0	0	0	0	0	0	0	0	0	0	0	0	0	0	1	1	0	0	0	1	0	0	0	0	0	0	0	0	0
Co-assembly	Co_metawrap_1733		Bacteria	Bacteroidota	Bacteroidia	Bacteroidales				92.74	2.96	High	0	0	0	0	0	0	0	0	0	0	0	0	0	1	0	0	0	0	0	1	0	0	0	0	0	0	0	1	0	0	0	0	1	0	0	0	0
Co-assembly	Co_metawrap_1735		Bacteria	Actinobacteriota	Actinomycetia	Mycobacteriales	Mycobacteriaceae	Rhodococcus_B		95.99	9.02	Medium	0	0	0	0	0	0	0	0	0	0	0	0	0	1	0	0	0	0	0	0	0	0	0	0	0	0	0	0	0	0	0	0	0	0	0	0	0
Co-assembly	Co_metawrap_1736		Bacteria	Bacteroidota	Ignavibacteria	Ignavibacteriales	Ignavibacteriaceae	IGN3		90.22	2.79	High	0	0	0	0	0	0	0	0	0	0	0	0	0	1	0	0	0	0	0	0	0	0	0	0	0	1	0	1	1	0	0	0	1	0	0	0	0
Co-assembly	Co_metawrap_1740		Bacteria	Bacteroidota	Bacteroidia	Chitinophagales	Chitinophagaceae	Ginsengibacter		90.6	2.89	High	0	0	0	0	0	0	0	0	0	0	0	0	0	0	0	0	0	0	0	0	0	0	0	0	0	0	0	0	0	0	0	0	0	0	0	0	0
Co-assembly	Co_metawrap_1742		Bacteria	Patescibacteria	Microgenomatia	Microgenomatia	UBA12405			55.72	7.07	Medium	0	0	0	0	0	0	0	0	0	0	0	0	0	0	0	0	0	0	0	0	0	0	0	0	0	0	0	0	0	0	0	0	0	0	0	0	0
Co-assembly	Co_metawrap_1746		Bacteria	Actinobacteriota	Actinomycetia	Mycobacteriales	Mycobacteriaceae	Mycobacterium		87.48	5.2	Medium	0	0	0	0	0	0	0	0	0	0	0	0	0	1	0	0	0	0	0	0	0	0	0	0	0	0	0	0	0	0	0	1	0	0	0	0	0
Co-assembly	Co_metawrap_1747		Bacteria	Verrucomicrobiota	Kiritimatiellae	Kiritimatiellales	Pontiellaceae	UBA5540		86.66	2.73	Medium	0	0	0	0	0	0	1	0	0	0	0	0	0	0	0	0	0	0	0	0	0	0	0	0	0	0	0	0	0	0	0	0	0	0	0	0	0
Co-assembly	Co_metawrap_1751		Bacteria	Gemmatimonadota	Gemmatimonadetes	Gemmatimonadales	Gemmatimonadaceae	Gemmatimonas		82.45	3.3	Medium	0	0	0	0	1	0	0	0	0	0	0	0	1	0	0	0	0	0	0	0	0	0	0	0	0	1	1	0	1	0	1	0	0	0	0	0	0
Co-assembly	Co_metawrap_1752		Bacteria	Actinobacteriota	Actinomycetia	Actinomycetales	GCA-002748415			83.24	0.19	Medium	0	0	0	0	0	0	0	1	0	0	0	0	0	1	0	0	0	0	0	0	0	0	1	0	0	0	0	0	0	0	0	1	0	0	0	0	0
Co-assembly	Co_metawrap_1754		Bacteria	Planctomycetota	Planctomycetota	UBA11346	BOG-1363			95.34	3.23	High	0	0	0	0	0	0	0	0	0	0	0	0	1	0	0	0	0	0	0	0	0	0	0	0	0	0	1	1	0	0	0	0	0	0	0	0	0
Co-assembly	Co_metawrap_1760		Bacteria	Acidobacteriota	Vicinamibacteria	Vicinamibacterales	UBA2999			87.38	6.84	Medium	0	0	0	0	1	0	0	0	0	0	0	0	0	0	0	1	0	0	0	1	0	0	0	0	1	0	1	0	0	0	0	0	0	0	0	0	0
Co-assembly	Co_metawrap_1762		Bacteria	Bacteroidota	Bacteroidia	Cytophagales	Hymenobacteraceae	Hymenobacter		75.17	4.31	Medium	0	0	0	0	0	0	0	0	0	0	0	0	0	0	0	0	0	0	0	0	0	0	0	0	0	0	1	0	0	0	0	1	0	0	0	0	0
Co-assembly	Co_metawrap_1765		Bacteria	Chloroflexota	Ktedonobacteria	Ktedonobacterales	Ktedonobacterales	JACDGC01		89.82	4.55	Medium	0	0	0	0	0	0	0	0	0	0	0	0	0	0	0	0	0	0	0	0	0	0	0	0	0	0	0	0	0	0	0	1	0	0	0	0	0
Co-assembly	Co_metawrap_1766		Bacteria	Proteobacteria	Gammaproteobacteria	Burkholderiales	Burkholderiaceae	Rhodoferax		88.97	5.25	Medium	0	0	0	0	0	0	0	0	0	0	0	0	1	1	1	1	0	0	0	0	0	0	1	0	0	0	0	0	0	0	0	0	0	1	0	0	0
Co-assembly	Co_metawrap_1772		Bacteria	Chloroflexota	Anaerolineae	Thermoflexales	J036			69.41	2.73	Medium	0	0	0	0	0	0	0	0	0	0	0	0	0	1	0	0	0	0	0	0	0	0	0	0	1	0	1	0	0	0	0	0	0	0	0	0	0
Co-assembly	Co_metawrap_1776		Bacteria	Planctomycetota	Phycisphaerae	Tepidisphaerales	Tepidisphaeraceae			94.44	2.27	High	0	0	0	0	1	0	0	0	0	0	0	0	0	1	0	0	0	0	0	0	0	0	0	0	0	0	1	0	0	0	0	0	0	0	0	0	0
Co-assembly	Co_metawrap_1778		Bacteria	Patescibacteria	Saccharimonadia	Saccharimonadales	Saccharimonadales			61.88	0	Medium	0	0	0	0	0	0	0	0	0	0	0	0	0	0	0	0	0	0	0	0	0	0	0	0	0	0	0	0	0	0	0	0	0	0	0	0	0
Co-assembly	Co_metawrap_1779		Bacteria	Bacteroidota	Bacteroidia	Chitinophagales	Saprospiraceae	M3007		72.45	0.41	Medium	0	0	0	0	0	0	0	0	0	0	0	0	1	0	0	0	0	0	0	1	0	0	0	0	0	0	0	0	1	0	0	1	0	0	0	0	0
Co-assembly	Co_metawrap_1787		Bacteria	Proteobacteria	Gammaproteobacteria	Burkholderiales	Burkholderiaceae	Hydrogenophaga		90.37	5.4	Medium	0	0	0	0	0	1	0	0	0	0	0	0	1	1	1	0	0	0	0	0	0	0	1	0	0	0	1	0	0	0	1	0	0	0	0	1	0
Co-assembly	Co_metawrap_1788		Bacteria	Bacteroidota	Bacteroidia	Bacteroidales	Bacteroidales	UBA4417		65.52	1.72	Medium	0	0	0	0	0	0	0	0	0	0	0	0	0	1	0	0	0	0	0	0	0	0	0	0	1	0	1	1	0	0	0	0	0	0	0	0	0
Co-assembly	Co_metawrap_1796		Bacteria	Bacteroidota	Bacteroidia	Flavobacteriales	Flavobacteriaceae	Flavobacterium		93.98	1.12	High	0	0	0	0	0	0	0	0	0	0	0	0	0	1	0	0	0	0	0	0	0	0	0	0	0	0	0	1	1	0	0	1	1	0	0	0	0
Co-assembly	Co_metawrap_1797		Bacteria	Gemmatimonadota	Gemmatimonadetes	Gemmatimonadales	Gemmatimonadaceae	Gemmatimonas		93.54	5.31	Medium	0	0	0	0	1	0	0	0	0	0	0	0	0	0	0	0	0	0	0	0	0	0	0	0	0	1	1	0	0	0	1	0	0	0	0	0	0
Co-assembly	Co_metawrap_1799		Bacteria	Bacteroidota	Bacteroidia	Bacteroidales	JAAUTT01			98.57	2.38	High	0	0	0	0	0	0	0	0	0	0	0	0	0	1	0	0	0	0	0	0	0	1	0	0	1	0	1	1	0	0	0	0	0	0	0	0	0
Co-assembly	Co_metawrap_1803		Bacteria	Actinobacteriota	Acidimicrobiia	Acidimicrobiales	Ilumatobacteraceae	UBA668		96.58	4.02	High	0	0	0	0	1	0	0	0	0	0	0	0	1	1	0	0	0	0	0	0	0	0	0	0	0	0	0	0	0	0	0	0	1	0	0	0	1
Co-assembly	Co_metawrap_1805		Bacteria	Proteobacteria	Gammaproteobacteria	Xanthomonadales	Xanthomonadaceae			89.78	1.01	Medium	0	0	0	0	0	0	0	0	0	0	0	0	0	0	0	0	0	0	0	0	0	0	1	0	0	1	1	1	0	0	0	0	0	0	0	0	0
Co-assembly	Co_metawrap_1808		Bacteria	Chloroflexota	Dehalococcoidia	Dehalococcoidia	Dehalococcoidia	W-Chloroflexi-9		88.22	4.95	Medium	0	0	0	0	0	0	0	0	0	0	0	0	1	1	0	0	0	0	0	0	0	0	0	0	0	0	1	0	0	0	0	0	0	0	0	0	0
Co-assembly	Co_metawrap_1811		Bacteria	Proteobacteria	Gammaproteobacteria	Steroidobacterales	Steroidobacteraceae	FEN-1191		93.72	2.07	High	0	0	0	0	0	0	0	0	0	0	0	0	1	0	0	0	0	0	0	0	0	0	0	0	0	0	0	0	0	0	0	0	0	0	0	0	0
Co-assembly	Co_metawrap_1812		Bacteria	Verrucomicrobiota	Verrucomicrobiae	Verrucomicrobiales	Verrucomicrobiales	CAIZWU01		59.48	1.72	Medium	0	0	0	0	0	0	0	0	0	0	0	0	1	0	0	0	0	0	0	0	0	0	0	0	0	0	0	0	0	0	0	0	0	0	0	0	0
Co-assembly	Co_metawrap_1813		Bacteria	Cyanobacteria	Cyanobacteria	Leptolyngbyales	Leptolyngbyaceae	Stenomitos	Stenomitos frigidus	95.91	0.47	High	0	0	0	0	0	1	0	0	0	0	0	0	0	0	0	0	0	0	0	0	0	0	0	0	0	0	0	0	0	1	1	0	0	0	0	0	0
Co-assembly	Co_metawrap_1816		Bacteria	Actinobacteriota	Acidimicrobiia	Acidimicrobiia	Acidimicrobiia	PALSA-610		95.93	2.14	High	0	0	0	0	0	0	0	0	0	0	0	0	1	0	0	0	0	0	0	0	0	0	0	0	0	0	0	0	0	0	0	0	1	0	0	0	0
Co-assembly	Co_metawrap_1822		Bacteria	Planctomycetota	Planctomycetota	Planctomycetota	Planctomycetota	UBA11346		86.74	2.15	Medium	0	0	0	0	0	0	0	0	0	0	0	0	0	1	0	0	0	0	0	0	0	0	0	0	0	0	0	0	0	0	0	0	0	0	0	0	0
Co-assembly	Co_metawrap_183		Bacteria	Proteobacteria	Gammaproteobacteria	Burkholderiales	Burkholderiaceae	Rubrivivax		75.87	5.03	Medium	0	0	0	0	0	0	0	0	0	0	0	0	1	1	0	0	0	0	0	0	0	0	0	0	0	0	0	0	0	0	0	0	0	0	0	1	0
Co-assembly	Co_metawrap_1835		Bacteria	Proteobacteria	Alphaproteobacteria	Sphingomonadales	Sphingomonadaceae	Polymorphobacter		92.94	8.62	Medium	0	0	0	0	1	0	0	0	0	0	0	0	0	0	0	0	0	0	0	1	0	0	0	0	0	0	0	0	0	0	1	0	1	0	0	0	1
Co-assembly	Co_metawrap_1837		Bacteria	Bacteroidota	Bacteroidia	Chitinophagales	Chitinophagaceae	Ferruginibacter		90.33	2.22	High	0	0	0	0	0	0	0	0	0	0	0	0	1	1	0	0	0	0	0	0	0	0	0	0	0	0	1	0	1	0	0	0	0	0	0	0	0
Co-assembly	Co_metawrap_1838		Bacteria	Proteobacteria	Alphaproteobacteria	Sphingomonadales	Sphingomonadaceae	Sphingomicrobium		60.63	1.11	Medium	0	0	0	0	0	0	0	0	0	0	0	0	0	0	0	0	0	0	0	0	0	0	0	0	0	0	0	1	0	0	0	0	1	0	0	0	0
Co-assembly	Co_metawrap_1839		Bacteria	Actinobacteriota	Acidimicrobiia	Acidimicrobiales	Ilumatobacteraceae	JAENVT01		95.73	6.74	Medium	0	0	0	0	0	0	0	0	0	0	0	0	0	1	0	0	0	0	0	0	0	0	0	0	0	0	0	0	0	0	0	0	1	0	0	0	0
Co-assembly	Co_metawrap_1847		Bacteria	Chloroflexota	Limnocylindria	Limnocylindrales	Limnocylindrales	UBA5189		82.43	0.93	Medium	0	0	0	0	0	0	0	0	0	0	0	0	0	0	0	0	0	0	0	0	0	0	0	0	0	0	0	0	0	0	0	0	0	0	0	1	0
Co-assembly	Co_metawrap_1848		Bacteria	Proteobacteria	Alphaproteobacteria	Caulobacterales	Caulobacteraceae	Phenylobacterium		94.19	3.05	High	0	0	0	0	1	0	0	0	0	0	0	0	0	0	0	0	0	0	0	0	0	0	0	0	0	0	1	0	0	0	0	0	1	0	0	0	1
Co-assembly	Co_metawrap_1850		Bacteria	Actinobacteriota	Thermoleophilia	Gaiellales	Gaiellaceae	PALSA-612		87	1.72	Medium	0	0	0	0	1	0	0	1	0	0	0	0	0	0	0	0	0	0	0	0	0	0	0	0	0	0	1	0	0	0	0	0	0	0	0	0	0
Co-assembly	Co_metawrap_1853		Bacteria	Proteobacteria	Gammaproteobacteria	Xanthomonadales	Xanthomonadaceae	Luteimonas_B		75.62	3.19	Medium	0	0	0	0	0	0	0	0	0	0	0	0	1	0	0	0	0	0	0	0	0	0	0	0	0	1	1	1	0	0	0	0	0	0	0	0	0
Co-assembly	Co_metawrap_1854		Bacteria	Planctomycetota	Planctomycetota	Planctomycetota	GCA-002686595	JAEUHZ01		90.32	8.24	Medium	0	0	0	0	0	0	0	0	0	0	0	0	0	1	0	0	0	0	0	0	0	0	0	0	0	0	0	0	0	0	0	0	0	0	0	0	0
Co-assembly	Co_metawrap_1856		Bacteria	Patescibacteria	Saccharimonadia	Saccharimonadales	Saccharimonadales	UBA1547		71.03	0.86	Medium	0	0	0	0	0	0	0	0	0	0	0	0	0	0	0	0	0	0	0	0	0	0	0	0	0	0	0	0	0	0	0	0	0	0	0	0	0
Co-assembly	Co_metawrap_1860		Bacteria	Planctomycetota	Phycisphaerae	Tepidisphaerales	Tepidisphaeraceae	CAIQIQ01		92.05	2.84	High	0	0	0	0	0	0	0	0	0	0	0	0	0	1	0	0	0	0	0	0	0	1	0	0	0	0	0	1	0	0	0	0	0	0	0	0	0
Co-assembly	Co_metawrap_1861		Bacteria	Acidobacteriota	Blastocatellia	Pyrinomonadales	Pyrinomonadaceae	OLB17		88.31	5.9	Medium	0	0	0	0	0	0	0	0	0	0	0	0	1	1	0	0	0	0	0	0	0	0	0	0	1	0	0	0	0	0	0	0	1	0	0	0	0
Co-assembly	Co_metawrap_1863		Bacteria	Patescibacteria	Saccharimonadia	Saccharimonadales	Saccharimonadales	JACMPA01		58.87	0	Medium	0	0	0	0	0	0	0	0	0	0	0	0	0	0	0	0	0	0	0	0	0	0	0	0	0	0	0	0	0	0	0	0	0	0	0	0	0
Co-assembly	Co_metawrap_1865		Bacteria	Proteobacteria	Alphaproteobacteria	Caulobacterales	Caulobacteraceae	Brevundimonas		66.68	2.59	Medium	0	0	0	0	0	0	0	0	0	0	0	0	0	1	0	0	0	0	0	0	0	0	0	0	0	0	1	0	0	0	0	1	0	0	0	0	0
Co-assembly	Co_metawrap_1867		Bacteria	Proteobacteria	Gammaproteobacteria	Xanthomonadales	Rhodanobacteraceae	Dokdonella		91.87	4.18	High	0	0	0	0	0	1	0	0	0	0	0	0	0	1	0	0	0	0	0	0	0	0	0	0	0	1	1	1	0	0	1	0	0	0	0	0	0
Co-assembly	Co_metawrap_1870		Bacteria	Bacteroidota	Bacteroidia	Chitinophagales	Chitinophagaceae	Ferruginibacter		94.4	1.72	High	0	0	0	0	0	0	0	0	0	0	0	0	1	1	0	0	0	0	0	0	0	0	0	0	0	0	0	0	0	0	0	1	0	0	0	0	0
Co-assembly	Co_metawrap_1873		Bacteria	Proteobacteria	Alphaproteobacteria	Rhizobiales	Xanthobacteraceae	Bradyrhizobium		63.79	0	Medium	0	0	0	0	0	0	0	0	0	0	0	0	1	1	1	0	0	0	0	0	0	0	0	1	0	1	1	0	1	0	0	0	0	0	0	0	0
Co-assembly	Co_metawrap_1879		Bacteria	Actinobacteriota	Actinomycetia	Actinomycetales	Dermatophilaceae			62.11	0	Medium	0	0	0	0	0	0	0	1	0	0	0	0	0	1	0	0	0	0	0	0	0	1	1	0	0	0	1	1	0	0	0	1	0	0	0	0	0
Co-assembly	Co_metawrap_1881		Bacteria	Bacteroidota	Bacteroidia	Cytophagales	Spirosomaceae	Fibrella		75.61	1.93	Medium	0	0	0	0	0	0	0	1	0	0	0	0	1	0	0	0	0	0	0	0	0	0	1	0	0	0	0	0	0	0	0	1	0	0	0	0	0
Co-assembly	Co_metawrap_1883		Bacteria	Cyanobacteria	Cyanobacteria	Pseudanabaenales	Pseudanabaenaceae	PCC-7502		91.86	1.45	High	0	0	0	0	0	0	0	0	0	0	0	0	0	0	0	0	0	0	0	0	0	0	0	0	0	0	0	0	0	1	1	0	0	0	0	0	0
Co-assembly	Co_metawrap_1886		Bacteria	Acidobacteriota	Acidobacteriae	Bryobacterales	Bryobacteraceae			63.28	0	Medium	0	0	0	0	0	0	0	0	0	0	0	0	1	1	0	0	0	0	0	1	0	0	0	0	0	0	0	0	0	0	0	1	0	0	0	0	0
Co-assembly	Co_metawrap_189		Bacteria	Actinobacteriota	Actinomycetia	Mycobacteriales	Mycobacteriaceae	Mycobacterium		61.02	5.52	Medium	0	0	0	0	0	0	1	0	0	0	0	0	1	1	0	0	0	0	0	0	0	0	1	0	0	0	0	1	0	0	0	1	0	0	0	0	0
Co-assembly	Co_metawrap_1892		Bacteria	Acidobacteriota	Acidobacteriae	Bryobacterales	Bryobacteraceae	JACMLA01		52.29	1.74	Medium	0	0	0	0	0	0	0	0	0	0	0	0	0	0	0	0	0	0	0	1	0	0	0	0	1	0	0	1	0	0	0	0	0	0	0	0	0
Co-assembly	Co_metawrap_1894		Bacteria	Verrucomicrobiota	Verrucomicrobiae	Pedosphaerales	Pedosphaerales	JADJPG01		81.51	7.6	Medium	0	0	0	0	0	0	0	0	0	0	0	0	1	0	0	0	0	0	0	1	0	0	0	1	0	0	1	0	0	0	0	0	0	0	0	0	0
Co-assembly	Co_metawrap_1896		Bacteria	Gemmatimonadota	Gemmatimonadetes	Gemmatimonadales	Gemmatimonadaceae	Gemmatimonas		95.7	3.3	High	0	0	0	0	1	0	0	0	0	0	0	0	0	1	0	0	0	0	0	0	0	0	1	0	0	0	0	0	0	0	1	1	0	0	0	0	0
Co-assembly	Co_metawrap_1899		Bacteria	Bacteroidota	Bacteroidia	Flavobacteriales	Flavobacteriaceae	Aequorivita		91.84	1.95	High	0	0	0	0	0	0	0	0	0	0	0	0	0	1	0	0	0	0	0	0	0	0	0	0	0	1	1	0	1	0	0	0	1	0	0	0	0
Co-assembly	Co_metawrap_1900		Bacteria	Verrucomicrobiota	Verrucomicrobiae	Chthoniobacterales	UBA10450	JACCXL01		53.33	2.7	Medium	0	0	0	0	0	0	0	0	0	0	0	0	0	0	0	0	0	0	0	0	0	0	0	0	0	0	0	0	0	0	0	0	0	0	0	0	0
Co-assembly	Co_metawrap_1910		Bacteria	Actinobacteriota	Actinomycetia	Euzebyales	Euzebyaceae	Euzebya		63.39	1.71	Medium	0	0	0	0	0	0	0	0	0	0	0	0	0	0	0	0	0	0	0	0	0	0	0	0	0	0	1	0	0	0	0	0	0	0	0	0	0
Co-assembly	Co_metawrap_1917		Bacteria	Acidobacteriota	Blastocatellia	Pyrinomonadales	Pyrinomonadaceae	GCA002050365		58.12	4.7	Medium	0	0	0	0	0	0	0	0	0	0	0	0	1	0	0	0	0	0	0	0	0	0	0	0	0	0	0	0	0	0	0	0	0	0	0	0	0
Co-assembly	Co_metawrap_1921		Bacteria	Acidobacteriota	Acidobacteriae	Bryobacterales	Bryobacteraceae	TMP-7		95.65	1.74	High	0	0	0	0	0	0	0	0	0	0	0	0	1	1	0	0	0	0	0	1	0	0	1	0	0	0	0	1	0	0	0	0	0	0	0	0	0
Co-assembly	Co_metawrap_193		Bacteria	Cyanobacteria	Cyanobacteria	Leptolyngbyales	Leptolyngbyaceae	JAAFJU01		53.45	0	Medium	0	0	0	0	0	0	0	0	0	0	0	0	0	0	0	0	0	0	0	0	0	0	0	0	0	0	0	0	0	1	0	1	0	0	0	0	0
Co-assembly	Co_metawrap_1930		Bacteria	Actinobacteriota	Acidimicrobiia	Acidimicrobiales	SZUA-35			94.44	3.42	High	0	0	0	0	0	0	0	1	0	0	0	0	0	1	0	0	0	0	0	0	0	0	0	0	0	0	0	0	0	0	0	1	1	0	0	0	0
Co-assembly	Co_metawrap_1931		Bacteria	Patescibacteria	Paceibacteria	Paceibacteria	Zambryskibacteraceae			73.41	0	Medium	0	0	0	0	1	1	0	0	0	0	0	0	0	0	0	0	0	0	0	0	0	0	0	0	0	0	0	0	0	0	0	0	0	0	0	0	0
Co-assembly	Co_metawrap_1938		Bacteria	Bacteroidota	Bacteroidia	Bacteroidales	Marinilabiliaceae	Breznakibacter		98.91	2.17	High	0	0	0	0	0	0	0	0	0	0	0	0	0	1	0	0	1	0	0	0	0	1	0	0	1	0	0	1	0	0	0	0	0	0	0	0	0
Co-assembly	Co_metawrap_1939		Bacteria	Bacteroidota	Bacteroidia	Bacteroidales	Bacteroidales	CAIVAT01		94.61	1.99	High	0	0	0	0	0	0	0	0	0	0	0	0	0	1	0	0	0	0	0	0	0	0	1	0	0	0	0	1	0	0	0	0	1	0	0	0	0
Co-assembly	Co_metawrap_1940		Bacteria	Planctomycetota	Planctomycetota	Planctomycetota	B15-G4			97.73	1.14	High	0	0	0	0	0	0	0	0	0	0	0	0	0	0	0	0	0	0	0	0	0	0	0	0	0	0	0	1	0	0	0	0	0	0	0	0	0
Co-assembly	Co_metawrap_1941		Bacteria	Acidobacteriota	Blastocatellia	Pyrinomonadales	Pyrinomonadaceae			98.29	4.32	High	0	0	0	0	0	0	0	0	0	0	0	0	1	0	0	0	0	0	0	1	0	0	0	0	0	0	0	0	0	0	0	0	0	0	0	0	0
Co-assembly	Co_metawrap_1942		Bacteria	Actinobacteriota	Actinomycetia	Mycobacteriales	Jatrophihabitantaceae	QHCC01		95.91	1.52	High	0	0	0	0	1	0	0	1	0	0	0	0	1	1	0	0	0	0	0	0	0	0	1	0	0	0	0	0	0	0	0	1	0	0	0	0	0
Co-assembly	Co_metawrap_1950		Bacteria	Verrucomicrobiota	Verrucomicrobiae	Opitutales	Opitutaceae			97.95	8.56	Medium	0	0	0	0	0	0	0	0	0	0	0	0	1	0	0	1	0	0	0	0	0	0	0	1	1	0	1	0	1	0	0	0	0	0	0	0	0
Co-assembly	Co_metawrap_1951		Bacteria	Patescibacteria	Paceibacteria	Paceibacteria	Paceibacteria	C7867-001		77.87	0	Medium	0	0	0	0	0	0	0	0	0	0	0	0	0	0	0	0	0	0	0	0	0	0	0	0	0	0	0	0	0	0	0	0	0	0	0	0	0
Co-assembly	Co_metawrap_1954		Bacteria	Actinobacteriota	Thermoleophilia	Gaiellales				96.98	3.16	High	0	0	0	0	1	0	0	0	0	0	0	0	1	0	0	0	0	0	0	0	0	0	0	0	0	0	0	0	0	0	0	0	0	0	0	0	0
Co-assembly	Co_metawrap_1956		Bacteria	Bacteroidota	Bacteroidia	Bacteroidales	Bacteroidales	UBA4417		83.42	1.34	Medium	0	0	0	0	0	0	0	0	0	0	0	0	0	1	0	0	0	0	0	0	0	0	0	0	1	0	1	1	0	0	0	0	1	0	0	0	0
Co-assembly	Co_metawrap_1958		Bacteria	Actinobacteriota	Thermoleophilia	Gaiellales	SKUG01			94.76	6.9	Medium	0	0	0	0	0	0	0	0	0	0	0	0	1	0	0	0	0	0	0	0	0	0	0	0	0	0	0	0	0	0	0	0	0	0	0	0	0
Co-assembly	Co_metawrap_1960		Bacteria	Armatimonadota	Fimbriimonadia	Fimbriimonadales	Fimbriimonadaceae	Fimbriimonas		93.98	0.93	High	0	0	0	0	0	0	0	0	0	0	0	0	1	1	0	0	0	0	0	0	0	0	0	0	0	0	0	0	0	0	0	1	0	0	0	0	0
Co-assembly	Co_metawrap_1962		Bacteria	Proteobacteria	Alphaproteobacteria	Sphingomonadales	Sphingomonadaceae	Polymorphobacter		82.59	5.36	Medium	0	1	0	0	0	0	0	0	0	0	0	0	0	0	0	0	0	0	0	0	0	0	0	0	0	0	0	0	0	0	1	0	1	0	0	0	0
Co-assembly	Co_metawrap_1969		Bacteria	Proteobacteria	Alphaproteobacteria	Sphingomonadales	Sphingomonadaceae	Glacieibacterium		93.41	2.04	High	0	0	0	0	1	0	0	0	0	0	0	0	0	0	0	0	0	0	0	1	0	0	0	0	0	0	0	0	0	0	1	0	0	0	0	0	0
Co-assembly	Co_metawrap_1974		Bacteria	Bacteroidota	Bacteroidia	Chitinophagales	Chitinophagaceae	Ginsengibacter		90.86	9.52	Medium	0	0	0	0	1	0	0	0	0	0	0	0	0	0	0	0	0	0	0	0	0	0	1	0	0	0	1	0	1	0	0	0	0	0	0	0	0
Co-assembly	Co_metawrap_1976		Bacteria	Proteobacteria	Gammaproteobacteria	Burkholderiales	SG8-39			73.04	8.62	Medium	0	0	0	0	0	1	0	0	0	0	0	0	0	1	1	0	0	0	0	0	0	0	1	0	0	0	0	0	0	0	0	0	0	0	0	0	0
Co-assembly	Co_metawrap_1981		Bacteria	Patescibacteria	Saccharimonadia	Saccharimonadales	SZUA-47			62.54	0	Medium	0	0	0	0	0	0	0	0	0	0	0	0	0	0	0	0	0	0	0	0	0	0	0	0	0	0	0	0	0	0	0	0	0	0	0	0	0
Co-assembly	Co_metawrap_1982		Bacteria	Proteobacteria	Gammaproteobacteria	Burkholderiales	Burkholderiaceae	Aquabacterium_A		80.11	1.13	Medium	0	0	0	0	0	1	0	0	0	0	0	0	1	1	1	0	0	0	0	0	0	0	1	0	0	1	0	1	0	0	1	0	0	0	0	1	0
Co-assembly	Co_metawrap_1985		Bacteria	Patescibacteria	Paceibacteria	Paceibacteria	Paceibacteria	C7867-002		75.99	1.72	Medium	0	0	0	0	0	0	0	0	0	0	0	0	0	0	0	0	0	0	0	0	0	0	0	0	0	0	0	0	0	0	0	0	0	0	0	0	0
Co-assembly	Co_metawrap_1988		Bacteria	Acidobacteriota	Blastocatellia	Blastocatellia	Blastocatellia	RBC074		92.31	2.56	High	0	0	0	0	0	0	0	1	0	0	0	0	1	1	0	0	0	0	0	1	0	0	0	0	0	0	0	1	0	0	0	0	0	0	0	0	0
Co-assembly	Co_metawrap_1991		Bacteria	Chloroflexota	Limnocylindria	Limnocylindrales	CSP1-4	SPCO01		63.79	6.9	Medium	0	0	0	0	1	1	1	0	0	0	0	0	1	1	0	0	0	0	0	0	0	0	0	0	0	0	0	0	0	0	0	0	0	0	0	1	0
Co-assembly	Co_metawrap_1992		Bacteria	Chloroflexota	Limnocylindria	Limnocylindrales	CSP1-4	SPCO01		61.21	0	Medium	0	0	0	0	0	0	0	0	0	0	0	0	1	0	0	0	0	0	0	0	0	0	0	0	0	0	0	0	0	0	0	0	0	0	0	0	0
Co-assembly	Co_metawrap_1993		Bacteria	Patescibacteria	JAEDAM01	Absconditabacterales	X112			53.31	0	Medium	0	0	0	0	0	0	0	0	0	0	0	0	0	0	0	0	0	0	0	0	0	0	0	0	0	0	0	0	0	0	0	0	0	0	0	0	0
Co-assembly	Co_metawrap_1994		Bacteria	Proteobacteria	Alphaproteobacteria	Rhizobiales	Afifellaceae	Propylenella		98.65	2.49	High	0	0	0	0	0	1	0	1	0	0	0	0	1	1	0	0	0	0	0	0	0	0	0	0	0	0	1	1	0	0	1	0	0	0	0	0	0
Co-assembly	Co_metawrap_1996		Bacteria	Bacteroidota	Bacteroidia	Bacteroidia	OLB10	JADKJB01		81.93	2.48	Medium	0	0	0	0	0	0	0	0	0	0	0	0	0	1	0	0	0	0	0	0	0	0	0	0	0	0	1	1	1	0	0	0	1	0	0	0	0
Co-assembly	Co_metawrap_1997		Bacteria	Acidobacteriota	Acidobacteriae	Acidobacteriales	SbA1			93.49	1.51	High	0	0	0	0	1	0	0	1	0	0	0	0	0	0	0	0	0	0	0	0	0	0	0	0	0	0	1	1	0	0	0	0	0	0	0	0	0
Co-assembly	Co_metawrap_2001		Bacteria	Chloroflexota	Dehalococcoidia	Dehalococcoidia	Dehalococcoidia	JACRBR01		93.34	3.47	High	0	0	0	0	0	0	0	0	0	0	1	0	0	0	0	0	0	0	0	0	0	0	0	0	0	0	0	0	0	0	0	0	0	0	0	0	0
Co-assembly	Co_metawrap_2003		Bacteria	Proteobacteria	Gammaproteobacteria	Burkholderiales	Burkholderiales	SZAS-79		91.92	7.11	Medium	0	0	0	0	1	0	0	0	0	0	0	0	1	1	1	0	0	0	0	0	0	0	1	0	0	0	0	1	0	0	0	0	0	0	0	1	0
Co-assembly	Co_metawrap_2004		Bacteria	Chloroflexota	Limnocylindria	Limnocylindria	P2-11E			97.91	1.1	High	0	0	0	0	0	1	0	0	0	0	0	0	0	0	0	0	0	0	0	0	0	0	0	0	0	0	1	0	0	0	0	0	0	0	0	0	1
Co-assembly	Co_metawrap_2006		Bacteria	Proteobacteria	Alphaproteobacteria	Rhodobacterales	Rhodobacteraceae	Tabrizicola		94.91	2.68	High	0	0	0	0	0	0	0	1	0	0	0	0	0	1	0	0	0	0	0	0	0	0	0	0	0	0	1	0	0	0	1	0	0	0	0	0	0
Co-assembly	Co_metawrap_2008		Bacteria	Chloroflexota	Ktedonobacteria	Ktedonobacterales	Ktedonobacteraceae			98.18	3.96	High	0	0	0	0	0	0	0	1	0	0	0	0	1	0	0	0	0	0	0	0	0	0	0	0	0	0	0	0	0	0	0	0	0	0	0	0	0
Co-assembly	Co_metawrap_2011		Bacteria	Desulfobacterota	Desulfobulbia	Desulfobulbales	Desulfocapsaceae	Desulforhopalus		96.43	2.68	High	0	1	0	0	0	0	1	0	0	0	0	0	0	1	0	1	0	0	0	0	0	1	0	1	1	0	0	0	0	0	0	0	0	0	0	0	0
Co-assembly	Co_metawrap_2013		Bacteria	Actinobacteriota	Thermoleophilia	Solirubrobacterales	Thermoleophilaceae			87.62	9.75	Medium	0	0	0	0	1	0	0	0	0	0	0	0	0	1	0	0	0	0	0	0	0	0	0	0	0	1	1	0	0	0	0	0	1	0	0	0	0
Co-assembly	Co_metawrap_2016		Bacteria	Armatimonadota	Chthonomonadetes	Chthonomonadales	Chthonomonadaceae			90.12	6.64	Medium	0	0	0	0	1	0	0	0	0	0	0	0	0	1	0	0	0	0	0	0	0	0	0	0	0	0	0	1	0	0	0	0	0	0	0	0	0
Co-assembly	Co_metawrap_2017		Bacteria	Proteobacteria	Gammaproteobacteria	Burkholderiales	Burkholderiaceae	Ideonella_A		74.14	1.72	Medium	0	0	0	0	1	1	0	1	0	0	0	0	0	1	0	0	0	0	0	0	0	0	1	0	0	0	1	1	0	0	0	0	1	0	0	0	0
Co-assembly	Co_metawrap_2019		Bacteria	Elusimicrobiota	Elusimicrobia	Elusimicrobia	UBA9628	GWA2-66-18		78.18	1.82	Medium	0	0	0	0	0	0	0	0	0	0	0	0	0	0	0	0	0	0	0	0	0	0	0	0	0	0	0	0	0	0	0	0	1	0	0	0	1
Co-assembly	Co_metawrap_202		Bacteria	Proteobacteria	Alphaproteobacteria	Rhizobiales	Devosiaceae	Devosia_A		70.42	9.11	Medium	0	0	0	0	1	0	0	0	0	0	0	0	0	1	0	0	0	0	0	0	0	0	0	0	0	0	0	1	0	0	0	0	0	0	0	0	0
Co-assembly	Co_metawrap_2021		Bacteria	Bacteroidota	Bacteroidia	Chitinophagales	Chitinophagaceae	Segetibacter		90.27	4.72	High	0	0	0	0	0	0	0	0	0	0	0	0	0	1	0	0	0	0	0	0	0	0	0	0	0	0	1	0	1	0	0	1	0	0	0	0	0
Co-assembly	Co_metawrap_2025		Bacteria	Actinobacteriota	Actinobacteriota	Actinobacteriota	HRBIN12	AC-51		97.36	3.85	High	0	0	0	0	0	0	0	1	0	0	0	0	1	1	0	0	0	0	0	0	0	0	0	0	0	0	0	0	0	0	0	0	0	0	0	0	0
Co-assembly	Co_metawrap_2031		Bacteria	Planctomycetota	Planctomycetia	Gemmatales	Gemmataceae	Fimbriiglobus		85.66	1.74	Medium	0	0	0	0	0	0	0	0	0	0	0	0	0	1	0	0	0	0	0	0	0	0	0	0	0	0	0	0	0	0	0	0	0	0	0	0	0
Co-assembly	Co_metawrap_2037		Bacteria	Bacteroidota	Bacteroidia	Bacteroidales	WCHB1-69	JAAYKF01		96.68	3.94	High	0	0	0	0	0	0	0	0	0	0	0	0	0	0	0	0	0	0	0	0	0	0	0	0	0	0	0	0	0	0	0	0	0	0	0	0	0
Co-assembly	Co_metawrap_204		Bacteria	Verrucomicrobiota	Verrucomicrobiae	Verrucomicrobiales	DEV007			72.53	7.48	Medium	0	0	0	0	0	0	0	0	0	0	0	0	0	0	0	0	0	0	0	1	0	0	0	0	0	0	0	0	0	0	0	0	0	0	0	0	0
Co-assembly	Co_metawrap_2040		Bacteria	Actinobacteriota	Acidimicrobiia	Acidimicrobiales	Ilumatobacteraceae	UBA668		89.1	9.16	Medium	0	0	0	0	1	0	0	0	0	0	0	0	1	1	0	0	0	0	0	0	0	0	0	0	0	0	0	0	0	0	0	0	1	0	0	0	1
Co-assembly	Co_metawrap_2041		Bacteria	Gemmatimonadota	Gemmatimonadetes	Gemmatimonadales	Gemmatimonadaceae	UBA4720		65.37	2.91	Medium	0	0	0	0	0	0	0	0	0	0	0	0	0	0	0	0	0	0	0	0	0	0	0	0	0	0	0	0	0	0	0	0	0	0	0	0	0
Co-assembly	Co_metawrap_2042		Bacteria	Proteobacteria	Alphaproteobacteria	Sphingomonadales	Sphingomonadaceae	Polymorphobacter		89.57	1.32	Medium	0	0	0	0	0	0	0	0	0	0	0	0	0	0	0	0	0	0	0	0	0	0	0	0	0	0	0	0	0	0	1	1	1	0	0	0	0
Co-assembly	Co_metawrap_2043		Bacteria	Actinobacteriota	Actinomycetia	Actinomycetales	Microbacteriaceae	Cryobacterium	Cryobacterium sp004402785	68.77	0.88	Medium	0	0	0	0	0	0	0	1	0	0	0	0	0	0	0	0	0	0	0	0	0	0	1	0	0	0	1	1	0	0	0	0	0	0	0	0	0
Co-assembly	Co_metawrap_2047		Bacteria	Verrucomicrobiota	Verrucomicrobiae	Verrucomicrobiales	Verrucomicrobiales	CAIZWU01		100	2.18	High	0	0	0	0	0	0	0	0	0	0	1	0	0	0	0	0	0	0	0	1	0	0	0	0	0	0	1	0	0	0	0	0	0	0	0	0	0
Co-assembly	Co_metawrap_2049		Bacteria	Proteobacteria	Alphaproteobacteria	Sphingomonadales	Sphingomonadaceae	Erythrobacter		83.57	1.84	Medium	0	0	0	0	0	0	0	0	0	0	0	0	0	0	0	0	0	0	0	0	0	0	0	0	0	0	0	0	0	0	1	1	1	0	0	0	0
Co-assembly	Co_metawrap_2050		Bacteria	Verrucomicrobiota	Verrucomicrobiae	Chthoniobacterales	UBA10450	Palsa-1392		79.5	8.61	Medium	0	0	0	0	0	0	0	0	0	0	0	0	0	0	0	0	0	0	0	0	0	0	0	0	0	0	0	0	1	0	0	0	0	0	0	0	0
Co-assembly	Co_metawrap_2051		Bacteria	Bacteroidota	Bacteroidia	Chitinophagales	Chitinophagaceae	Ginsengibacter		90.53	2.23	High	0	0	0	0	1	0	0	0	0	0	0	0	0	1	0	0	0	0	0	0	0	0	0	0	0	0	1	0	1	0	0	0	0	0	0	0	0
Co-assembly	Co_metawrap_2052		Bacteria	Proteobacteria	Alphaproteobacteria	Micavibrionales	Micavibrionales	UBA2020		60.66	0	Medium	0	0	0	0	0	0	0	0	0	0	0	0	0	0	0	0	0	0	0	0	0	0	0	0	0	0	0	0	0	0	0	0	0	0	0	0	0
Co-assembly	Co_metawrap_2054		Bacteria	Bacteroidota	Bacteroidia	Chitinophagales	Chitinophagaceae	Ferruginibacter		97.02	3.4	High	0	0	0	0	0	0	0	0	0	0	0	0	0	1	0	0	0	0	0	0	0	0	0	0	0	0	1	0	1	0	0	1	0	0	0	0	1
Co-assembly	Co_metawrap_2056		Bacteria	Chloroflexota	Chloroflexia	Chloroflexia	Chloroflexia			97.25	1.38	High	0	0	0	0	1	0	0	1	0	0	0	0	1	1	0	0	0	0	0	0	0	0	0	0	0	0	0	0	0	0	0	1	1	0	0	0	0
Co-assembly	Co_metawrap_2058		Bacteria	Proteobacteria	Alphaproteobacteria	Sphingomonadales	Sphingomonadaceae	Glacieibacterium		88.3	3.37	Medium	0	0	0	0	0	0	0	0	0	0	0	0	0	0	0	0	0	0	0	0	0	0	0	0	0	0	0	0	0	0	1	0	0	0	0	0	0
Co-assembly	Co_metawrap_2059		Bacteria	Armatimonadota	Fimbriimonadia	Fimbriimonadales	Fimbriimonadaceae	Fimbriimonas		91.67	0.93	High	0	0	0	0	1	0	0	0	0	0	0	0	1	0	0	0	0	0	0	0	0	0	0	0	0	0	0	0	0	0	0	0	0	0	0	0	0
Co-assembly	Co_metawrap_2064		Bacteria	Acidobacteriota	Blastocatellia	Pyrinomonadales	Pyrinomonadaceae	UBA11740		91.61	1.71	High	0	0	0	0	0	0	0	0	0	0	0	0	0	0	0	0	0	0	0	0	0	0	0	0	0	0	1	0	0	0	0	0	1	0	0	0	0
Co-assembly	Co_metawrap_2065		Bacteria	Myxococcota	Polyangia	Polyangiales	Polyangiaceae			92.9	6.01	Medium	0	0	0	0	1	0	0	0	0	0	0	0	0	0	0	0	0	0	0	0	0	0	0	0	0	0	1	0	1	0	0	1	0	0	0	0	0
Co-assembly	Co_metawrap_2068		Bacteria	Planctomycetota	Planctomycetia	Pirellulales				97.7	1.15	High	0	0	0	0	1	0	0	0	0	0	0	0	0	0	0	0	0	0	0	0	0	0	0	0	0	0	0	0	0	0	0	0	0	0	0	0	0
Co-assembly	Co_metawrap_2071		Bacteria	Actinobacteriota	Actinomycetia	Actinomycetia				95.27	3.51	High	0	0	0	0	0	0	0	1	0	0	0	0	1	1	0	0	0	0	0	0	0	0	0	0	0	0	1	0	0	0	0	0	0	0	0	0	0
Co-assembly	Co_metawrap_2073		Bacteria	Acidobacteriota	Acidobacteriae	Acidobacteriales	DSPA01			90.92	3.42	High	0	0	0	0	0	0	0	0	0	0	0	0	0	0	0	0	0	0	0	0	0	0	0	0	0	0	0	0	0	0	0	0	0	0	0	0	0
Co-assembly	Co_metawrap_2074		Bacteria	Proteobacteria	Gammaproteobacteria	Burkholderiales	Burkholderiaceae	CAIKUF01		93.9	6.96	Medium	0	0	0	0	0	1	0	0	0	0	0	0	1	1	1	1	0	0	0	0	0	0	1	0	0	1	1	1	1	0	0	0	0	0	0	0	0
Co-assembly	Co_metawrap_2078		Bacteria	Bacteroidota	Kapabacteria	Kapabacteria	Kapabacteria	PALSA-1296		97.52	1.09	High	0	0	0	0	0	0	0	0	0	0	0	0	0	0	0	0	0	0	0	0	0	0	0	0	0	0	0	0	1	0	0	0	0	0	0	0	0
Co-assembly	Co_metawrap_2080		Bacteria	Actinobacteriota	Acidimicrobiia	Acidimicrobiales	Acidimicrobiales	Bog-756		99.15	2.23	High	0	0	0	0	1	0	0	0	0	0	0	0	0	0	0	0	0	0	0	0	0	0	1	0	0	0	0	0	0	0	0	0	0	0	0	0	0
Co-assembly	Co_metawrap_2083		Bacteria	Actinobacteriota	Actinomycetia	Actinomycetales	Dermatophilaceae	Ornithinibacter		90.21	6.02	Medium	0	0	0	0	0	0	0	1	0	0	0	0	1	1	0	0	0	0	0	0	0	1	1	0	0	0	1	0	0	0	0	1	0	0	0	0	0
Co-assembly	Co_metawrap_2085		Bacteria	Proteobacteria	Gammaproteobacteria	Steroidobacterales	Steroidobacteraceae			95.65	2.35	High	0	0	0	0	0	0	0	0	0	0	0	0	0	1	0	0	0	0	0	0	0	0	1	0	0	0	0	0	0	0	1	0	0	0	0	0	0
Co-assembly	Co_metawrap_2088		Bacteria	Acidobacteriota	Acidobacteriae	Bryobacterales	Bryobacteraceae			99.13	1.74	High	0	0	0	0	0	0	0	0	0	0	0	0	0	0	0	0	0	0	0	0	0	0	0	0	0	0	0	1	0	0	0	0	1	0	0	0	0
Co-assembly	Co_metawrap_209		Bacteria	Proteobacteria	Alphaproteobacteria	Sphingomonadales	Sphingomonadaceae	Sphingomonas		58.15	3.63	Medium	0	0	0	0	0	0	0	0	0	0	0	0	0	1	0	0	0	0	0	0	0	0	0	0	0	0	0	0	0	0	0	1	0	0	0	0	0
Co-assembly	Co_metawrap_2090		Bacteria	Proteobacteria	Gammaproteobacteria	Burkholderiales	Gallionellaceae	Gallionella		91.97	0.3	High	0	0	0	0	1	1	0	0	0	0	0	0	0	1	0	1	0	0	0	0	0	1	1	0	0	0	0	1	0	0	0	0	0	0	0	0	0
Co-assembly	Co_metawrap_2091		Bacteria	Planctomycetota	Phycisphaerae	Tepidisphaerales	Tepidisphaeraceae	JACMML01		95.08	0	High	0	0	0	0	0	0	0	0	0	0	0	0	0	1	0	0	0	0	0	0	0	0	0	0	0	0	1	1	1	0	0	0	0	0	0	0	0
Co-assembly	Co_metawrap_2092		Bacteria	Gemmatimonadota	Gemmatimonadetes	Gemmatimonadales	Gemmatimonadaceae	Gemmatimonas		83.95	2.75	Medium	0	0	0	0	1	0	0	0	0	0	0	0	1	1	0	0	0	0	0	0	0	0	0	0	0	0	1	0	1	0	1	0	0	0	0	0	0
Co-assembly	Co_metawrap_2094		Bacteria	Chloroflexota	Limnocylindria	Limnocylindria	QHBO01			95.37	0	High	0	0	0	0	0	0	0	0	0	0	0	0	0	1	0	0	0	0	0	0	0	0	0	0	0	0	0	0	0	0	0	0	0	0	0	0	0
Co-assembly	Co_metawrap_2096		Bacteria	Chloroflexota	Anaerolineae	Anaerolineales	Anaerolineaceae			56.36	1.82	Medium	0	0	0	0	0	0	0	0	0	0	0	0	0	0	0	0	0	0	0	0	0	0	0	0	0	0	0	0	0	0	0	0	0	0	0	0	0
Co-assembly	Co_metawrap_2097		Bacteria	Bacteroidota	Bacteroidia	Cytophagales	Bernardetiaceae			97.07	0.23	High	0	0	0	0	0	0	0	0	0	0	0	0	0	0	0	0	0	0	0	0	0	0	0	0	0	1	1	0	0	0	0	1	0	0	0	0	0
Co-assembly	Co_metawrap_2100		Bacteria	Proteobacteria	Alphaproteobacteria	Rhizobiales	Hyphomicrobiaceae	Hyphomicrobium_A		97.24	1.31	High	0	0	0	0	0	0	0	1	0	0	0	0	1	1	1	0	0	0	0	0	0	0	1	0	0	0	1	0	0	0	1	1	0	0	0	0	0
Co-assembly	Co_metawrap_2104		Bacteria	Actinobacteriota	Thermoleophilia	Gaiellales	Gaiellaceae			83.41	2.28	Medium	0	0	0	0	0	0	0	0	0	0	0	0	1	0	0	0	0	0	0	0	0	0	0	0	0	0	0	0	0	0	0	0	0	0	0	0	0
Co-assembly	Co_metawrap_2107		Bacteria	Bacteroidota	Bacteroidia	Bacteroidales	Prolixibacteraceae	UBA6024		77.47	2.01	Medium	0	0	0	0	0	0	0	0	0	0	0	0	0	1	0	0	0	0	0	0	0	0	0	0	0	0	0	1	0	0	0	0	1	0	0	0	0
Co-assembly	Co_metawrap_2108		Bacteria	Verrucomicrobiota	Verrucomicrobiae	Pedosphaerales	Pedosphaerales	JACDHS01		95.29	3.72	High	0	0	0	0	0	0	0	0	0	0	0	0	0	0	0	0	0	0	0	0	0	0	0	0	0	1	1	0	0	0	0	0	1	0	0	0	0
Co-assembly	Co_metawrap_2109		Bacteria	Proteobacteria	Alphaproteobacteria	Rhodobacterales	Rhodobacteraceae	Gemmobacter_C		97.88	1.52	High	0	0	0	0	0	0	0	1	0	0	0	0	1	0	0	0	0	0	0	0	0	0	0	0	0	0	1	0	0	0	1	0	1	0	0	0	1
Co-assembly	Co_metawrap_2110		Bacteria	Proteobacteria	Alphaproteobacteria	Rhizobiales	Methyloligellaceae	Methyloceanibacter		90.86	1.08	High	0	0	0	0	0	0	0	0	0	0	0	0	0	1	0	0	0	0	0	0	0	0	0	0	0	0	0	0	0	0	0	0	0	0	0	0	0
Co-assembly	Co_metawrap_2111		Bacteria	Acidobacteriota	Acidobacteriae	Acidobacteriales	Acidobacteriaceae	CAHJWL01		91.76	8.62	Medium	0	0	0	0	1	0	0	0	0	0	0	0	0	1	0	0	0	0	0	0	0	0	1	0	0	0	0	0	0	0	0	0	0	0	0	0	1
Co-assembly	Co_metawrap_2120		Bacteria	Proteobacteria	Gammaproteobacteria	Burkholderiales	Burkholderiaceae	Rubrivivax		88.9	4.18	Medium	0	0	0	0	0	0	0	0	0	0	0	0	1	1	1	0	0	0	0	0	0	0	0	0	0	0	0	0	0	0	1	0	0	0	0	0	0
Co-assembly	Co_metawrap_2121		Bacteria	Bacteroidota	Bacteroidia	Chitinophagales	Chitinophagaceae	Phnomibacter		97.54	2.73	High	0	0	0	0	0	0	0	0	0	0	0	0	0	1	0	0	0	0	0	0	0	0	0	0	0	0	1	0	0	0	0	1	0	0	0	0	0
Co-assembly	Co_metawrap_2122		Bacteria	Actinobacteriota	Thermoleophilia	Gaiellales	Gaiellaceae			89.45	2.59	Medium	0	0	0	0	0	0	0	0	0	0	0	0	0	0	0	0	0	0	0	0	0	0	0	0	0	1	1	0	0	0	0	0	0	0	0	0	1
Co-assembly	Co_metawrap_2123		Bacteria	Gemmatimonadota	Gemmatimonadetes	Gemmatimonadales	Gemmatimonadales	JACDDX01		94.51	2.38	High	0	0	0	0	0	0	0	0	0	0	0	0	0	0	0	0	0	0	0	0	0	0	0	0	0	0	0	0	0	0	0	0	0	0	0	0	0
Co-assembly	Co_metawrap_2124		Bacteria	Actinobacteriota	Acidimicrobiia	Acidimicrobiia	Acidimicrobiia	JAENVU01		75.93	1.28	Medium	0	0	0	0	1	0	0	0	0	0	0	0	0	1	0	0	0	0	0	0	0	0	0	0	0	0	0	0	0	0	0	0	0	0	0	0	0
Co-assembly	Co_metawrap_2126		Bacteria	Actinobacteriota	Acidimicrobiia	Acidimicrobiia	Acidimicrobiia	PALSA-610		93.4	4.7	High	0	0	0	0	0	0	0	0	0	0	0	0	0	0	0	0	0	0	0	0	0	0	0	0	0	0	1	0	0	0	0	0	1	0	0	0	0
Co-assembly	Co_metawrap_2127		Bacteria	Desulfobacterota	Desulfuromonadia	Geobacterales	Pseudopelobacteraceae	CAIPTY01		89.35	3.23	Medium	0	0	0	0	0	0	1	0	0	0	0	0	0	0	0	0	0	0	0	0	0	1	0	0	0	0	0	0	0	0	0	0	0	0	0	0	0
Co-assembly	Co_metawrap_2129		Bacteria	Proteobacteria	Gammaproteobacteria	Burkholderiales	Burkholderiaceae	CAISIP01		60.4	3.07	Medium	0	0	0	0	0	0	0	0	0	0	0	0	0	1	1	0	0	0	0	0	0	0	1	0	0	0	0	0	0	0	0	1	0	0	0	0	0
Co-assembly	Co_metawrap_213		Bacteria	Bacteroidota	Bacteroidia	Chitinophagales	Chitinophagaceae	MGR-bin208		81.71	9.94	Medium	0	0	0	0	0	0	0	0	0	0	0	0	0	1	0	0	0	0	0	0	0	0	0	0	0	0	0	0	1	0	0	0	0	0	0	0	0
Co-assembly	Co_metawrap_2134		Bacteria	Myxococcota	Polyangia	Polyangiales	Polyangiaceae			94.61	6.29	Medium	0	0	0	0	0	0	0	0	0	0	0	0	0	0	0	0	1	0	0	0	0	0	0	0	0	0	0	0	0	0	0	0	0	0	0	0	0
Co-assembly	Co_metawrap_2135		Bacteria	Chloroflexota	Chloroflexia	Chloroflexia	Chloroflexia	L227-5C		93.58	3.39	High	0	0	0	0	1	0	0	0	0	0	0	0	1	0	0	0	0	0	0	0	0	1	0	0	0	0	0	0	0	0	0	0	0	0	0	0	0
Co-assembly	Co_metawrap_2138		Bacteria	Proteobacteria	Alphaproteobacteria	Sphingomonadales	Sphingomonadaceae	Blastomonas		86.99	1.97	Medium	0	0	0	0	0	0	0	0	0	0	0	0	0	0	0	0	0	0	0	0	0	0	0	0	0	0	0	0	0	0	1	1	1	0	0	0	0
Co-assembly	Co_metawrap_2139		Bacteria	Chloroflexota	Ktedonobacteria	Ktedonobacterales	Ktedonobacteraceae			92.49	2.97	High	0	0	0	0	0	1	0	1	0	0	0	0	0	1	0	0	0	0	0	0	0	0	0	0	0	0	0	0	0	0	0	0	0	0	0	0	0
Co-assembly	Co_metawrap_2141		Bacteria	Bacteroidota	Bacteroidia	Cytophagales	Cyclobacteriaceae	Lunatimonas		98.12	1.1	High	0	0	0	0	0	0	0	0	0	0	0	0	1	0	0	0	0	0	0	0	0	0	0	0	1	0	0	0	0	0	0	1	0	0	0	0	0
Co-assembly	Co_metawrap_2142		Bacteria	Bacteroidota	Bacteroidia	Sphingobacteriales	CAIKLP01			97.86	0.24	High	0	0	0	0	0	0	0	0	0	0	0	0	0	0	0	0	0	0	0	0	0	0	0	0	0	0	0	0	0	0	0	1	0	0	0	0	0
Co-assembly	Co_metawrap_2144		Bacteria	Proteobacteria	Alphaproteobacteria	Rhodobacterales	Rhodobacteraceae	Amaricoccus		94.64	5.33	Medium	0	0	0	0	0	0	0	1	0	0	0	0	0	1	0	0	0	0	0	0	0	0	0	0	0	0	0	0	0	0	1	0	0	0	0	0	0
Co-assembly	Co_metawrap_2145		Bacteria	Patescibacteria	Saccharimonadia	Saccharimonadales	UBA4665_A			60.11	0	Medium	0	0	0	0	0	0	0	0	0	0	0	0	0	0	0	0	0	0	0	0	0	0	0	0	0	0	0	0	0	0	0	0	0	0	0	0	0
Co-assembly	Co_metawrap_2147		Bacteria	Verrucomicrobiota	Verrucomicrobiae	Pedosphaerales	UBA8199			87.24	3.51	Medium	0	0	0	0	0	0	0	0	0	0	0	0	0	0	0	0	0	0	0	0	0	0	0	0	1	0	0	0	0	0	0	0	0	0	0	0	0
Co-assembly	Co_metawrap_2148		Bacteria	Cyanobacteria	Cyanobacteria	Leptolyngbyales	Leptolyngbyaceae	Phormidesmis_A		62.01	0	Medium	0	0	0	0	0	1	0	0	0	0	0	0	0	0	0	0	0	0	0	0	0	0	0	0	0	0	0	0	0	1	1	1	0	0	0	0	0
Co-assembly	Co_metawrap_2151		Bacteria	Elusimicrobiota	Elusimicrobia	Elusimicrobia				81.39	3.59	Medium	0	0	0	0	0	0	0	0	0	0	0	0	1	0	0	0	0	0	0	0	0	0	0	0	0	0	0	0	0	0	0	0	0	0	0	0	0
Co-assembly	Co_metawrap_2154		Bacteria	Sumerlaeota	Sumerlaeia	Sumerlaeia	SLMS01			95.51	4.12	High	0	0	0	0	0	0	0	0	0	0	0	0	1	0	0	0	0	0	0	0	0	0	0	0	1	0	0	0	0	0	0	0	0	0	0	0	0
Co-assembly	Co_metawrap_2156		Bacteria	Proteobacteria	Gammaproteobacteria	Burkholderiales	Gallionellaceae			63.08	1.43	Medium	0	0	0	0	0	1	0	0	0	0	0	0	0	1	1	1	0	0	0	0	0	0	0	0	0	0	0	1	0	0	0	0	1	0	0	0	0
Co-assembly	Co_metawrap_2157		Bacteria	Proteobacteria	Alphaproteobacteria	Sphingomonadales	Sphingomonadaceae	Polymorphobacter		81.81	1.96	Medium	0	0	0	0	1	0	0	0	0	0	0	0	0	0	0	0	0	0	0	1	0	0	0	0	0	0	0	0	0	0	1	0	1	0	0	0	0
Co-assembly	Co_metawrap_2158		Bacteria	Proteobacteria	Gammaproteobacteria	Burkholderiales	Casimicrobiaceae	PALSA-1003		96.92	9.73	Medium	0	0	0	0	1	0	0	0	0	0	0	0	1	1	1	0	0	0	0	0	0	0	0	0	0	0	1	0	0	0	0	0	0	0	0	0	0
Co-assembly	Co_metawrap_2159		Bacteria	Verrucomicrobiota	Verrucomicrobiae	Pedosphaerales	Pedosphaerales	SIBH01		90.54	4.39	High	0	0	0	0	0	0	0	0	0	0	0	0	1	0	0	0	0	0	0	1	0	0	0	0	0	0	1	0	0	0	0	0	0	0	0	0	0
Co-assembly	Co_metawrap_2161		Bacteria	Proteobacteria	Gammaproteobacteria	Burkholderiales	Burkholderiaceae	CAIMXF01		89.89	2.93	Medium	0	0	0	0	0	0	0	0	0	0	0	0	0	1	0	0	0	0	0	0	0	0	0	0	0	0	0	0	0	0	0	1	1	0	0	0	0
Co-assembly	Co_metawrap_2162		Bacteria	Proteobacteria	Alphaproteobacteria	Caulobacterales	Hyphomonadaceae	Hyphomonas		64.66	9.48	Medium	0	0	0	0	0	0	0	0	0	0	0	0	0	1	0	0	0	0	0	0	0	0	0	0	0	0	0	0	0	0	0	0	0	0	0	0	0
Co-assembly	Co_metawrap_2163		Bacteria	Actinobacteriota	Actinomycetia	Actinomycetales	Microbacteriaceae	Cryobacterium		90.28	4.67	High	0	0	0	0	0	0	0	0	0	0	0	0	0	0	0	0	0	0	0	0	0	1	0	0	0	0	0	0	0	0	0	1	0	0	0	0	0
Co-assembly	Co_metawrap_2165		Bacteria	Gemmatimonadota	Gemmatimonadetes	Gemmatimonadales	Gemmatimonadaceae	UBA4720		77.29	2.2	Medium	0	0	0	0	0	0	0	0	0	0	0	0	0	0	0	0	0	0	0	0	0	0	0	0	0	0	0	0	0	0	0	0	0	0	0	0	0
Co-assembly	Co_metawrap_2169		Bacteria	Dormibacterota	Dormibacteria	Dormibacteria	UBA8260	JACWAJ01		67.16	3.45	Medium	0	0	0	0	1	0	0	0	0	0	0	0	1	0	0	0	0	0	0	0	0	0	0	0	0	0	0	1	0	0	0	0	0	0	0	0	0
Co-assembly	Co_metawrap_2171		Bacteria	Actinobacteriota	Acidimicrobiia	IMCC26256	PALSA-610			75.43	6.7	Medium	0	0	0	0	0	0	0	0	0	0	0	0	1	0	0	0	0	0	0	0	0	0	0	0	0	0	0	0	0	0	0	0	1	0	0	0	0
Co-assembly	Co_metawrap_2172		Bacteria	Verrucomicrobiota	Verrucomicrobiae	Chthoniobacterales	Chthoniobacteraceae	Chthoniobacter		88.53	4.08	Medium	0	0	0	0	0	0	0	0	0	0	0	0	0	0	0	0	0	0	0	0	0	0	0	0	0	1	1	0	0	0	0	0	1	0	0	0	0
Co-assembly	Co_metawrap_2173		Bacteria	Bacteroidota	Bacteroidia	Chitinophagales	Chitinophagaceae	Ferruginibacter		95.32	4.19	High	0	0	0	0	0	0	0	0	0	0	0	0	1	0	0	0	0	0	0	0	0	0	0	0	0	0	0	0	0	0	0	1	0	0	0	0	0
Co-assembly	Co_metawrap_2177		Bacteria	Gemmatimonadota	Gemmatimonadetes	Longimicrobiales	RSA9			60.41	1.1	Medium	0	0	0	0	0	0	0	0	0	0	0	0	1	1	0	0	0	0	0	0	0	0	0	0	0	0	1	0	0	0	0	0	0	0	0	0	1
Co-assembly	Co_metawrap_2179		Bacteria	Patescibacteria	Paceibacteria	Moranbacterales	Moranbacterales	UBA1568		61.58	0.99	Medium	0	0	0	0	0	0	0	0	0	0	0	0	0	0	0	0	0	0	0	0	0	0	0	0	0	0	0	0	0	0	0	0	0	0	0	0	0
Co-assembly	Co_metawrap_2181		Bacteria	Proteobacteria	Gammaproteobacteria	Xanthomonadales	Ahniellaceae			60.27	7.76	Medium	1	0	0	0	0	0	0	0	0	0	0	0	0	0	0	0	0	0	0	0	0	0	0	0	0	0	0	1	0	0	0	0	0	0	0	0	0
Co-assembly	Co_metawrap_2182		Bacteria	Actinobacteriota	Acidimicrobiia	Acidimicrobiia	Acidimicrobiia	Chersky-534		82.91	7.69	Medium	0	0	0	0	0	0	0	0	0	0	0	0	0	1	0	0	0	0	0	0	0	0	0	0	0	0	1	0	0	0	0	0	1	0	0	0	0
Co-assembly	Co_metawrap_2184		Bacteria	Actinobacteriota	Actinomycetia	Nanopelagicales	FW305-bin1			93.96	0.91	High	0	0	0	0	0	0	0	0	0	0	0	0	0	1	0	0	0	0	0	0	0	1	1	0	0	0	0	0	0	0	0	1	0	0	0	0	0
Co-assembly	Co_metawrap_2186		Bacteria	Actinobacteriota	Thermoleophilia	Gaiellales	Gaiellaceae	Gaiella		61.06	9.48	Medium	0	0	0	0	1	0	0	1	0	0	0	0	1	1	0	0	0	0	0	0	0	0	1	0	0	0	0	0	0	0	0	0	0	0	0	0	0
Co-assembly	Co_metawrap_2188		Bacteria	Gemmatimonadota	Gemmatimonadetes	Gemmatimonadales	Gemmatimonadaceae	AG11		58.7	1.72	Medium	0	0	0	0	1	0	0	0	0	0	0	0	1	1	0	0	0	0	0	0	0	0	0	0	0	0	1	0	0	0	0	0	0	0	0	0	0
Co-assembly	Co_metawrap_2193		Bacteria	Proteobacteria	Gammaproteobacteria	Burkholderiales	Burkholderiaceae	Rhodoferax		90.61	6.13	Medium	0	0	0	0	1	1	0	0	0	0	0	0	1	0	1	1	0	0	0	0	0	0	1	0	0	0	0	1	0	0	0	0	0	1	0	0	0
Co-assembly	Co_metawrap_2194		Bacteria	Proteobacteria	Gammaproteobacteria	Xanthomonadales	Xanthomonadaceae	Arenimonas		56.72	1.72	Medium	0	0	0	0	0	0	0	0	0	0	0	0	1	1	0	0	0	0	0	0	0	0	0	0	0	1	1	1	0	0	0	1	0	0	0	0	0
Co-assembly	Co_metawrap_2195		Bacteria	Patescibacteria	Paceibacteria	Moranbacterales	Moranbacterales	GCA2747515		70.37	0.93	Medium	0	0	0	0	0	0	0	0	0	0	0	0	0	0	0	0	0	0	0	0	0	0	0	0	0	0	0	0	0	0	0	0	0	0	0	0	0
Co-assembly	Co_metawrap_2200		Bacteria	Gemmatimonadota	Gemmatimonadetes	Gemmatimonadales	Gemmatimonadaceae	PNKL01		77.78	3.3	Medium	0	0	0	0	0	0	0	0	0	0	0	0	0	1	1	0	0	0	0	0	0	0	0	0	1	0	0	0	1	0	0	0	0	0	0	0	0
Co-assembly	Co_metawrap_2203		Bacteria	Actinobacteriota	Thermoleophilia	Solirubrobacterales	Solirubrobacteraceae	SEOHO-28		75.09	4.55	Medium	0	0	0	0	1	0	0	0	0	0	0	0	1	0	0	0	0	0	0	0	0	0	0	0	0	0	1	1	0	0	0	0	0	0	0	0	0
Co-assembly	Co_metawrap_2205		Bacteria	Gemmatimonadota	Gemmatimonadetes	Gemmatimonadales	Gemmatimonadaceae	UBA4720		95.05	6.19	Medium	0	0	0	0	0	0	0	0	0	0	0	0	0	0	0	0	0	0	0	0	0	0	0	0	1	0	1	0	1	0	0	0	0	0	0	0	0
Co-assembly	Co_metawrap_2210		Bacteria	Proteobacteria	Gammaproteobacteria	Burkholderiales	Burkholderiaceae	Rhodoferax		88.69	2.58	Medium	0	0	0	0	0	1	0	0	0	0	0	0	1	1	0	1	0	0	0	0	0	0	1	1	0	1	0	0	1	0	0	0	0	0	0	0	0
Co-assembly	Co_metawrap_2211		Bacteria	Gemmatimonadota	Gemmatimonadetes	Gemmatimonadales	Gemmatimonadaceae	FEN-1250		74.45	6.03	Medium	0	0	0	0	0	0	0	0	0	0	0	0	1	0	0	0	0	0	0	0	0	0	0	0	0	0	0	0	1	0	0	0	0	0	0	0	0
Co-assembly	Co_metawrap_2212		Bacteria	Proteobacteria	Gammaproteobacteria	Burkholderiales	Burkholderiaceae	Rhodoferax		82.53	3.04	Medium	0	0	0	0	0	1	0	0	0	0	0	0	1	1	1	1	0	0	0	0	0	0	0	1	0	0	0	0	0	0	0	0	0	0	0	0	0
Co-assembly	Co_metawrap_2215		Bacteria	Actinobacteriota	Actinomycetia	Actinomycetales	Microbacteriaceae	Rhodoglobus		85.56	1.36	Medium	0	0	0	0	0	0	0	0	0	0	0	0	0	1	0	0	0	0	0	0	0	1	0	0	0	0	0	0	0	0	0	1	0	0	0	0	0
Co-assembly	Co_metawrap_2216		Bacteria	Chloroflexota	Limnocylindria	Limnocylindria	Limnocylindria	UBA4735		98.51	6.74	Medium	0	0	0	0	0	0	0	0	0	0	0	0	0	0	0	0	0	0	0	0	0	0	0	0	0	0	0	0	0	0	0	0	0	0	0	0	0
Co-assembly	Co_metawrap_2219		Bacteria	Actinobacteriota	Thermoleophilia	Solirubrobacterales	Solirubrobacterales			93.39	0.86	High	0	0	0	0	0	0	0	0	0	0	0	0	0	1	0	0	0	0	0	0	0	0	1	0	0	0	1	1	0	0	0	0	0	0	0	0	0
Co-assembly	Co_metawrap_222		Bacteria	Proteobacteria	Alphaproteobacteria	Caulobacterales	Caulobacteraceae	Brevundimonas		70.85	1.72	Medium	0	0	0	0	0	0	0	0	0	0	0	0	1	1	0	0	0	0	0	0	0	0	0	0	0	0	0	0	0	0	0	0	1	0	0	0	0
Co-assembly	Co_metawrap_2225		Bacteria	Proteobacteria	Gammaproteobacteria	Burkholderiales	Burkholderiaceae	Aquabacterium_A		65.67	0	Medium	0	0	0	0	0	0	0	0	0	0	0	0	1	1	1	0	0	0	0	0	0	0	0	0	0	0	0	1	0	0	0	0	0	0	0	1	0
Co-assembly	Co_metawrap_2229		Bacteria	Bacteroidota	Bacteroidia	Bacteroidales	VadinHA17	LD21		97.14	2.38	High	0	0	0	0	0	0	0	0	0	0	0	0	0	0	0	0	0	0	0	0	0	0	0	0	0	0	0	1	0	0	0	0	0	0	0	0	0
Co-assembly	Co_metawrap_223		Bacteria	Bacteroidota	Bacteroidia	Chitinophagales	Chitinophagaceae	Ferruginibacter		56.9	0	Medium	0	0	0	0	0	0	0	0	0	0	0	0	1	0	0	0	0	0	0	0	0	0	0	0	0	1	1	0	1	0	0	1	0	0	0	0	0
Co-assembly	Co_metawrap_2235		Bacteria	Proteobacteria	Gammaproteobacteria	Burkholderiales	Burkholderiaceae	Massilia		92.58	2.3	High	0	0	0	0	0	0	0	0	0	0	0	0	0	0	1	0	0	0	0	0	0	0	1	0	0	0	1	1	0	0	0	0	1	0	0	0	0
Co-assembly	Co_metawrap_2238		Bacteria	Proteobacteria	Alphaproteobacteria	Rhodobacterales	Rhodobacteraceae	JACMNW01		96.4	1.16	High	0	0	0	0	0	0	0	1	0	0	0	0	1	1	0	0	0	0	0	0	0	0	0	0	0	0	1	0	0	0	1	0	1	0	0	0	0
Co-assembly	Co_metawrap_2244		Bacteria	Actinobacteriota	Actinomycetia	Mycobacteriales	Jatrophihabitantaceae	Jatrophihabitans		91.86	5.45	Medium	0	0	0	0	0	0	0	1	0	0	0	0	0	1	0	0	0	0	0	0	0	0	0	0	0	0	0	0	0	0	0	1	0	0	0	0	0
Co-assembly	Co_metawrap_2246		Bacteria	Proteobacteria	Gammaproteobacteria	Xanthomonadales	Rhodanobacteraceae	Tahibacter		95.9	3.07	High	0	0	0	0	0	0	0	0	0	0	0	0	0	1	0	0	0	0	0	0	0	0	0	0	0	1	1	1	0	0	0	0	1	0	0	0	0
Co-assembly	Co_metawrap_2249		Bacteria	Chloroflexota	Chloroflexia	Chloroflexia	Chloroflexia	L227-S17		99.08	1.83	High	0	0	0	0	1	0	0	1	0	0	0	0	0	1	0	0	0	0	0	0	0	0	0	0	0	0	0	0	0	0	0	1	0	0	0	0	0
Co-assembly	Co_metawrap_225		Bacteria	Gemmatimonadota	Gemmatimonadetes	Gemmatimonadales	Gemmatimonadaceae	JACMLX01		56.55	6.03	Medium	0	0	0	0	1	0	0	0	0	0	0	0	1	0	0	0	0	0	0	0	0	1	0	0	0	1	0	0	0	0	1	1	0	0	0	0	0
Co-assembly	Co_metawrap_2250		Bacteria	Chloroflexota	Chloroflexia	Chloroflexia	Chloroflexia			98.17	3.21	High	1	0	0	0	1	0	0	1	0	0	0	0	1	0	0	0	0	0	0	0	0	0	0	0	0	0	0	0	0	0	0	1	0	0	0	0	0
Co-assembly	Co_metawrap_2251		Bacteria	Bacteroidota	Bacteroidia	Flavobacteriales	Cryomorphaceae			100	0	High	0	0	0	0	1	0	0	0	0	0	0	0	0	1	0	0	0	0	0	0	0	0	0	0	0	0	0	0	0	0	0	1	1	0	0	0	0
Co-assembly	Co_metawrap_2252		Bacteria	Armatimonadota	Fimbriimonadia	Fimbriimonadales	Fimbriimonadaceae	Fimbriimonas		93.98	1.85	High	0	0	0	0	0	0	0	0	0	0	0	0	1	1	0	0	0	0	0	0	0	0	0	0	0	0	0	1	0	0	0	0	0	0	0	0	0
Co-assembly	Co_metawrap_2255		Bacteria	Patescibacteria	Paceibacteria	Paceibacteria	UBA2103			78.74	0	Medium	0	0	0	0	0	0	0	0	0	0	0	0	0	0	0	0	0	0	0	0	0	0	0	0	0	0	0	0	0	0	0	0	0	0	0	0	0
Co-assembly	Co_metawrap_2259		Bacteria	Verrucomicrobiota	Verrucomicrobiae	Chthoniobacterales	Chthoniobacteraceae			95.95	1.8	High	0	0	0	0	0	0	0	0	0	0	0	0	0	0	1	0	0	0	0	0	0	0	0	0	0	0	1	0	0	0	0	0	0	0	0	0	0
Co-assembly	Co_metawrap_2267		Bacteria	Bacteroidota	Bacteroidia	Chitinophagales	Chitinophagaceae	Ferruginibacter		98.52	0.34	High	0	0	0	0	1	0	0	0	0	0	0	0	1	1	0	0	0	0	0	0	0	0	0	0	0	0	1	0	1	0	0	1	0	0	0	0	0
Co-assembly	Co_metawrap_2268		Bacteria	Bacteroidota	Bacteroidia	Chitinophagales	Chitinophagaceae	JACMLD01		99.26	0.74	High	0	0	0	0	0	0	0	0	0	0	0	0	0	0	0	0	0	0	0	0	0	0	0	0	0	0	1	0	1	0	0	1	0	0	0	0	0
Co-assembly	Co_metawrap_2269		Bacteria	Chloroflexota	Anaerolineae	Aggregatilineales	Aggregatilineales	OLB15		91.82	0	High	0	0	0	0	1	0	0	0	0	0	0	0	0	1	0	0	0	0	0	0	0	1	0	0	0	0	0	0	0	0	0	1	0	0	0	0	0
Co-assembly	Co_metawrap_2271		Bacteria	Myxococcota	Polyangia	Polyangiales	Polyangiaceae	FEN-1139		91.4	0.65	High	0	0	0	0	0	0	0	0	0	0	0	0	1	1	0	0	0	0	0	0	0	1	0	0	1	0	0	0	0	0	0	0	0	0	0	0	0
Co-assembly	Co_metawrap_2276		Bacteria	Patescibacteria	Saccharimonadia	Saccharimonadales	UBA4665			71.91	0	Medium	0	0	0	0	0	0	0	0	0	0	0	0	0	0	0	0	0	0	0	0	0	0	0	0	0	0	0	0	0	0	0	0	0	0	0	0	0
Co-assembly	Co_metawrap_2277		Bacteria	Bacteroidota	Bacteroidia	Chitinophagales	Chitinophagaceae			100	0.25	High	0	0	0	0	0	0	0	0	0	0	0	0	0	0	0	0	0	0	0	0	0	0	0	0	0	0	1	0	1	0	0	0	0	0	0	0	0
Co-assembly	Co_metawrap_2280		Bacteria	Armatimonadota	Armatimonadota	UBA5829	DTLH01			95.37	3.7	High	0	0	0	0	1	0	1	0	0	0	0	0	0	0	0	0	0	0	0	0	0	0	0	0	0	0	0	1	0	0	0	0	0	0	0	0	0
Co-assembly	Co_metawrap_2281		Bacteria	Verrucomicrobiota	Verrucomicrobiae	Chthoniobacterales	UBA10450			92.23	1.35	High	0	0	0	0	0	0	0	0	0	0	0	0	0	1	0	0	0	0	0	0	0	0	0	0	0	0	0	0	1	0	0	0	0	0	0	0	1
Co-assembly	Co_metawrap_2282		Bacteria	Bacteroidota	Bacteroidia	Bacteroidia	Bacteroidia	PALSA-968		98.57	1.59	High	0	0	0	0	0	0	0	0	0	0	0	0	0	0	0	0	0	0	0	0	0	0	0	0	0	0	0	0	0	0	0	0	1	0	0	0	0
Co-assembly	Co_metawrap_2283		Bacteria	Actinobacteriota	Thermoleophilia	Solirubrobacterales				99.14	2.16	High	0	0	0	0	1	0	0	0	0	0	0	0	0	0	0	0	0	0	0	0	0	0	1	0	0	0	0	0	0	0	0	0	1	0	0	0	0
Co-assembly	Co_metawrap_2285		Bacteria	Proteobacteria	Gammaproteobacteria	Burkholderiales	SG8-39			96.76	3.66	High	0	0	0	0	0	1	0	0	0	0	0	0	0	1	0	1	0	0	0	0	0	0	1	0	0	0	0	1	1	0	0	0	0	0	0	0	0
Co-assembly	Co_metawrap_2286		Bacteria	Proteobacteria	Gammaproteobacteria	Burkholderiales	Gallionellaceae	Gallionella		98.44	0.48	High	0	0	0	0	0	1	0	0	0	0	0	0	0	1	0	1	0	0	0	0	0	1	0	1	0	0	0	0	0	0	0	0	1	0	0	0	0
Co-assembly	Co_metawrap_2292		Bacteria	Patescibacteria	Saccharimonadia	Saccharimonadales	JACDFO01			71.94	0	Medium	0	0	0	0	0	0	0	0	0	0	0	0	0	0	0	0	0	0	0	0	0	0	0	0	0	0	0	0	0	0	0	0	0	0	0	0	0
Co-assembly	Co_metawrap_2293		Bacteria	Proteobacteria	Alphaproteobacteria	Rhizobiales	Xanthobacteraceae	Pseudolabrys		93.98	3.73	High	0	0	0	0	0	0	0	0	0	0	0	0	1	0	1	0	0	0	0	0	0	0	1	0	0	0	1	0	0	0	0	0	1	0	0	1	0
Co-assembly	Co_metawrap_2294		Bacteria	Proteobacteria	Gammaproteobacteria	Burkholderiales	Usitatibacteraceae	UKL13-2		95.07	0.31	High	0	0	0	0	0	0	0	0	0	0	0	0	1	1	1	0	0	0	0	0	0	0	0	0	0	1	1	1	0	0	0	1	0	0	0	0	0
Co-assembly	Co_metawrap_2296		Bacteria	Proteobacteria	Alphaproteobacteria	Rhizobiales	Xanthobacteraceae	Pseudolabrys		76.42	2.14	Medium	0	0	0	0	0	0	0	0	0	0	0	0	0	1	1	0	0	0	0	0	0	0	0	0	0	0	1	0	0	0	0	0	0	0	0	0	0
Co-assembly	Co_metawrap_2299		Bacteria	Bacteroidota	Kapabacteria	Kapabacteriales	UBA2268			96.89	2.73	High	0	0	0	0	0	0	0	0	0	0	0	0	1	0	0	0	0	0	0	0	0	0	0	0	0	0	0	0	0	0	0	0	0	0	0	0	0
Co-assembly	Co_metawrap_230		Bacteria	Proteobacteria	Alphaproteobacteria	Caulobacterales	Caulobacteraceae	Brevundimonas		50.47	1.72	Medium	0	0	0	0	0	0	0	0	0	0	0	0	0	1	0	0	0	0	0	0	0	0	0	0	0	0	0	0	0	0	1	1	1	0	0	0	0
Co-assembly	Co_metawrap_2302		Bacteria	Actinobacteriota	Actinomycetia	Mycobacteriales	Pseudonocardiaceae	Pseudonocardia		95.98	2.54	High	0	0	0	0	0	1	0	0	0	0	0	0	0	1	0	0	0	0	0	0	0	0	1	0	0	0	0	0	0	0	0	0	0	0	0	0	0
Co-assembly	Co_metawrap_2304		Bacteria	Actinobacteriota	Actinomycetia	Nanopelagicales	CAIYMF01	WLRQ01		96.05	2.97	High	0	0	0	0	0	0	0	0	0	0	0	0	1	1	0	0	0	0	0	0	0	1	1	0	0	0	0	0	0	0	0	1	0	0	0	0	0
Co-assembly	Co_metawrap_2305		Bacteria	Proteobacteria	Alphaproteobacteria	Micropepsales	Micropepsaceae	Rhizomicrobium		88.2	7.95	Medium	0	0	0	0	0	0	0	0	0	0	0	0	1	0	0	0	0	0	0	0	0	0	0	0	0	0	0	1	0	0	0	0	1	0	0	0	0
Co-assembly	Co_metawrap_2308		Bacteria	Gemmatimonadota	Gemmatimonadetes	Gemmatimonadales	Gemmatimonadaceae	AG11		69.29	7.93	Medium	0	0	0	0	0	1	0	0	0	0	0	0	1	0	0	0	0	0	0	0	0	0	0	0	0	0	0	1	1	0	1	0	0	0	0	0	0
Co-assembly	Co_metawrap_2310		Bacteria	Chloroflexota	Anaerolineae	Anaerolineales	Anaerolineaceae	DSYU01		97.27	4.73	High	0	0	0	0	0	0	0	0	0	0	0	0	0	1	0	0	0	0	0	0	0	0	0	0	0	0	0	0	0	0	0	0	0	0	0	0	0
Co-assembly	Co_metawrap_2313		Bacteria	Patescibacteria	Patescibacteria	Patescibacteria	UBA1384	DTIG01		68.81	0	Medium	0	0	0	0	0	0	0	0	0	0	0	0	0	0	0	0	0	0	0	0	0	0	0	0	0	0	0	0	0	0	0	0	0	0	0	0	0
Co-assembly	Co_metawrap_2314		Bacteria	Proteobacteria	Alphaproteobacteria	Caulobacterales	Caulobacteraceae	Palsa-881		94.41	5.93	Medium	0	0	0	0	0	1	0	0	0	0	0	0	1	1	0	0	0	0	0	0	0	0	0	0	0	0	0	0	0	0	1	0	1	0	0	0	0
Co-assembly	Co_metawrap_2315		Bacteria	Bacteroidota	Bacteroidia	Bacteroidia	AKYH767-A	CAINEC01		96.9	2.06	High	0	0	0	0	0	0	0	0	0	0	0	0	0	0	0	0	0	0	0	0	0	0	0	0	0	0	0	0	0	0	0	0	0	0	0	0	0
Co-assembly	Co_metawrap_2316		Bacteria	Myxococcota	Myxococcia	Myxococcales	Myxococcaceae			96.77	1.65	High	0	0	0	0	0	0	0	0	0	0	0	0	1	0	0	0	0	0	0	0	0	0	0	0	1	0	0	1	0	0	0	0	0	0	0	0	1
Co-assembly	Co_metawrap_2317		Bacteria	Bacteroidota	Bacteroidia	AKYH767-A				99.05	1.59	High	0	0	0	0	0	0	0	0	0	0	0	0	0	1	0	0	0	0	0	0	0	0	0	0	0	0	1	0	1	0	0	0	1	0	0	0	0
Co-assembly	Co_metawrap_2319		Bacteria	Actinobacteriota	Acidimicrobiia	Acidimicrobiales				94.02	3.85	High	0	0	0	0	0	0	0	0	0	0	0	0	1	1	0	0	0	0	0	0	0	0	0	0	0	0	1	0	1	0	0	0	1	0	0	0	0
Co-assembly	Co_metawrap_2320		Bacteria	Desulfobacterota	Desulfuromonadia	Geobacterales	Geobacteraceae	VEOV01		75.44	0	Medium	0	0	0	0	0	0	0	0	0	0	0	0	0	0	0	0	1	0	0	0	0	1	0	0	0	0	0	0	0	0	0	0	0	0	1	0	0
Co-assembly	Co_metawrap_2324		Bacteria	Bacteroidota	Bacteroidia	Chitinophagales	Chitinophagaceae	Parafilimonas		98.77	0.74	High	0	0	0	0	0	0	0	0	0	0	0	0	0	0	0	0	0	0	0	0	0	0	0	0	0	0	0	0	0	0	0	0	0	0	0	0	0
Co-assembly	Co_metawrap_2325		Bacteria	Verrucomicrobiota	Verrucomicrobiae	Opitutales	Opitutaceae	Didemnitutus		98.65	3.38	High	0	0	0	0	0	0	0	0	0	0	0	0	0	1	0	0	0	0	0	0	0	0	0	0	1	1	1	1	0	0	0	0	0	0	0	0	0
Co-assembly	Co_metawrap_2327		Bacteria	Patescibacteria	Microgenomatia	Microgenomatia	Microgenomatia	UBA5941		62.45	0.99	Medium	0	0	0	0	0	0	0	0	0	0	0	0	0	0	0	0	0	0	0	0	0	0	0	0	0	0	0	0	0	0	0	0	0	0	0	0	0
Co-assembly	Co_metawrap_233		Bacteria	Bacteroidota	Bacteroidia	Bacteroidales	Bacteroidales	UBA12481		80.22	0.54	Medium	0	0	0	0	0	0	0	0	0	0	0	0	0	0	0	0	0	0	0	1	0	0	1	0	0	0	0	0	0	0	0	0	0	0	0	1	0
Co-assembly	Co_metawrap_2330		Bacteria	Chloroflexota	Chloroflexia	Chloroflexia	Chloroflexia			90.83	3.06	High	0	0	0	0	1	0	0	0	0	0	0	0	1	0	0	0	0	0	0	0	0	0	0	0	0	0	0	0	0	0	0	1	0	0	0	0	0
Co-assembly	Co_metawrap_2331		Bacteria	Actinobacteriota	Actinomycetia	Actinomycetales	Quadrisphaeraceae			89.46	5.63	Medium	0	0	0	0	0	0	0	0	0	0	0	0	0	0	0	0	0	0	0	0	0	1	0	0	0	0	0	0	0	0	0	0	0	0	0	0	0
Co-assembly	Co_metawrap_2332		Bacteria	Myxococcota	Polyangia	Haliangiales	Haliangiaceae	JABFXX01		90.36	5.29	Medium	0	0	0	0	1	0	0	0	0	0	0	0	0	1	0	0	0	0	0	0	0	0	0	0	0	0	0	1	1	0	0	1	0	0	0	1	0
Co-assembly	Co_metawrap_2335		Bacteria	Gemmatimonadota	Gemmatimonadetes	Gemmatimonadales	Gemmatimonadaceae	Fen-1231		96.44	3.3	High	0	0	0	0	0	0	0	0	0	0	0	0	0	0	0	0	0	0	0	0	0	0	0	0	0	0	1	0	0	0	0	0	0	0	0	0	0
Co-assembly	Co_metawrap_2336		Bacteria	Acidobacteriota	Acidobacteriae	Bryobacterales	Bryobacteraceae	Bryobacter		98.64	2.61	High	0	0	0	0	0	0	0	0	0	0	0	0	1	1	0	0	0	0	0	1	0	0	0	0	0	0	0	0	0	0	0	1	0	0	0	0	0
Co-assembly	Co_metawrap_2338		Bacteria	Proteobacteria	Alphaproteobacteria	Rhodobacterales	Rhodobacteraceae	ETT8		95.2	0.91	High	0	0	0	0	0	0	0	0	0	0	0	0	1	0	0	0	0	0	0	0	0	0	0	0	0	0	1	0	0	0	1	0	0	0	0	0	0
Co-assembly	Co_metawrap_2339		Bacteria	Campylobacterota	Campylobacteria	Campylobacterales	Sulfurimonadaceae	CAITKP01		98.78	4.07	High	1	0	0	0	0	0	0	0	0	0	0	0	0	1	1	0	0	0	0	0	0	0	0	1	0	0	0	1	0	0	0	0	1	0	0	0	0
Co-assembly	Co_metawrap_2340		Bacteria	Actinobacteriota	Thermoleophilia	Gaiellales				83.1	6.9	Medium	0	0	0	0	0	1	0	0	0	0	0	0	1	1	0	0	0	0	0	0	0	0	0	0	0	0	0	0	0	0	0	0	0	0	0	0	0
Co-assembly	Co_metawrap_2342		Bacteria	Verrucomicrobiota	Verrucomicrobiae	Pedosphaerales	SIBH01			95.95	5.07	Medium	0	0	0	0	0	0	0	0	0	0	0	0	0	1	0	0	0	0	0	1	0	0	0	0	1	0	0	1	0	0	0	0	1	0	0	0	0
Co-assembly	Co_metawrap_2346		Bacteria	Proteobacteria	Gammaproteobacteria	Xanthomonadales	Xanthomonadaceae			96.94	3.35	High	0	0	0	0	0	0	0	0	0	0	0	0	0	1	0	0	0	0	0	0	0	0	0	0	0	0	1	1	0	0	0	1	0	0	0	0	0
Co-assembly	Co_metawrap_2348		Bacteria	Desulfobacterota	Desulfomonilia	Desulfomonilales				92.79	1.29	High	0	1	0	0	0	0	1	0	0	0	0	0	0	1	0	1	0	0	0	0	0	1	1	1	0	0	0	0	0	0	0	0	0	0	0	1	0
Co-assembly	Co_metawrap_235		Bacteria	Bacteroidota	Bacteroidia	Bacteroidales	DTGW01			59.48	3.45	Medium	0	0	0	0	0	0	0	0	0	0	0	0	0	0	0	0	0	0	0	0	0	1	0	0	1	0	0	1	0	0	0	0	0	0	0	0	0
Co-assembly	Co_metawrap_2351		Bacteria	Proteobacteria	Gammaproteobacteria	Burkholderiales	Burkholderiaceae	Schlegelella_A		67.55	3.45	Medium	0	0	0	0	0	1	0	0	0	0	0	0	0	1	0	0	0	0	0	0	0	0	0	0	0	0	1	0	0	0	1	1	0	0	0	1	0
Co-assembly	Co_metawrap_2352		Bacteria	Bacteroidota	Bacteroidia	Cytophagales	Cyclobacteriaceae	ELB16-189		99.7	0.36	High	0	0	0	0	0	0	0	0	0	0	0	0	0	0	0	0	0	0	0	0	0	0	0	0	0	0	1	0	1	0	0	0	0	0	0	0	0
Co-assembly	Co_metawrap_2353		Bacteria	Bacteroidota	Bacteroidia	Cytophagales	UBA955	JABMMZ01		97.14	0	High	0	0	0	0	0	0	0	0	0	0	0	0	1	0	0	0	0	0	0	0	0	0	0	0	0	0	0	0	0	0	0	1	0	0	0	0	0
Co-assembly	Co_metawrap_2356		Bacteria	Proteobacteria	Gammaproteobacteria	Burkholderiales	Gallionellaceae	Gallionella		86.23	0.24	Medium	0	0	0	0	0	1	0	0	0	0	0	0	0	1	0	0	0	0	0	0	0	0	0	0	0	0	0	0	0	0	0	0	0	0	0	0	0
Co-assembly	Co_metawrap_2357		Bacteria	Desulfobacterota	Desulfobulbia	Desulfobulbales	Desulfobulbaceae	Desulfobulbus		85.26	0	Medium	0	0	0	0	0	0	0	0	0	0	0	0	0	1	0	1	1	0	0	0	0	1	0	0	1	0	0	0	0	0	0	0	0	0	0	0	0
Co-assembly	Co_metawrap_2359		Bacteria	Proteobacteria	Gammaproteobacteria	Xanthomonadales	Rhodanobacteraceae	Dokdonella		94.83	5.49	Medium	0	0	0	0	0	0	0	0	0	0	0	0	0	1	1	0	0	0	0	0	0	0	0	0	0	1	1	1	0	0	0	0	1	0	0	0	0
Co-assembly	Co_metawrap_236		Bacteria	Planctomycetota	Planctomycetia	Pirellulales	JAEUIK01			53.14	0.78	Medium	0	0	0	0	0	0	0	0	0	0	0	0	0	0	0	0	0	0	0	1	0	0	0	0	0	0	0	1	1	0	0	0	0	0	0	0	0
Co-assembly	Co_metawrap_2363		Bacteria	Actinobacteriota	Actinomycetia	Actinomycetales	Microbacteriaceae	Cryobacterium		94.83	2.53	High	0	0	0	0	0	0	0	1	0	0	0	0	0	1	0	0	0	0	0	0	0	0	0	0	0	0	0	0	0	0	0	1	0	0	0	1	1
Co-assembly	Co_metawrap_2365		Bacteria	Proteobacteria	Gammaproteobacteria	Burkholderiales	Burkholderiaceae	Rubrivivax		81.1	2.61	Medium	0	0	0	0	0	1	0	1	0	0	0	0	1	1	1	1	0	0	0	0	0	0	0	0	0	0	0	0	0	0	0	0	0	0	0	0	0
Co-assembly	Co_metawrap_2370		Bacteria	Chloroflexota	Anaerolineae	Caldilineales	Caldilineaceae	JADJPH01		98.18	1.92	High	0	0	0	0	0	1	0	0	0	0	0	0	0	0	0	0	0	0	0	0	0	0	0	0	1	0	1	0	1	0	0	1	0	0	0	0	0
Co-assembly	Co_metawrap_2376		Bacteria	Gemmatimonadota	Gemmatimonadetes	Gemmatimonadales	Gemmatimonadaceae	Fen-1247		96.7	4.46	High	0	0	0	0	0	0	0	0	0	0	0	0	0	0	0	0	0	0	0	0	0	0	0	0	0	0	0	0	1	0	0	0	0	0	0	0	0
Co-assembly	Co_metawrap_2377		Bacteria	Gemmatimonadota	Gemmatimonadetes	Gemmatimonadales	GWC2-71-9	Palsa-1233		95.6	4.4	High	0	0	0	0	0	0	0	0	0	0	0	0	0	0	0	0	0	0	0	0	0	0	0	0	0	1	0	0	1	0	0	0	0	0	0	0	0
Co-assembly	Co_metawrap_2379		Bacteria	Acidobacteriota	Acidobacteriae	Acidobacteriales	Acidobacteriaceae	CAIQPK01		89.74	2.16	Medium	0	0	0	0	1	0	0	0	0	0	0	0	0	1	0	0	0	0	0	0	0	0	0	0	0	0	0	0	0	0	0	0	0	0	0	0	0
Co-assembly	Co_metawrap_2381		Bacteria	Bacteroidota	Bacteroidia	Chitinophagales	Chitinophagaceae	Ferruginibacter		98.03	2.09	High	0	0	0	0	0	0	0	0	0	0	0	0	0	1	0	0	0	0	0	0	0	0	0	0	0	0	0	0	1	0	0	1	0	0	0	0	0
Co-assembly	Co_metawrap_2382		Bacteria	Bacteroidota	Bacteroidia	Cytophagales				97.79	0.47	High	0	0	0	0	0	0	0	0	0	0	0	0	0	0	0	0	0	0	0	0	0	0	0	0	0	0	1	0	0	0	0	1	0	0	0	0	0
Co-assembly	Co_metawrap_2383		Bacteria	Proteobacteria	Gammaproteobacteria	Burkholderiales	CAIKXV01	CAIKXV01		94.18	1.39	High	0	0	0	0	0	0	0	0	0	0	0	0	1	0	0	0	0	0	0	0	0	0	0	0	0	0	0	0	0	0	1	0	0	0	0	0	0
Co-assembly	Co_metawrap_2386		Bacteria	Planctomycetota	Planctomycetia	Pirellulales	PALSA-1355			96.55	1.15	High	0	0	0	0	0	0	0	0	0	0	0	0	0	0	0	0	0	0	0	0	0	0	0	0	0	0	0	0	0	0	0	0	0	0	0	0	0
Co-assembly	Co_metawrap_2389		Bacteria	Proteobacteria	Alphaproteobacteria	Rhodobacterales	Rhodobacteraceae	UBA9554		96.14	1.97	High	0	0	0	0	0	1	0	0	0	0	0	0	1	1	1	0	0	0	0	0	0	0	0	0	0	0	1	0	0	0	1	0	0	0	0	1	0
Co-assembly	Co_metawrap_2390		Bacteria	Patescibacteria	Saccharimonadia	Saccharimonadales	Saccharimonadaceae	Saccharimonas		64.51	0.23	Medium	0	0	0	0	0	0	0	0	0	0	0	0	0	0	0	0	0	0	0	0	0	0	0	0	0	0	0	0	0	0	0	0	0	0	0	0	0
Co-assembly	Co_metawrap_2392		Bacteria	Bacteroidota	Bacteroidia	Bacteroidales	Bacteroidales	UBA4417		89.23	4.48	Medium	0	0	0	0	0	0	0	0	0	0	0	0	0	1	0	0	1	0	0	0	0	0	0	0	0	0	0	0	0	0	0	0	1	0	0	0	0
Co-assembly	Co_metawrap_2393		Bacteria	Bacteroidota	Bacteroidia	Sphingobacteriales	Sphingobacteriaceae	Daejeonella		99.51	0	High	0	0	0	0	1	0	0	0	0	0	0	0	0	1	0	0	0	0	0	0	0	0	0	0	0	0	0	0	1	0	0	0	0	0	0	0	0
Co-assembly	Co_metawrap_2397		Bacteria	Bacteroidota	Bacteroidia	Flavobacteriales	Flavobacteriaceae	Flavobacterium		96.56	0.12	High	0	0	0	0	0	0	0	0	0	0	0	0	0	0	0	0	0	0	0	0	0	0	0	0	0	0	0	0	0	0	0	1	1	0	0	0	0
Co-assembly	Co_metawrap_2398		Bacteria	Patescibacteria	Microgenomatia	Levybacterales	UBA12049	JACRFQ01		63.86	0.99	Medium	0	0	0	0	0	0	0	0	0	0	0	0	0	0	0	0	0	0	0	0	0	0	0	0	0	0	0	0	0	0	0	0	0	0	0	0	0
Co-assembly	Co_metawrap_2401		Bacteria	Actinobacteriota	Actinomycetia	Actinomycetales	Cellulomonadaceae	Actinotalea		82.76	1.72	Medium	0	0	0	0	0	0	0	0	0	0	0	0	1	1	0	0	0	0	0	0	0	1	0	0	0	0	1	0	0	0	0	0	0	0	0	0	0
Co-assembly	Co_metawrap_2402		Bacteria	Bacteroidota	Bacteroidia	Chitinophagales	Chitinophagaceae	Ferruginibacter		85.94	1.23	Medium	0	0	0	0	0	0	0	0	0	0	0	0	0	1	0	0	0	0	0	0	0	0	0	0	0	0	1	0	1	0	0	1	0	0	0	0	0
Co-assembly	Co_metawrap_2404		Bacteria	Proteobacteria	Gammaproteobacteria	Burkholderiales	Burkholderiaceae	Rubrivivax		91.12	4.64	High	0	0	0	0	1	0	0	0	0	0	0	0	1	1	1	0	0	0	0	0	0	0	0	0	0	0	0	0	0	0	1	0	0	0	0	1	0
Co-assembly	Co_metawrap_2407		Bacteria	Verrucomicrobiota	Verrucomicrobiae	Verrucomicrobiales	Akkermansiaceae	Luteolibacter		89.37	2.72	Medium	0	0	0	0	0	0	0	0	0	0	0	0	0	0	0	0	0	0	0	0	0	0	0	0	0	0	1	0	0	0	0	0	0	0	0	0	0
Co-assembly	Co_metawrap_2408		Bacteria	Firmicutes	Bacilli	Erysipelotrichales	Erysipelotrichaceae	GWE2-51-13		98.58	0.94	High	0	0	0	0	0	0	0	0	0	0	0	0	0	1	0	0	0	0	0	0	0	0	0	0	0	0	0	0	0	0	0	0	0	0	0	0	0
Co-assembly	Co_metawrap_2410		Bacteria	Bacteroidota	Bacteroidia	Bacteroidales	JACABE01			97.85	4.3	High	0	0	0	0	0	0	0	0	0	0	0	0	0	0	0	0	0	0	0	0	0	0	0	0	0	0	0	1	0	0	0	0	1	0	1	0	0
Co-assembly	Co_metawrap_2411		Bacteria	Verrucomicrobiota	Verrucomicrobiae	Opitutales	Opitutaceae	ER46		94.83	4.11	High	0	0	0	0	0	0	0	0	0	0	0	0	1	0	0	1	0	0	0	0	0	0	0	0	1	0	1	0	0	0	0	0	0	0	0	0	0
Co-assembly	Co_metawrap_2414		Bacteria	Actinobacteriota	Actinomycetia	Propionibacteriales	Propionibacteriaceae			98.62	1.04	High	0	0	0	0	0	1	0	0	0	0	0	0	0	1	0	0	0	0	0	0	0	0	1	0	0	0	1	1	0	0	0	0	0	0	0	0	0
Co-assembly	Co_metawrap_2416		Bacteria	Proteobacteria	Alphaproteobacteria	Sphingomonadales	Sphingomonadaceae	Polymorphobacter		87.61	0.12	Medium	0	0	0	0	1	0	0	0	0	0	0	0	0	0	0	0	0	0	0	0	0	0	0	0	0	0	0	0	0	0	1	0	0	0	0	0	0
Co-assembly	Co_metawrap_2418		Bacteria	Chloroflexota	Limnocylindria	Limnocylindrales	Limnocylindrales	CF-46		93.56	0.15	High	0	0	0	0	0	0	0	1	0	0	0	0	0	1	0	0	0	0	0	0	0	0	0	0	0	0	1	0	0	0	0	0	0	0	0	1	0
Co-assembly	Co_metawrap_2419		Bacteria	Cyanobacteria	Cyanobacteria	Elainellales	Elainellaceae	JAAUPA01		92.07	4.76	High	0	0	0	0	0	0	0	0	0	0	0	0	0	0	0	0	0	0	0	0	0	0	0	0	0	0	0	0	0	1	1	0	0	0	0	0	0
Co-assembly	Co_metawrap_2420		Bacteria	Bacteroidota	Bacteroidia	Chitinophagales	Chitinophagaceae	Segetibacter		93.98	1.56	High	0	0	0	0	0	0	0	0	0	0	0	0	0	1	0	0	0	0	0	0	0	0	0	0	0	0	0	0	1	0	0	1	0	0	0	0	0
Co-assembly	Co_metawrap_2425		Bacteria	Planctomycetota	Phycisphaerae	Tepidisphaerales	Tepidisphaeraceae			97.73	1.91	High	0	0	0	0	0	0	0	0	0	0	0	0	0	1	0	0	0	0	0	0	0	1	0	0	0	0	0	0	0	0	0	0	0	0	0	0	0
Co-assembly	Co_metawrap_2427		Bacteria	Actinobacteriota	Thermoleophilia	Solirubrobacterales	Thermoleophilaceae			80.6	5.99	Medium	0	0	0	0	0	0	0	0	0	0	0	0	0	0	0	0	0	0	0	0	0	0	1	0	0	0	0	1	0	0	0	0	0	0	0	0	0
Co-assembly	Co_metawrap_2428		Bacteria	Spirochaetota	Spirochaetia	Spirochaetia	DSM-27196			99.2	0.4	High	0	0	0	0	0	0	0	0	0	0	0	0	0	0	0	0	0	0	0	0	0	0	0	0	0	0	0	0	0	0	0	0	0	0	0	0	0
Co-assembly	Co_metawrap_2430		Bacteria	Proteobacteria	Gammaproteobacteria	Burkholderiales	Burkholderiaceae	Polaromonas		89.88	0.92	Medium	0	0	0	0	0	0	0	0	0	0	0	0	1	1	1	0	0	0	0	0	0	0	0	0	0	0	0	0	0	0	1	0	0	0	0	0	0
Co-assembly	Co_metawrap_2432		Bacteria	Actinobacteriota	Thermoleophilia	Thermoleophilia	Thermoleophilia	JAHJSA01		94.68	4.17	High	0	0	0	0	0	0	1	0	0	0	0	0	0	1	0	0	1	0	0	0	0	0	1	0	0	0	0	1	0	0	0	0	0	0	0	1	0
Co-assembly	Co_metawrap_2435		Bacteria	Gemmatimonadota	Gemmatimonadetes	Gemmatimonadales				84.87	4.8	Medium	0	0	0	0	0	0	0	0	0	0	0	0	0	1	0	0	0	0	0	0	0	0	0	0	0	1	0	0	0	0	0	0	0	0	0	0	1
Co-assembly	Co_metawrap_2436		Bacteria	Desulfobacterota	Desulfobulbia	Desulfobulbales	Desulfocapsaceae	Desulforhopalus		91.55	3.77	High	0	1	0	0	1	0	1	0	0	0	0	0	0	1	0	1	1	0	0	0	0	1	1	1	0	0	0	1	0	0	0	0	0	0	0	0	1
Co-assembly	Co_metawrap_2438		Bacteria	Bacteroidota	Bacteroidia	Cytophagales	Spirosomaceae	Persicitalea		97.37	3.12	High	0	0	0	0	0	0	0	0	0	0	0	0	1	0	0	0	0	0	0	0	0	0	0	0	0	0	0	1	0	0	0	1	0	0	0	0	0
Co-assembly	Co_metawrap_2439		Bacteria	Patescibacteria	Paceibacteria	Paceibacteria	PALSA-1337			72.47	4.82	Medium	0	0	0	0	0	0	0	0	0	0	0	0	0	0	0	0	0	0	0	0	0	0	0	0	0	0	0	0	0	0	0	0	0	0	0	0	0
Co-assembly	Co_metawrap_2441		Bacteria	Elusimicrobiota	Elusimicrobia	Elusimicrobiales	Elusimicrobiales	UBA9959		92.13	1.69	High	1	0	0	0	0	0	0	0	0	0	0	0	0	0	0	0	0	0	0	0	0	0	0	0	0	0	0	0	0	0	0	0	0	0	0	0	0
Co-assembly	Co_metawrap_2442		Bacteria	Actinobacteriota	Actinomycetia	Mycobacteriales	Nakamurellaceae	Nakamurella		96.74	1.96	High	0	0	0	0	1	0	0	0	0	0	0	0	0	1	0	0	0	0	0	0	0	0	1	0	0	0	1	0	0	0	0	1	0	0	0	0	0
Co-assembly	Co_metawrap_2445		Bacteria	Proteobacteria	Gammaproteobacteria	Burkholderiales	Burkholderiaceae	Schlegelella_A		66.42	4.35	Medium	0	0	0	0	0	1	0	0	0	0	0	0	0	1	0	0	0	0	0	0	0	0	0	0	0	0	0	0	0	0	1	0	0	0	0	0	0
Co-assembly	Co_metawrap_2446		Bacteria	Gemmatimonadota	Gemmatimonadetes	Gemmatimonadales	Gemmatimonadaceae	JAABRT01		89.33	2.75	Medium	0	0	0	0	1	0	0	0	0	0	0	0	1	0	0	0	0	0	0	0	0	1	0	0	0	0	1	0	0	0	1	1	0	0	0	0	0
Co-assembly	Co_metawrap_2448		Bacteria	Acidobacteriota	Thermoanaerobaculia	Thermoanaerobaculia	UBA5066			93.59	1.03	High	0	0	0	0	0	0	0	0	0	0	0	0	0	0	0	0	0	0	0	0	0	0	0	0	0	0	0	0	0	0	0	0	0	0	0	0	0
Co-assembly	Co_metawrap_245		Bacteria	Gemmatimonadota	Gemmatimonadetes	Gemmatimonadales	Gemmatimonadaceae	UBA4720		56.54	1.72	Medium	0	0	0	0	0	0	0	0	0	0	0	0	0	1	0	0	0	0	0	0	0	0	0	0	0	0	0	0	0	0	0	0	0	0	0	0	0
Co-assembly	Co_metawrap_2450		Bacteria	Bacteroidota	Bacteroidia	Chitinophagales	Saprospiraceae	JADKGY01		92.57	0.52	High	0	0	0	0	0	0	0	0	0	0	0	0	1	1	0	0	0	0	0	0	0	0	0	0	0	0	0	1	1	0	0	0	0	0	0	0	0
Co-assembly	Co_metawrap_2451		Bacteria	Armatimonadota	Chthonomonadetes	Chthonomonadales	Chthonomonadaceae			90.74	0.93	High	0	0	0	0	1	0	0	0	0	0	0	0	1	1	0	0	0	0	0	0	0	0	0	0	0	0	0	1	0	0	0	0	0	0	0	0	0
Co-assembly	Co_metawrap_2452		Bacteria	Verrucomicrobiota	Verrucomicrobiae	Pedosphaerales	UBA9464			94.31	2.36	High	0	0	0	0	1	0	0	0	0	0	0	0	0	1	0	0	0	0	0	0	0	0	0	0	0	0	1	0	0	0	0	0	0	0	0	0	0
Co-assembly	Co_metawrap_2454		Bacteria	Chloroflexota	Chloroflexia	Chloroflexia	JADMIH01			96.02	1.74	High	0	0	0	0	0	0	0	0	0	0	0	0	1	1	0	0	0	0	0	0	0	0	0	0	0	0	1	0	0	0	0	0	0	0	0	0	0
Co-assembly	Co_metawrap_2458		Bacteria	Gemmatimonadota	Gemmatimonadetes	Gemmatimonadales	Gemmatimonadaceae	JAABRT01		86.27	3.3	Medium	0	0	0	0	0	0	0	0	0	0	0	0	0	1	0	0	0	0	0	0	0	0	0	0	0	1	1	0	1	0	1	0	0	0	0	0	0
Co-assembly	Co_metawrap_246		Bacteria	Gemmatimonadota	Gemmatimonadetes	Gemmatimonadales	Gemmatimonadaceae	UBA4720		77.73	9.37	Medium	0	0	0	0	0	0	0	0	0	0	0	0	0	0	0	0	0	0	0	0	0	0	0	0	0	0	1	0	0	0	0	0	0	0	0	0	0
Co-assembly	Co_metawrap_2460		Bacteria	Bacteroidota	Bacteroidia	Chitinophagales	Saprospiraceae	M3007		94.02	1.98	High	0	0	0	0	0	0	0	0	0	0	0	0	0	0	0	0	0	0	0	0	0	0	0	0	0	0	1	0	1	0	0	1	0	0	0	0	0
Co-assembly	Co_metawrap_2464		Bacteria	Proteobacteria	Gammaproteobacteria	Burkholderiales	Rhodocyclaceae	Propionivibrio		91.26	4.77	High	0	0	0	0	0	0	0	0	0	0	0	0	0	1	0	0	0	0	0	0	0	0	1	0	0	0	0	1	0	0	0	0	1	0	0	0	0
Co-assembly	Co_metawrap_2465		Bacteria	Actinobacteriota	Acidimicrobiia	Acidimicrobiales	Ilumatobacteraceae			69.29	9.48	Medium	0	0	0	0	1	0	0	1	0	0	0	0	0	1	0	0	0	0	0	0	0	0	0	0	0	0	1	0	0	0	0	0	1	0	0	0	0
Co-assembly	Co_metawrap_2466		Bacteria	Actinobacteriota	Thermoleophilia	Solirubrobacterales				86.35	0.86	Medium	0	0	0	0	0	0	0	0	0	0	0	0	0	0	0	0	0	0	0	0	0	0	0	0	1	0	1	1	0	0	0	0	0	0	0	0	0
Co-assembly	Co_metawrap_2469		Bacteria	Verrucomicrobiota	Verrucomicrobiae	Chthoniobacterales	UBA10450			96.62	8.72	Medium	0	0	0	0	1	0	0	0	0	0	0	0	0	1	0	0	0	0	0	0	0	0	0	0	0	0	0	0	1	0	0	0	0	0	0	0	0
Co-assembly	Co_metawrap_247		Bacteria	Proteobacteria	Alphaproteobacteria	Caulobacterales	Caulobacteraceae			79.53	2.87	Medium	0	0	0	0	1	0	0	0	0	0	0	0	0	1	0	0	0	0	0	0	0	0	0	0	0	0	0	0	0	0	0	0	1	0	0	0	0
Co-assembly	Co_metawrap_2470		Bacteria	Atribacterota	Atribacterota	Atribacterota	Atribacterota			98.31	1.08	High	0	0	0	0	0	0	0	0	0	0	0	0	0	0	0	0	1	0	0	0	0	0	0	0	0	0	0	0	0	0	0	0	0	0	0	0	0
Co-assembly	Co_metawrap_2476		Bacteria	Bacteroidota	Bacteroidia	Chitinophagales	Chitinophagaceae	Panacibacter		97.04	1.81	High	0	0	0	0	0	0	0	0	0	0	0	0	0	1	0	0	0	0	0	0	0	0	0	0	0	0	1	0	1	0	0	1	0	0	0	0	0
Co-assembly	Co_metawrap_2477		Bacteria	Actinobacteriota	Actinomycetia	Actinomycetales	Microbacteriaceae	Lacisediminihabitans		91.39	4.17	High	0	0	0	0	0	0	0	0	0	0	0	0	0	1	0	0	0	0	0	0	0	0	0	0	0	0	0	0	0	0	0	1	0	0	0	0	0
Co-assembly	Co_metawrap_2478		Bacteria	Cyanobacteria	Cyanobacteria	Cyanobacteriales	Nostocaceae			85.73	1	Medium	0	0	0	0	0	1	0	0	0	0	0	0	0	0	0	0	0	0	0	0	0	1	0	0	0	0	0	0	0	1	1	0	0	0	0	0	0
Co-assembly	Co_metawrap_2479		Bacteria	Proteobacteria	Gammaproteobacteria	Burkholderiales	Gallionellaceae	Gallionella		91.18	2.41	High	0	0	0	0	0	1	0	0	0	0	0	0	0	1	1	1	0	0	0	0	0	0	0	0	0	0	1	1	0	0	0	0	0	0	0	0	0
Co-assembly	Co_metawrap_2480		Bacteria	Actinobacteriota	Acidimicrobiia	Acidimicrobiales	Ilumatobacteraceae			92.22	7.26	Medium	0	0	0	0	0	0	0	0	0	0	0	0	0	0	0	0	0	0	0	0	0	0	0	0	0	0	0	0	0	0	0	0	1	0	0	0	0
Co-assembly	Co_metawrap_2482		Bacteria	Proteobacteria	Gammaproteobacteria	Burkholderiales	Burkholderiaceae	LMDS01		91.87	9.94	Medium	0	0	0	0	0	1	0	0	0	0	0	0	1	1	1	1	0	0	0	0	0	0	1	0	0	0	1	0	0	0	0	0	1	0	0	0	0
Co-assembly	Co_metawrap_2484		Bacteria	Proteobacteria	Alphaproteobacteria	Caulobacterales	Caulobacteraceae	Phenylobacterium		92.04	5.25	Medium	0	0	0	0	1	0	0	0	0	0	0	0	0	1	0	0	0	0	0	1	0	0	0	0	0	0	0	1	0	0	0	0	1	0	0	0	0
Co-assembly	Co_metawrap_2487		Bacteria	Myxococcota	Polyangia	Haliangiales	Haliangiaceae	JABFXX01		87.42	4.09	Medium	0	0	0	0	1	0	0	0	0	0	0	0	0	0	0	0	0	0	0	0	0	0	0	0	0	1	1	1	1	0	0	0	1	0	0	1	0
Co-assembly	Co_metawrap_2488		Bacteria	Patescibacteria	Paceibacteria	Moranbacterales	UBA2206			70.79	1.98	Medium	0	0	0	0	0	0	0	0	0	0	0	0	0	0	0	0	0	0	0	0	0	0	0	0	0	0	0	0	0	0	0	0	0	0	0	0	0
Co-assembly	Co_metawrap_2489		Bacteria	Gemmatimonadota	Gemmatimonadetes	Gemmatimonadales	Gemmatimonadaceae	UBA4720		83.52	2.2	Medium	0	0	0	0	1	0	0	0	0	0	0	0	1	0	0	0	0	0	0	0	0	0	0	0	1	0	1	0	0	0	0	0	0	0	0	0	0
Co-assembly	Co_metawrap_249		Bacteria	Acidobacteriota	Blastocatellia	Pyrinomonadales	Pyrinomonadaceae	JAFDVJ01		81.35	2.56	Medium	0	0	0	0	0	0	0	0	0	0	0	0	0	0	0	0	0	0	0	1	0	0	0	0	0	0	0	1	0	0	0	0	1	0	0	0	0
Co-assembly	Co_metawrap_2492		Bacteria	Bacteroidota	Bacteroidia	Chitinophagales	Saprospiraceae	JADKGY01		87.84	2	Medium	0	0	0	0	0	0	0	0	0	0	0	0	0	0	0	0	0	0	0	0	0	0	0	0	0	1	1	0	0	0	0	0	0	0	0	0	0
Co-assembly	Co_metawrap_2493		Bacteria	Patescibacteria	Doudnabacteria	Doudnabacteria	UBA920	PALSA-1336		72.94	0	Medium	0	0	0	0	0	0	0	0	0	0	0	0	0	0	0	0	0	0	0	0	0	0	0	0	0	0	0	0	0	0	0	0	0	0	0	0	0
Co-assembly	Co_metawrap_2495		Bacteria	Proteobacteria	Gammaproteobacteria	Burkholderiales	Usitatibacteraceae	Usitatibacter		91.52	1.66	High	0	0	0	0	0	1	0	0	0	0	0	0	1	0	1	1	1	0	0	0	0	0	1	0	0	0	0	0	0	0	0	0	0	0	0	0	0
Co-assembly	Co_metawrap_2498		Bacteria	Chloroflexota	Anaerolineae	Aggregatilineales	Aggregatilineales	GCA2794515		95.15	1.82	High	0	0	0	0	1	0	0	0	0	0	0	0	0	1	0	0	0	0	0	0	0	0	0	0	0	0	0	0	0	0	0	0	0	0	0	0	0
Co-assembly	Co_metawrap_2500		Bacteria	Planctomycetota	Planctomycetota	Planctomycetota	Planctomycetota	UBA11346		83.24	1.08	Medium	0	0	0	0	0	0	0	0	0	0	0	0	0	1	0	0	0	0	0	0	0	0	0	0	0	0	0	1	0	0	0	0	0	0	0	0	0
Co-assembly	Co_metawrap_2501		Bacteria	Acidobacteriota	Acidobacteriae	Bryobacterales	Bryobacteraceae	CAIRSA01		87.43	4.56	Medium	0	0	0	0	0	0	0	0	0	0	0	0	1	0	0	0	0	0	0	1	0	0	1	0	0	0	0	1	0	0	0	0	0	0	0	0	0
Co-assembly	Co_metawrap_2502		Bacteria	Armatimonadota	Fimbriimonadia	Fimbriimonadales	Fimbriimonadaceae	JAFDWR01		88.79	0.93	Medium	0	0	0	0	0	0	0	0	0	0	0	0	0	0	0	0	0	0	0	0	0	0	0	0	0	0	1	0	0	0	0	0	0	0	0	0	0
Co-assembly	Co_metawrap_2505		Bacteria	Desulfobacterota	Desulfuromonadia	Geobacterales	Pseudopelobacteraceae	CAIPTY01		54.39	6.14	Medium	0	0	0	0	0	0	1	0	0	0	0	0	0	0	0	0	0	0	0	0	0	0	0	0	0	0	0	0	0	0	0	0	0	0	1	0	0
Co-assembly	Co_metawrap_2506		Bacteria	Actinobacteriota	Thermoleophilia	Solirubrobacterales	Thermoleophilaceae	JAAYBF01		90.09	3.38	High	0	0	0	0	0	0	0	0	0	0	0	0	1	1	0	0	0	0	0	0	0	0	0	0	0	0	0	0	0	0	0	0	0	0	0	0	0
Co-assembly	Co_metawrap_2507		Bacteria	Actinobacteriota	Acidimicrobiia	Acidimicrobiia	Acidimicrobiia	F1-120-MAGs023		92.31	7.26	Medium	0	0	0	0	0	0	0	0	0	0	0	0	0	1	0	0	1	0	0	0	0	0	0	0	0	0	1	0	0	0	0	0	1	0	0	0	0
Co-assembly	Co_metawrap_2508		Bacteria	Actinobacteriota	Coriobacteriia	Coriobacteriia	Coriobacteriia	PHET01		87.92	4.03	Medium	0	0	0	0	0	0	0	0	0	0	0	0	1	0	0	0	1	0	0	0	0	0	0	0	0	0	0	0	0	0	0	0	0	0	0	1	0
Co-assembly	Co_metawrap_2509		Bacteria	Proteobacteria	Alphaproteobacteria	Sphingomonadales	Sphingomonadaceae	Novosphingobium		94.93	2.15	High	0	0	0	0	0	0	0	0	0	0	0	0	0	1	0	0	0	0	0	0	0	0	0	0	0	0	0	0	0	0	0	0	1	0	0	0	1
Co-assembly	Co_metawrap_2512		Bacteria	Bacteroidota	Kapabacteria	Kapabacteriales	Kapabacteriaceae	Kapabacteria		79.66	0.55	Medium	0	0	0	0	0	0	0	0	0	0	0	0	0	0	0	0	0	0	0	0	0	0	0	0	0	0	1	0	1	0	0	0	0	0	0	0	0
Co-assembly	Co_metawrap_2518		Bacteria	Bacteroidota	Bacteroidia	Flavobacteriales	Flavobacteriaceae	Flavobacterium		94.35	1.44	High	0	0	0	0	0	0	0	0	0	0	0	0	0	1	0	0	0	0	0	0	0	0	0	0	0	0	0	0	1	0	0	1	1	0	0	0	0
Co-assembly	Co_metawrap_252		Bacteria	Actinobacteriota	Actinomycetia	Actinomycetales	Dermatophilaceae	Ornithinibacter		85.55	6.94	Medium	0	0	0	0	0	0	0	1	0	0	0	0	1	1	0	0	0	0	0	0	0	0	1	0	0	0	1	0	0	0	0	0	0	0	0	0	0
Co-assembly	Co_metawrap_2527		Bacteria	Planctomycetota	Phycisphaerae	Phycisphaerae	SM23-33			95.39	7.13	Medium	0	0	0	0	0	0	0	0	0	0	0	0	0	0	0	0	0	0	0	0	0	0	0	0	0	0	0	1	0	0	0	0	0	0	0	0	0
Co-assembly	Co_metawrap_2530		Bacteria	Proteobacteria	Gammaproteobacteria	Burkholderiales	Burkholderiaceae	Polynucleobacter		79.31	0	Medium	0	0	0	0	0	0	0	0	0	0	0	0	1	1	1	0	0	0	0	0	0	0	0	0	0	0	0	0	0	0	0	1	0	0	0	0	0
Co-assembly	Co_metawrap_2532		Bacteria	Proteobacteria	Alphaproteobacteria	Rhodobacterales	Rhodobacteraceae	Loktanella		86.09	4.51	Medium	0	0	0	0	0	0	0	0	0	0	0	0	1	1	0	0	0	0	0	0	0	1	0	0	0	0	0	0	0	0	1	0	1	0	0	0	0
Co-assembly	Co_metawrap_2535		Bacteria	Armatimonadota	Fimbriimonadia	Fimbriimonadales	Fimbriimonadaceae			91.36	1.44	High	0	0	0	0	0	0	0	0	0	0	0	0	0	0	0	0	0	0	0	0	0	0	0	0	0	0	0	0	0	0	0	0	0	0	0	0	0
Co-assembly	Co_metawrap_2537		Bacteria	Bacteroidota	Bacteroidia	Chitinophagales	Chitinophagaceae	Ferruginibacter		77.57	0.68	Medium	0	0	0	0	0	0	0	0	0	0	0	0	0	0	0	0	0	0	0	0	0	0	0	0	0	0	0	0	0	0	0	1	0	0	0	0	0
Co-assembly	Co_metawrap_254		Bacteria	Proteobacteria	Gammaproteobacteria	Xanthomonadales	Ahniellaceae			88.28	5.24	Medium	0	0	0	0	0	0	0	0	0	0	0	0	0	0	0	0	0	0	0	0	0	0	0	0	0	1	1	1	0	0	0	0	1	0	0	0	1
Co-assembly	Co_metawrap_2541		Bacteria	Chloroflexota	Anaerolineae	Caldilineales	Caldilineaceae	CFX5		90.71	5.66	Medium	0	0	0	0	0	0	0	1	0	0	0	0	0	1	1	0	0	1	0	0	0	0	0	0	0	0	1	0	0	0	0	0	0	0	0	0	0
Co-assembly	Co_metawrap_2544		Bacteria	Verrucomicrobiota	Verrucomicrobiae	Chthoniobacterales				95.77	0	High	0	0	0	0	0	0	0	0	0	0	0	0	0	0	0	0	0	0	0	0	0	0	0	0	0	0	0	0	0	0	0	1	0	0	0	0	0
Co-assembly	Co_metawrap_2545		Bacteria	Proteobacteria	Gammaproteobacteria	Burkholderiales	Burkholderiaceae	Schlegelella_A		85.84	3.37	Medium	0	0	0	0	1	0	0	0	0	0	0	0	0	0	1	0	0	0	0	0	0	0	1	0	0	0	0	1	0	0	0	0	0	0	0	1	0
Co-assembly	Co_metawrap_2546		Bacteria	Chloroflexota	Limnocylindria	Limnocylindrales	CSP1-4	CAIXZV01		77.73	6.69	Medium	0	0	0	0	0	0	0	0	0	0	0	0	0	0	0	0	0	0	0	0	0	0	0	0	0	0	1	0	0	0	0	0	0	0	0	0	1
Co-assembly	Co_metawrap_2547		Bacteria	Proteobacteria	Alphaproteobacteria	Reyranellales	Reyranellaceae	Reyranella		90.98	4.61	High	0	0	0	0	0	0	0	0	0	0	0	0	1	1	1	0	0	0	0	0	0	0	1	0	0	0	0	1	0	0	0	0	1	0	0	0	0
Co-assembly	Co_metawrap_2551		Bacteria	Firmicutes	Bacilli	Erysipelotrichales	Erysipelotrichaceae	UBA2212		59.31	3.45	Medium	0	0	0	0	0	0	0	0	0	0	0	0	0	0	0	0	0	0	0	0	0	0	0	0	0	0	0	0	0	0	0	0	0	0	0	0	0
Co-assembly	Co_metawrap_2552		Bacteria	Chloroflexota	Limnocylindria	Limnocylindrales	CSP1-4			75.69	5.96	Medium	0	0	0	0	0	0	0	0	0	0	0	0	1	0	0	0	0	0	0	0	0	0	0	0	0	0	0	0	0	0	0	0	0	0	0	1	0
Co-assembly	Co_metawrap_2553		Bacteria	Proteobacteria	Alphaproteobacteria	Sphingomonadales	Sphingomonadaceae	Erythrobacter		89.41	5.26	Medium	0	0	0	0	0	0	0	0	0	0	0	0	0	1	0	0	0	0	0	0	0	0	0	0	0	0	0	0	0	0	1	0	0	0	0	0	0
Co-assembly	Co_metawrap_2556		Bacteria	Planctomycetota	Phycisphaerae	Tepidisphaerales	Tepidisphaeraceae	JACMML01		85.8	1.2	Medium	0	0	0	0	1	0	0	0	0	0	0	0	0	1	0	0	0	0	0	0	0	0	0	0	0	0	0	0	1	0	0	0	0	0	0	0	0
Co-assembly	Co_metawrap_2559		Bacteria	Acidobacteriota	Acidobacteriae	Bryobacterales	Bryobacteraceae	Bryobacter		64.66	2.03	Medium	0	0	0	0	0	0	0	0	0	0	0	0	1	1	0	0	0	0	0	1	0	0	0	0	0	0	0	0	0	0	0	1	0	0	0	0	0
Co-assembly	Co_metawrap_2560		Bacteria	Proteobacteria	Gammaproteobacteria	Burkholderiales	Usitatibacteraceae	UKL13-2		59.66	0	Medium	0	0	0	0	0	0	0	0	0	0	0	0	0	0	1	0	0	0	0	0	0	0	0	0	0	1	1	0	0	0	0	0	0	0	0	0	0
Co-assembly	Co_metawrap_2562		Bacteria	Bacteroidota	Bacteroidia	Cytophagales	Cyclobacteriaceae	Aquiflexum_A		96.14	1.52	High	0	0	0	0	0	0	0	0	0	0	0	0	1	1	0	0	0	0	0	0	0	0	0	0	0	0	0	0	0	0	0	1	0	0	0	0	0
Co-assembly	Co_metawrap_2567		Bacteria	Acidobacteriota	Thermoanaerobaculia	Thermoanaerobaculia	UBA5066			97.01	1.28	High	0	0	0	0	0	0	0	0	0	0	0	0	0	0	0	0	0	0	0	0	0	0	0	0	0	0	0	0	0	0	0	0	0	0	0	0	0
Co-assembly	Co_metawrap_2569		Bacteria	Bacteroidota	Bacteroidia	Bacteroidales	Prolixibacteraceae	CAINVV01		66.63	2.69	Medium	0	0	0	0	0	0	0	0	0	0	0	0	0	1	0	0	0	0	0	0	0	0	0	0	0	0	0	0	0	0	0	0	0	0	0	0	0
Co-assembly	Co_metawrap_2570		Bacteria	Proteobacteria	Gammaproteobacteria	Xanthomonadales	Ahniellaceae	UBA4656		57.93	0	Medium	0	0	0	0	0	0	0	0	0	0	0	0	0	1	0	0	0	0	0	0	0	0	0	0	0	1	1	0	0	0	0	1	1	0	0	0	0
Co-assembly	Co_metawrap_2574		Bacteria	Actinobacteriota	Thermoleophilia	Solirubrobacterales	Solirubrobacteraceae	F1-60-MAGs163		90.26	2.99	High	0	0	0	0	1	0	0	1	0	0	0	0	1	1	0	0	0	0	0	0	0	0	0	0	0	0	1	1	0	0	0	0	0	0	0	0	0
Co-assembly	Co_metawrap_2575		Bacteria	Bacteroidota	Bacteroidia	Cytophagales	Cyclobacteriaceae	ELB16-189		64.52	1.04	Medium	0	0	0	0	0	0	0	0	0	0	0	0	0	0	0	0	0	0	0	0	0	0	0	0	0	0	1	0	1	0	0	0	0	0	0	0	0
Co-assembly	Co_metawrap_2579		Bacteria	Gemmatimonadota	Gemmatimonadetes	Gemmatimonadales	Gemmatimonadaceae	JAABRT01		83.92	1.1	Medium	0	0	0	0	0	0	0	0	0	0	0	0	1	1	0	0	0	0	0	0	0	0	0	0	0	1	1	0	1	0	1	1	0	0	0	0	0
Co-assembly	Co_metawrap_258		Bacteria	Patescibacteria	Saccharimonadia	Saccharimonadales	JACDFO01			52.14	4.27	Medium	0	0	0	0	0	0	0	0	0	0	0	0	0	0	0	0	0	0	0	0	0	0	0	0	0	0	0	0	0	0	0	0	0	0	0	0	0
Co-assembly	Co_metawrap_2580		Bacteria	Proteobacteria	Gammaproteobacteria	Burkholderiales	Burkholderiaceae	Rhizobacter		74.78	1.72	Medium	0	0	0	0	0	0	0	0	0	0	0	0	1	1	0	0	0	0	0	0	0	0	1	0	0	1	0	0	0	0	0	0	0	0	0	0	0
Co-assembly	Co_metawrap_2582		Bacteria	Planctomycetota	Planctomycetota	Planctomycetota	UBA11346			58.62	4.31	Medium	0	0	0	0	0	0	0	0	0	0	0	0	0	0	0	0	0	0	0	1	0	0	1	0	0	0	1	0	0	0	0	0	0	0	0	0	0
Co-assembly	Co_metawrap_2586		Bacteria	Spirochaetota	Spirochaetota	Spirochaetota	UBA5550	WRGT01		93.26	6.84	Medium	0	0	0	0	0	0	0	0	0	0	0	0	0	1	0	0	0	0	0	0	0	0	0	0	0	0	0	0	0	0	0	0	0	0	0	0	0
Co-assembly	Co_metawrap_2589		Bacteria	Actinobacteriota	Acidimicrobiia	Acidimicrobiales	JAAYBP01	Aquihabitans		89.2	2.99	Medium	0	0	0	0	0	0	0	0	0	0	0	0	1	0	0	0	0	0	0	0	0	0	0	0	0	0	0	0	0	0	0	0	0	0	0	0	0
Co-assembly	Co_metawrap_259		Bacteria	Proteobacteria	Gammaproteobacteria	Burkholderiales	Burkholderiaceae	Undibacterium		61.21	1.72	Medium	0	0	0	0	0	0	0	0	0	0	0	0	0	1	0	0	0	0	0	0	0	0	0	0	0	1	1	1	0	0	0	0	1	0	0	0	0
Co-assembly	Co_metawrap_2590		Bacteria	Proteobacteria	Alphaproteobacteria	Caulobacterales	Caulobacteraceae	Brevundimonas		63.43	0	Medium	0	0	0	0	1	0	0	0	0	0	0	0	0	1	0	0	0	0	0	0	0	0	0	0	0	0	1	1	0	0	0	0	1	0	0	0	0
Co-assembly	Co_metawrap_2591		Bacteria	Proteobacteria	Gammaproteobacteria	Burkholderiales	Burkholderiaceae	Schlegelella_A		83.1	6.03	Medium	0	0	0	0	0	0	0	0	0	0	0	0	0	1	1	0	0	0	0	0	0	0	1	0	0	0	0	0	0	0	0	0	0	0	0	0	0
Co-assembly	Co_metawrap_2592		Bacteria	Bacteroidota	Bacteroidia	Chitinophagales	Chitinophagaceae	Ferruginibacter		85.84	0.74	Medium	0	0	0	0	1	0	0	0	0	0	0	0	0	1	0	0	0	0	0	0	0	0	0	0	0	0	0	0	1	0	0	1	0	0	0	0	0
Co-assembly	Co_metawrap_2600		Bacteria	Bacteroidota	Bacteroidia	Cytophagales	Cyclobacteriaceae	Chryseolinea		94.09	1.04	High	0	0	0	0	0	0	0	0	0	0	0	0	0	0	0	0	0	0	0	0	0	0	0	0	0	0	1	0	1	0	0	0	1	0	0	0	0
Co-assembly	Co_metawrap_2601		Bacteria	Proteobacteria	Gammaproteobacteria	Burkholderiales	Gallionellaceae	Gallionella		89.41	4.27	Medium	0	0	0	0	0	1	0	0	0	0	0	0	0	1	0	0	0	0	0	0	0	0	0	0	0	1	1	0	0	0	0	0	0	0	0	0	0
Co-assembly	Co_metawrap_2603		Bacteria	Proteobacteria	Gammaproteobacteria	Burkholderiales	Burkholderiaceae	PBB1		95.44	2.37	High	0	0	0	0	0	0	0	0	0	0	0	0	1	1	1	0	0	0	0	0	0	0	0	0	0	0	0	0	0	0	1	1	0	0	0	0	0
Co-assembly	Co_metawrap_2605		Bacteria	Planctomycetota	Phycisphaerae	Phycisphaerales	Phycisphaeraceae			91.84	2.27	High	0	0	0	0	1	0	0	0	0	0	0	0	0	0	0	0	1	0	0	0	0	0	0	0	0	0	0	0	0	0	0	0	1	0	0	0	0
Co-assembly	Co_metawrap_2606		Bacteria	Bacteroidota	Bacteroidia	Bacteroidales	Prolixibacteraceae	UBA6024		67.59	0	Medium	0	0	0	0	0	0	0	0	0	0	0	0	0	1	0	0	0	0	0	0	0	1	0	0	1	0	0	1	0	0	0	0	1	0	0	0	0
Co-assembly	Co_metawrap_2608		Bacteria	Bacteroidota	Bacteroidia	Flavobacteriales	Flavobacteriaceae	Gillisia		57.76	0	Medium	0	0	0	0	1	0	0	0	0	0	0	0	0	1	0	0	0	0	0	0	0	0	0	1	0	1	1	0	1	0	0	0	0	0	0	0	0
Co-assembly	Co_metawrap_2609		Bacteria	Proteobacteria	Alphaproteobacteria	Rhizobiales	Xanthobacteraceae	Afipia		62.45	2.32	Medium	0	0	0	0	0	0	0	0	0	0	0	0	1	0	1	0	0	0	0	0	0	0	0	0	0	0	0	0	0	0	1	0	1	0	0	0	0
Co-assembly	Co_metawrap_2610		Bacteria	Gemmatimonadota	Gemmatimonadetes	Gemmatimonadales	GWC2-71-9	JACDDX01		90.01	3.85	High	0	0	1	0	0	0	0	0	0	0	0	0	0	0	0	0	0	0	0	0	0	0	0	0	0	0	0	0	0	0	0	0	0	0	0	0	0
Co-assembly	Co_metawrap_2611		Bacteria	Planctomycetota	Phycisphaerae	Phycisphaerales	UBA1924	BJHL01		88.31	1.7	Medium	0	0	0	0	0	0	0	0	0	0	0	0	1	0	0	0	0	0	0	0	0	0	0	0	0	0	0	0	0	0	0	0	0	0	0	0	0
Co-assembly	Co_metawrap_2612		Bacteria	Gemmatimonadota	Gemmatimonadetes	Gemmatimonadales	GWC2-71-9	JACDDX01		79.79	5.01	Medium	0	0	0	0	0	0	0	0	0	0	0	0	0	0	0	0	0	0	0	0	0	1	0	0	0	0	0	0	0	0	1	0	0	0	0	1	0
Co-assembly	Co_metawrap_2613		Bacteria	Bacteroidota	Bacteroidia	Bacteroidales	Prolixibacteraceae	JAAFHB01		78.64	2.15	Medium	0	0	0	0	0	0	0	0	0	0	0	0	0	1	0	0	0	0	0	0	0	0	0	0	1	0	0	1	0	0	0	0	0	0	0	0	0
Co-assembly	Co_metawrap_2619		Bacteria	Bacteroidota	Bacteroidia	Bacteroidales	WCHB1-69			95.88	3.55	High	0	0	0	0	0	0	0	0	0	0	0	0	0	0	0	0	0	0	0	0	0	0	0	0	0	0	0	0	0	0	0	0	1	0	0	0	0
Co-assembly	Co_metawrap_262		Bacteria	Proteobacteria	Alphaproteobacteria	Sphingomonadales	Sphingomonadaceae	Sphingomicrobium		94.83	4.86	High	0	0	0	0	0	0	0	0	0	0	0	0	0	0	0	0	0	0	0	0	0	0	1	0	0	0	0	1	0	0	0	0	1	1	0	0	0
Co-assembly	Co_metawrap_2621		Bacteria	Chloroflexota	Dehalococcoidia	Dehalococcoidia	DSGV01			86.8	2.97	Medium	0	0	0	0	1	0	0	1	0	0	0	0	1	0	0	0	0	0	0	0	0	0	1	0	0	1	0	0	0	0	0	0	0	0	0	0	0
Co-assembly	Co_metawrap_2623		Bacteria	Firmicutes_A	Clostridia	Peptostreptococcales	Acidaminobacteraceae			78.34	1.65	Medium	0	0	0	0	0	0	0	0	0	0	0	0	1	0	0	0	1	0	0	0	0	0	0	0	0	0	0	0	0	0	0	0	0	0	0	0	1
Co-assembly	Co_metawrap_2624		Bacteria	Proteobacteria	Gammaproteobacteria	Burkholderiales	SHXO01			85.82	2.24	Medium	0	0	0	0	0	0	0	0	0	0	0	0	0	0	1	0	0	0	0	0	0	0	0	0	0	0	1	0	0	0	0	0	1	0	0	0	0
Co-assembly	Co_metawrap_2631		Bacteria	Bacteroidota	Bacteroidia	Chitinophagales	Saprospiraceae			79.31	0.86	Medium	0	0	0	0	0	0	0	0	0	0	0	0	0	1	0	0	0	0	0	0	0	0	0	0	0	0	0	0	0	0	0	1	0	0	0	0	0
Co-assembly	Co_metawrap_2632		Bacteria	Actinobacteriota	Actinomycetia	Actinomycetales	Dermatophilaceae	Terracoccus		83.09	3.03	Medium	0	0	0	0	0	0	0	0	0	0	0	0	0	1	0	0	0	0	0	0	0	1	1	0	0	0	1	1	0	0	0	1	0	0	0	1	0
Co-assembly	Co_metawrap_2634		Bacteria	Desulfobacterota	Desulfobulbia	Desulfobulbales	Desulfocapsaceae	Desulforhopalus		57.89	0	Medium	0	0	0	0	0	0	0	0	0	0	0	0	0	1	0	0	0	0	0	0	0	1	0	1	0	0	0	0	0	0	0	0	0	0	0	0	0
Co-assembly	Co_metawrap_2635		Bacteria	Verrucomicrobiota	Verrucomicrobiae	Pedosphaerales	Pedosphaerales			80.62	7.08	Medium	0	0	0	0	1	0	0	0	0	0	0	0	1	0	0	0	0	0	0	1	0	0	0	0	0	0	0	0	0	0	0	0	0	0	0	0	0
Co-assembly	Co_metawrap_2641		Bacteria	Gemmatimonadota	Gemmatimonadetes	Gemmatimonadales	GWC2-71-9	Palsa-1233		75.16	3.45	Medium	0	0	0	0	0	0	0	0	0	0	0	0	0	1	0	0	0	0	0	0	0	0	0	0	0	1	1	0	1	0	1	0	0	0	0	0	0
Co-assembly	Co_metawrap_265		Bacteria	Proteobacteria	Alphaproteobacteria	Rhizobiales	Aestuariivirgaceae	Aestuariivirga		81.08	0.2	Medium	0	0	0	0	0	0	0	0	0	0	0	0	1	1	0	0	0	0	0	0	0	0	0	0	0	0	1	1	0	0	0	0	0	0	0	0	0
Co-assembly	Co_metawrap_2655		Bacteria	Armatimonadota	Armatimonadota	Armatimonadota	DTGP01			94.44	3.7	High	0	0	0	0	0	0	0	0	0	0	0	0	0	0	0	0	0	0	0	0	0	0	0	0	0	0	0	1	0	0	0	0	0	0	0	0	0
Co-assembly	Co_metawrap_2659		Bacteria	Actinobacteriota	Acidimicrobiia	Acidimicrobiia	IMCC26256			60.98	5.98	Medium	0	0	0	0	0	0	0	0	0	0	0	0	1	1	0	1	0	0	0	0	0	0	0	0	0	0	1	0	0	0	0	0	1	0	0	0	0
Co-assembly	Co_metawrap_266		Bacteria	Gemmatimonadota	Gemmatimonadetes	Gemmatimonadales	Gemmatimonadaceae	JAABRT01		76.21	4.4	Medium	0	0	0	0	1	0	0	0	0	0	0	0	1	0	0	0	0	0	0	0	0	0	0	0	0	0	0	1	1	0	1	0	0	0	0	0	0
Co-assembly	Co_metawrap_2660		Bacteria	Actinobacteriota	Thermoleophilia	Solirubrobacterales	Solirubrobacteraceae	AC-49		78.63	4.53	Medium	0	0	0	0	1	1	0	0	0	0	0	0	0	0	0	0	0	0	0	0	0	1	0	0	0	0	0	0	0	0	0	0	1	0	0	0	0
Co-assembly	Co_metawrap_2661		Bacteria	Proteobacteria	Alphaproteobacteria	Sphingomonadales	Sphingomonadaceae	Sphingomicrobium		68.42	3.45	Medium	0	0	0	0	0	0	0	0	0	0	0	0	0	1	0	0	0	0	0	0	0	0	1	0	0	0	0	0	0	0	0	0	1	0	0	0	0
Co-assembly	Co_metawrap_2664		Bacteria	Planctomycetota	Planctomycetia	Pirellulales	Pirellulaceae	Pirellula_B		73.53	2.35	Medium	0	0	0	0	0	0	0	0	0	0	0	0	0	1	0	0	0	0	0	1	0	0	0	0	0	0	0	0	0	0	0	0	0	0	0	0	0
Co-assembly	Co_metawrap_2667		Bacteria	Actinobacteriota	Actinomycetia	Actinomycetales	Cellulomonadaceae	Actinotalea		72.08	1.06	Medium	0	0	0	0	0	0	0	0	0	0	0	0	1	1	0	0	0	0	0	0	0	1	1	0	0	0	0	0	0	0	0	1	0	0	0	0	1
Co-assembly	Co_metawrap_2668		Bacteria	Proteobacteria	Gammaproteobacteria	Burkholderiales	Casimicrobiaceae	Casimicrobium		58.07	0	Medium	0	0	0	0	0	0	0	0	0	0	0	0	1	0	1	0	0	0	0	0	0	0	1	0	0	0	0	0	0	0	1	0	1	0	0	0	0
Co-assembly	Co_metawrap_267		Bacteria	Verrucomicrobiota	Kiritimatiellae	Kiritimatiellae	CAITUY01			93.92	2.36	High	0	0	0	0	0	0	1	0	0	0	0	0	0	1	0	0	0	0	0	0	0	0	0	0	0	0	0	0	0	0	0	0	0	0	0	0	0
Co-assembly	Co_metawrap_2671		Bacteria	Bacteroidota	Bacteroidia	Chitinophagales	BACL12	UBA7236		52.74	0	Medium	0	0	0	0	0	0	0	0	0	0	0	0	0	0	1	0	0	0	0	0	0	0	0	0	0	0	1	0	0	0	0	0	0	0	0	0	0
Co-assembly	Co_metawrap_2676		Bacteria	Chloroflexota	Limnocylindria	Limnocylindrales	CSP1-4			58.51	2.29	Medium	0	0	0	0	0	0	0	0	0	0	0	0	0	0	0	0	0	0	0	0	0	0	0	0	0	0	1	0	0	0	0	0	0	0	0	0	0
Co-assembly	Co_metawrap_2681		Bacteria	Chloroflexota	Chloroflexia	Chloroflexales	Herpetosiphonaceae	JACDGP01		83.03	1.92	Medium	0	0	0	0	0	0	0	1	0	0	0	0	0	1	0	0	0	0	0	0	0	0	0	0	0	0	0	0	0	0	0	0	0	0	0	0	0
Co-assembly	Co_metawrap_2683		Bacteria	Verrucomicrobiota	Verrucomicrobiae	Opitutales	Opitutaceae	IMCC26134_A		84.25	1.37	Medium	0	0	0	0	0	0	0	0	0	0	0	0	0	0	0	0	0	0	0	0	0	0	0	0	0	0	0	0	0	0	0	0	0	0	0	0	0
Co-assembly	Co_metawrap_2686		Bacteria	Actinobacteriota	Actinomycetia	Actinomycetales	Microbacteriaceae	Cryobacterium		66.37	7.02	Medium	0	0	0	0	0	0	0	1	0	0	0	0	0	1	0	0	0	0	0	0	0	0	0	0	0	0	1	0	0	0	0	1	0	0	0	0	0
Co-assembly	Co_metawrap_2688		Bacteria	Planctomycetota	Phycisphaerae	Tepidisphaerales	Tepidisphaeraceae	Humisphaera		92.44	1.14	High	0	0	0	0	0	0	0	0	0	0	0	0	1	1	0	0	0	0	0	0	0	0	0	0	0	0	0	0	0	0	0	0	0	0	0	1	0
Co-assembly	Co_metawrap_2689		Bacteria	Actinobacteriota	Actinomycetia	JACCUZ01				93.23	1.49	High	0	0	0	0	0	0	0	0	0	0	0	0	0	1	0	0	0	0	0	0	0	0	0	0	0	0	1	1	0	0	0	0	0	0	0	0	1
Co-assembly	Co_metawrap_269		Bacteria	Actinobacteriota	Thermoleophilia	Solirubrobacterales				94.83	4.74	High	0	0	0	0	0	0	0	0	0	0	0	0	1	1	0	0	0	0	0	0	0	0	0	0	0	0	1	0	0	0	0	0	0	0	0	0	1
Co-assembly	Co_metawrap_2690		Bacteria	Cyanobacteria	Cyanobacteria	Elainellales	Elainellaceae			81.45	3.81	Medium	0	0	0	0	0	1	0	0	0	0	0	0	0	1	0	0	0	0	0	0	0	0	0	0	0	0	0	0	0	0	1	1	0	0	0	0	1
Co-assembly	Co_metawrap_2693		Bacteria	Planctomycetota	Phycisphaerae	Tepidisphaerales	Tepidisphaeraceae			86.26	6.25	Medium	0	0	0	0	0	0	0	0	0	0	0	0	0	0	0	0	0	0	0	0	0	1	0	0	0	0	0	0	0	0	0	0	0	0	0	0	0
Co-assembly	Co_metawrap_2698		Bacteria	Bacteroidota	Bacteroidia	Bacteroidia	Bacteroidia	UBA4416		84.3	2.46	Medium	0	0	0	0	0	0	0	0	0	0	0	0	0	0	0	0	0	0	0	0	0	0	0	0	0	0	0	0	0	0	0	0	1	0	0	0	0
Co-assembly	Co_metawrap_2699		Bacteria	Bacteroidota	Bacteroidia	Bacteroidales	Paludibacteraceae	Paludibacter		52.07	0	Medium	0	0	0	0	0	0	0	0	0	0	0	0	0	0	0	0	0	0	0	0	0	0	0	0	0	0	0	1	0	0	0	0	0	0	0	0	0
Co-assembly	Co_metawrap_2701		Bacteria	Bacteroidota	Bacteroidia	Chitinophagales	Chitinophagaceae	Ferruginibacter		87.67	2.74	Medium	0	0	0	0	0	0	0	0	0	0	0	0	0	1	0	0	0	0	0	0	0	0	0	0	0	0	0	0	0	0	0	1	0	0	0	0	0
Co-assembly	Co_metawrap_2705		Bacteria	Actinobacteriota	Actinomycetia	Mycobacteriales	Frankiaceae			64.31	0	Medium	0	0	0	0	1	0	0	0	0	0	0	0	1	1	0	0	0	0	0	0	0	1	0	0	0	0	1	1	0	0	0	1	1	0	0	0	0
Co-assembly	Co_metawrap_2710		Bacteria	Bacteroidota	Bacteroidia	Chitinophagales	Chitinophagaceae	Sediminibacterium		94.83	1.6	High	0	0	0	0	0	0	0	0	0	0	0	0	0	0	0	0	0	0	0	0	0	0	0	0	0	0	0	0	1	0	0	1	0	0	0	0	0
Co-assembly	Co_metawrap_2715		Bacteria	Verrucomicrobiota	Verrucomicrobiae	Chthoniobacterales	Terrimicrobiaceae			83.35	0.64	Medium	0	0	0	0	0	0	0	0	0	0	0	0	0	0	0	0	0	0	0	0	0	0	0	0	0	0	0	0	0	0	0	0	0	0	0	0	0
Co-assembly	Co_metawrap_272		Bacteria	Actinobacteriota	Thermoleophilia	Solirubrobacterales	Solirubrobacteraceae	AC-38		89.3	0.12	Medium	0	0	0	0	0	0	0	0	0	0	0	0	0	1	0	0	0	0	0	0	0	0	0	0	0	0	1	0	0	0	0	0	0	0	0	0	0
Co-assembly	Co_metawrap_2724		Bacteria	Bacteroidota	Rhodothermia	Rhodothermales	Rubricoccaceae			74.45	7.76	Medium	0	0	0	0	0	0	0	0	0	0	0	0	0	0	0	0	0	0	0	0	0	0	0	0	0	0	1	0	0	0	0	1	0	0	0	0	0
Co-assembly	Co_metawrap_2725		Bacteria	Gemmatimonadota	Gemmatimonadetes	Gemmatimonadales	Gemmatimonadales	Palsa-1233		80.12	1.1	Medium	0	0	0	0	0	0	0	0	0	0	0	0	0	0	0	0	0	0	0	0	0	0	0	0	0	0	1	0	0	0	0	0	0	0	0	0	0
Co-assembly	Co_metawrap_2727		Bacteria	Actinobacteriota	Thermoleophilia	Solirubrobacterales				90.55	3.62	High	0	0	0	0	0	0	0	0	0	0	0	0	0	0	0	0	0	0	0	0	0	0	1	0	0	0	1	1	0	0	0	0	0	0	0	0	0
Co-assembly	Co_metawrap_2728		Bacteria	Actinobacteriota	Actinomycetia	Actinomycetia	JACCUZ01			76.86	5.79	Medium	0	0	0	0	0	0	0	1	0	0	0	0	0	1	0	0	0	0	0	0	0	0	0	0	0	0	0	1	0	0	0	0	0	0	0	0	0
Co-assembly	Co_metawrap_2730		Bacteria	Actinobacteriota	Acidimicrobiia	Acidimicrobiia	Chersky-534			77.55	0.43	Medium	0	0	0	0	1	0	0	0	0	0	0	0	0	1	0	0	0	0	0	0	0	0	0	0	0	0	1	0	0	0	0	0	0	0	0	0	0
Co-assembly	Co_metawrap_2732		Bacteria	Proteobacteria	Gammaproteobacteria	Xanthomonadales	Xanthomonadaceae	Luteimonas_B		75.86	0	Medium	0	0	0	0	0	0	0	0	0	0	0	0	0	1	0	0	0	0	0	0	0	0	0	0	0	0	1	1	0	0	0	0	0	0	0	0	0
Co-assembly	Co_metawrap_2735		Bacteria	Armatimonadota	Fimbriimonadia	Fimbriimonadales	Fimbriimonadaceae	Fimbriimonas		74.17	1.85	Medium	0	0	0	0	0	0	0	0	0	0	0	0	0	0	0	0	0	0	0	1	0	0	0	0	0	0	0	0	0	0	0	0	0	0	0	0	0
Co-assembly	Co_metawrap_2736		Bacteria	Omnitrophota	Omnitrophota	Omnitrophota	UBA10015	Kpj58rc		89.96	2.15	Medium	0	0	0	0	1	0	0	0	0	0	0	0	0	0	0	0	0	0	0	0	0	0	0	0	0	0	0	0	0	0	0	0	0	0	0	0	0
Co-assembly	Co_metawrap_2737		Bacteria	Actinobacteriota	Thermoleophilia	Solirubrobacterales				81.25	9.48	Medium	0	0	0	0	0	0	0	0	0	0	0	0	0	0	0	0	0	0	0	0	0	0	0	0	0	0	0	0	0	0	0	0	0	0	0	0	0
Co-assembly	Co_metawrap_274		Bacteria	Planctomycetota	Planctomycetota	Planctomycetota	GCA002686595	JAEUIA01		87.81	4.84	Medium	0	0	0	0	0	0	0	0	0	0	0	0	0	0	0	0	0	0	0	0	0	0	1	0	0	0	0	0	0	0	0	0	0	0	0	0	0
Co-assembly	Co_metawrap_2741		Bacteria	Acidobacteriota	Acidobacteriae	Bryobacterales	Bryobacteraceae			50.88	0.88	Medium	0	0	0	0	0	0	0	0	0	0	0	0	0	1	0	0	0	0	0	1	0	0	0	0	0	0	0	0	0	0	0	0	0	0	0	0	0
Co-assembly	Co_metawrap_2743		Bacteria	Actinobacteriota	Actinomycetia	Actinomycetales	Microbacteriaceae	Marisediminicola		62.44	4.39	Medium	0	0	0	0	0	0	0	0	0	0	0	0	0	0	0	0	0	0	0	0	0	0	0	0	0	0	0	0	0	0	0	1	0	0	0	0	0
Co-assembly	Co_metawrap_2746		Bacteria	Proteobacteria	Alphaproteobacteria	Sphingomonadales	Sphingomonadaceae			61.68	9.48	Medium	0	0	0	0	1	0	0	0	0	0	0	0	0	0	0	0	0	0	0	0	0	0	0	0	0	1	0	0	0	0	0	0	1	0	0	0	0
Co-assembly	Co_metawrap_2751		Bacteria	Actinobacteriota	Acidimicrobiia	Acidimicrobiales	Ilumatobacteraceae			62.53	5.41	Medium	0	0	0	0	0	0	0	0	0	0	0	0	0	0	0	0	0	0	0	0	0	0	0	0	0	0	0	0	0	0	0	1	1	0	0	0	0
Co-assembly	Co_metawrap_2753		Bacteria	Verrucomicrobiota	Verrucomicrobiae	Verrucomicrobiales	Akkermansiaceae	Luteolibacter		76.1	1.73	Medium	0	0	0	0	0	0	0	0	0	0	0	0	0	0	0	0	0	0	0	0	0	0	0	0	0	0	0	0	0	0	0	1	0	0	0	0	0
Co-assembly	Co_metawrap_2755		Bacteria	Proteobacteria	Alphaproteobacteria	Sphingomonadales	Sphingomonadaceae	Polymorphobacter		94	0.65	High	0	0	0	0	0	0	0	0	0	0	0	0	0	0	0	0	0	0	0	0	0	0	0	0	0	0	0	0	0	0	0	0	0	0	0	0	0
Co-assembly	Co_metawrap_2756		Bacteria	Proteobacteria	Gammaproteobacteria	Burkholderiales	Burkholderiaceae	Ideonella_A		78.61	1.26	Medium	0	0	0	0	0	0	0	0	0	0	0	0	1	1	1	0	0	0	0	0	0	0	0	0	0	0	0	0	0	0	0	0	0	0	0	1	0
Co-assembly	Co_metawrap_2757		Bacteria	Proteobacteria	Gammaproteobacteria	Xanthomonadales	Ahniellaceae			93.38	5.28	Medium	0	0	0	0	0	0	0	0	0	0	0	0	0	1	1	0	0	0	0	0	0	0	0	0	0	0	1	1	0	0	0	0	0	0	0	0	0
Co-assembly	Co_metawrap_2767		Bacteria	Gemmatimonadota	Gemmatimonadetes	Gemmatimonadales	Gemmatimonadaceae	Gemmatimonas		67.94	9.22	Medium	0	0	0	0	1	0	0	0	0	0	0	0	0	0	0	0	0	0	0	0	0	0	0	0	0	0	1	0	0	0	1	1	0	0	0	0	0
Co-assembly	Co_metawrap_2769		Bacteria	Chloroflexota	Limnocylindria	Limnocylindrales	CSP1-4	SPCO01		52.66	0.92	Medium	0	0	0	0	0	0	0	1	0	0	0	0	1	1	0	0	0	0	0	0	0	0	0	0	0	0	0	0	0	0	0	0	0	0	0	1	0
Co-assembly	Co_metawrap_2771		Bacteria	Verrucomicrobiota	Verrucomicrobiae	Pedosphaerales	UBA8199	PSRM01		88.2	7.74	Medium	0	0	0	0	0	1	0	0	0	0	0	0	1	0	0	0	0	0	0	1	0	0	0	0	0	0	0	1	0	0	0	0	0	0	0	0	0
Co-assembly	Co_metawrap_2774		Bacteria	Planctomycetota	Phycisphaerae	Tepidisphaerales	Tepidisphaeraceae	Humisphaera		69.12	5.4	Medium	0	0	0	0	1	0	0	0	0	0	0	0	0	0	0	0	0	0	0	0	0	0	0	0	0	0	1	0	0	0	0	0	0	0	0	0	0
Co-assembly	Co_metawrap_2775		Bacteria	Bdellovibrionota	Bdellovibrionia	Bdellovibrionales	Bdellovibrionaceae			83.36	1.79	Medium	0	0	0	0	1	0	0	0	0	0	0	0	0	1	0	0	0	0	0	0	0	0	0	0	0	0	0	0	0	0	0	1	0	0	0	0	0
Co-assembly	Co_metawrap_278		Bacteria	Actinobacteriota	Actinomycetia	Actinomycetales	Dermatophilaceae	Ornithinicoccus_A		88.13	0.95	Medium	0	0	0	0	0	0	0	0	0	0	0	0	0	1	0	0	0	0	0	0	0	1	1	0	0	0	0	0	0	0	0	0	0	0	0	0	0
Co-assembly	Co_metawrap_2780		Bacteria	Planctomycetota	Planctomycetia	Gemmatales	Gemmataceae	JACOUH01		79.51	0.62	Medium	0	0	0	0	0	0	0	0	0	0	0	0	1	1	0	0	0	0	0	0	0	0	0	0	0	0	0	0	0	0	0	0	0	0	0	0	0
Co-assembly	Co_metawrap_2786		Bacteria	Actinobacteriota	Actinomycetia	Actinomycetales	Dermatophilaceae	UBA4719		69.37	8.47	Medium	0	0	0	0	0	0	0	0	0	0	0	0	1	1	0	0	0	0	0	0	0	0	1	0	0	0	1	0	1	0	0	0	0	0	0	0	0
Co-assembly	Co_metawrap_2787		Bacteria	Chloroflexota	Limnocylindria	Limnocylindrales	CSP1-4	Palsa-1033		77.29	2.78	Medium	0	0	0	0	0	0	0	0	0	0	0	0	0	0	0	0	0	0	0	0	0	0	0	0	0	0	0	0	0	0	0	0	0	0	0	1	0
Co-assembly	Co_metawrap_279		Bacteria	Actinobacteriota	Actinomycetia	Mycobacteriales	Mycobacteriales	QHCA01		91.32	2.76	High	0	0	0	0	0	1	0	0	0	0	0	0	1	0	0	0	0	0	0	0	0	0	0	0	0	0	1	1	0	0	0	0	0	0	0	0	0
Co-assembly	Co_metawrap_2795		Bacteria	Planctomycetota	Phycisphaerae	Tepidisphaerales	Tepidisphaeraceae			78.87	4.55	Medium	0	0	0	0	0	0	0	0	0	0	0	0	1	0	1	0	0	0	0	0	0	0	0	0	0	0	0	0	0	0	0	0	0	0	0	0	0
Co-assembly	Co_metawrap_2796		Bacteria	Acidobacteriota	Acidobacteriae	Bryobacterales	Bryobacteraceae	Ga0077553		79.25	2.61	Medium	0	0	0	0	1	0	0	1	0	0	0	0	0	0	0	0	0	0	0	1	0	0	0	0	0	0	0	0	0	0	0	1	0	0	0	0	0
Co-assembly	Co_metawrap_280		Bacteria	Actinobacteriota	Thermoleophilia	Solirubrobacterales				92.97	4.74	High	0	0	0	0	0	0	0	0	0	0	0	0	1	1	0	0	0	0	0	0	0	0	0	0	0	0	1	0	0	0	0	0	0	0	0	0	0
Co-assembly	Co_metawrap_2806		Bacteria	Sumerlaeota	Sumerlaeia	Sumerlaeia	MVZB01			57.53	2.15	Medium	0	0	0	0	0	0	0	0	0	0	0	0	0	0	0	0	0	0	0	0	0	1	0	1	1	0	0	0	0	0	0	0	0	0	0	0	0
Co-assembly	Co_metawrap_2807		Bacteria	Acidobacteriota	Vicinamibacteria	Vicinamibacterales	UBA2999			56.13	3.45	Medium	0	0	0	0	1	0	0	0	0	0	0	0	0	0	0	0	0	0	0	0	0	0	0	0	0	0	0	0	0	0	0	0	1	0	0	0	0
Co-assembly	Co_metawrap_2808		Bacteria	Bacteroidota	Bacteroidia	Chitinophagales	Saprospiraceae	OLB9		54.42	2.59	Medium	0	0	0	0	0	0	0	0	0	0	0	0	0	0	0	0	0	0	0	0	0	0	0	0	0	0	1	1	1	0	0	1	0	0	0	0	0
Co-assembly	Co_metawrap_2809		Bacteria	Chloroflexota	Dehalococcoidia	Dehalococcoidia	JACRBR01			71.18	1.49	Medium	0	0	0	0	0	0	0	0	0	0	0	0	1	0	0	0	0	0	0	0	0	0	0	0	0	0	1	0	0	0	0	0	0	0	0	0	0
Co-assembly	Co_metawrap_2811		Bacteria	Bacteroidota	Bacteroidia	Bacteroidales	Prolixibacteraceae	Draconibacterium		50.17	5.96	Medium	0	0	0	0	0	0	0	0	0	0	0	0	0	1	0	0	0	0	0	0	0	0	0	0	0	0	0	1	0	0	0	0	1	0	0	0	0
Co-assembly	Co_metawrap_2813		Bacteria	Proteobacteria	Alphaproteobacteria	Acetobacterales	Acetobacteraceae	Roseomonas_C		73.1	6.9	Medium	0	0	0	0	0	0	0	1	0	0	0	0	0	1	0	0	0	0	0	0	0	1	0	0	0	0	0	0	0	0	1	0	1	0	0	0	1
Co-assembly	Co_metawrap_2827		Bacteria	Chloroflexota	Limnocylindria	Limnocylindrales	CSP1-4	Palsa-1033		75.57	0.92	Medium	0	0	0	0	0	0	0	1	0	0	0	0	0	1	0	0	0	0	0	0	0	0	0	0	0	0	0	0	0	0	0	0	0	0	0	1	0
Co-assembly	Co_metawrap_283		Bacteria	Campylobacterota	Campylobacteria	Campylobacterales	Sulfurimonadaceae	Sulfuricurvum		88.21	2.78	Medium	0	0	0	0	0	0	0	0	0	0	0	0	1	0	1	0	0	0	0	0	0	1	0	1	0	0	0	0	0	0	0	0	1	0	0	0	0
Co-assembly	Co_metawrap_2831		Bacteria	Actinobacteriota	Thermoleophilia	Gaiellales	Gaiellaceae	Palsa-739		70.4	3.02	Medium	0	0	0	0	0	0	0	0	0	0	0	0	0	0	0	0	0	0	0	0	0	0	0	0	0	0	1	1	0	0	0	0	1	0	0	0	0
Co-assembly	Co_metawrap_2833		Bacteria	Actinobacteriota	Thermoleophilia	Solirubrobacterales	Thermoleophilaceae			65.96	2.16	Medium	0	0	0	0	0	0	0	0	0	0	0	0	0	1	0	0	0	0	0	0	0	0	1	0	0	1	1	0	0	0	0	0	0	0	0	0	1
Co-assembly	Co_metawrap_2835		Bacteria	Actinobacteriota	Actinomycetia	Propionibacteriales	Propionibacteriaceae	Propionicimonas		75.59	2.76	Medium	0	0	0	0	0	0	0	0	0	0	0	0	0	1	0	0	0	0	0	0	0	1	0	0	0	0	0	0	0	0	0	0	0	0	0	0	0
Co-assembly	Co_metawrap_2838		Bacteria	Proteobacteria	Gammaproteobacteria	Burkholderiales	Burkholderiaceae	Ramlibacter		79.31	7.89	Medium	0	0	0	0	1	0	0	0	0	0	0	0	0	0	0	0	0	0	0	0	0	0	1	0	0	0	1	0	0	0	0	0	0	0	0	0	0
Co-assembly	Co_metawrap_2839		Bacteria	Actinobacteriota	Acidimicrobiia	Acidimicrobiales	CADCSY01			86.27	7.52	Medium	0	0	0	0	0	0	0	1	0	0	0	0	0	0	0	0	0	0	0	0	0	0	0	0	0	0	0	0	0	0	0	0	0	0	0	0	0
Co-assembly	Co_metawrap_2842		Bacteria	Proteobacteria	Gammaproteobacteria	Burkholderiales	Burkholderiaceae	Lautropia		78.03	3.43	Medium	0	0	0	0	0	0	0	0	0	0	0	0	1	0	0	0	0	0	0	0	0	0	0	0	0	0	0	0	0	0	0	0	1	0	0	0	0
Co-assembly	Co_metawrap_2843		Bacteria	Acidobacteriota	Acidobacteriae	Bryobacterales	Bryobacteraceae	CAIRSA01		69.64	0.51	Medium	0	0	0	0	1	0	0	0	0	0	0	0	0	1	0	0	0	0	0	0	0	0	0	1	0	0	0	0	0	0	0	0	0	0	0	0	0
Co-assembly	Co_metawrap_2847		Bacteria	Acidobacteriota	Acidobacteriae	Acidoferrales	UBA7541	Palsa-360		79.8	6.87	Medium	1	0	0	0	0	0	0	0	0	0	0	0	0	0	0	0	0	0	0	0	0	0	0	0	0	0	0	1	0	0	0	0	0	0	0	0	0
Co-assembly	Co_metawrap_2848		Bacteria	Bacteroidota	Bacteroidia	Bacteroidia	CAINMV01			81.32	0.95	Medium	0	0	0	0	0	0	0	0	0	0	0	0	0	1	0	0	0	0	0	0	0	0	0	0	0	0	0	0	1	0	0	0	0	0	0	0	0
Co-assembly	Co_metawrap_2850		Bacteria	Bacteroidota	Bacteroidia	Flavobacteriales	PHOS-HE28			57.93	1.72	Medium	0	0	0	0	0	0	0	0	0	0	0	0	0	0	0	0	0	0	0	0	0	0	0	0	0	0	0	0	0	0	0	0	1	0	0	0	0
Co-assembly	Co_metawrap_2851		Bacteria	Acidobacteriota	Thermoanaerobaculia	Thermoanaerobaculia	UBA5704			82.7	3.63	Medium	0	0	0	0	1	0	0	0	0	0	0	0	1	1	0	0	0	0	0	0	0	0	0	0	0	0	0	0	0	0	0	0	1	0	0	0	0
Co-assembly	Co_metawrap_2853		Bacteria	Proteobacteria	Alphaproteobacteria	Rhizobiales	Aestuariivirgaceae	Aestuariivirga		58.26	9.21	Medium	0	0	0	0	0	0	0	0	0	0	0	0	1	0	0	0	0	0	0	0	0	0	0	0	0	0	0	0	0	0	0	0	0	0	0	0	0
Co-assembly	Co_metawrap_2856		Bacteria	Planctomycetota	Planctomycetia	Pirellulales	Pirellulaceae	Pirellula_B		79.5	4.71	Medium	0	0	0	0	0	0	0	0	0	0	0	0	0	0	0	0	0	0	0	1	0	0	0	1	0	0	0	0	0	0	0	0	0	0	0	0	0
Co-assembly	Co_metawrap_2861		Bacteria	Proteobacteria	Alphaproteobacteria	Rhodobacterales	Rhodobacteraceae	CYK-10		85.84	9.02	Medium	0	0	0	0	0	0	0	1	0	0	0	0	1	0	0	0	0	0	0	0	0	0	0	0	0	0	0	0	0	0	1	0	0	0	0	0	0
Co-assembly	Co_metawrap_2862		Bacteria	Proteobacteria	Alphaproteobacteria	Rhizobiales	Kaistiaceae	Bauldia		76.53	7.38	Medium	0	0	0	0	1	0	0	1	0	0	0	0	0	1	0	0	0	0	0	0	0	0	0	0	0	0	1	0	0	0	0	0	1	0	0	0	0
Co-assembly	Co_metawrap_2863		Bacteria	Bacteroidota	Bacteroidia	Chitinophagales	Saprospiraceae	OLB9		78.8	1.49	Medium	0	0	0	0	0	0	0	0	0	0	0	0	0	1	0	0	0	0	0	0	0	0	0	0	0	0	0	0	0	0	0	0	0	0	0	0	0
Co-assembly	Co_metawrap_2869		Bacteria	Patescibacteria	Paceibacteria	Paceibacteria	Paceibacteria	UBA8515		62.02	0.11	Medium	0	0	0	0	0	0	0	0	0	0	0	0	0	0	0	0	0	0	0	0	0	0	0	0	0	0	0	0	0	0	0	0	0	0	0	0	0
Co-assembly	Co_metawrap_287		Bacteria	Planctomycetota	Phycisphaerae	Tepidisphaerales	Tepidisphaeraceae			92.82	1.4	High	0	0	0	0	0	0	0	0	0	0	0	0	0	1	0	0	0	0	0	0	0	1	0	0	0	0	0	0	0	0	0	0	0	0	0	0	0
Co-assembly	Co_metawrap_2871		Bacteria	Verrucomicrobiota	Kiritimatiellae	Kiritimatiellae	UBA1067			66.08	2.73	Medium	0	0	0	0	0	0	0	0	0	0	0	0	0	1	0	0	0	0	0	0	0	0	0	0	1	0	0	1	0	0	0	0	0	0	0	0	0
Co-assembly	Co_metawrap_2873		Bacteria	Proteobacteria	Gammaproteobacteria	Burkholderiales	Burkholderiaceae	CAISIP01		79.01	6.64	Medium	0	0	0	0	0	1	0	0	0	0	0	0	0	1	1	0	0	0	0	0	0	0	0	0	0	0	0	1	0	0	1	0	1	0	0	0	0
Co-assembly	Co_metawrap_2874		Bacteria	Proteobacteria	Alphaproteobacteria	Rhizobiales	Rhizobiaceae	RCIZ01		56.16	8.62	Medium	0	0	0	0	0	0	0	0	0	0	0	0	0	1	0	0	0	0	0	0	0	0	0	0	0	0	0	1	0	0	0	1	1	0	0	0	0
Co-assembly	Co_metawrap_2875		Bacteria	Proteobacteria	Alphaproteobacteria	Sphingomonadales	Sphingomonadaceae	Polymorphobacter		69.22	6.3	Medium	0	0	0	0	1	1	0	0	0	0	0	0	1	0	0	0	0	0	0	0	0	0	0	0	0	0	0	0	0	0	0	0	1	0	0	0	0
Co-assembly	Co_metawrap_2877		Bacteria	Bacteroidota	Kapabacteria	Kapabacteriales	UBA2268			82.4	1.64	Medium	0	0	0	0	0	0	0	0	0	0	0	0	1	1	0	0	0	0	0	0	0	0	0	0	0	0	0	0	0	0	0	0	0	0	0	0	0
Co-assembly	Co_metawrap_2892		Bacteria	Verrucomicrobiota	Verrucomicrobiae	Verrucomicrobiales	Verrucomicrobiaceae	CAINXC01		58.09	3.45	Medium	0	0	0	0	0	0	0	0	0	0	0	0	0	0	0	0	0	0	0	1	0	0	0	0	0	0	1	0	0	0	0	0	1	0	0	0	0
Co-assembly	Co_metawrap_2894		Bacteria	Actinobacteriota	Actinomycetia	Actinomycetia	Actinomycetia	JACCYY01		60.65	9.7	Medium	0	0	0	0	0	0	0	0	0	0	0	0	0	1	0	0	0	0	0	0	0	0	0	0	0	0	0	0	0	0	0	0	0	0	0	0	0
Co-assembly	Co_metawrap_2895		Bacteria	Proteobacteria	Gammaproteobacteria	Burkholderiales	Burkholderiaceae	Aquabacterium_A		56.03	0	Medium	0	0	0	0	0	0	0	0	0	0	0	0	1	1	0	0	0	0	0	0	0	1	0	0	0	1	0	1	0	0	0	0	0	0	0	0	0
Co-assembly	Co_metawrap_2897		Bacteria	Actinobacteriota	Thermoleophilia	Gaiellales	Gaiellaceae	Gaiella		67.92	5.03	Medium	0	0	0	0	0	0	0	0	0	0	0	0	0	1	0	0	0	0	0	0	0	0	0	0	0	0	0	0	0	0	0	0	1	0	0	0	0
Co-assembly	Co_metawrap_2902		Bacteria	Armatimonadota	Chthonomonadetes	Chthonomonadales	Chthonomonadaceae			75	3.4	Medium	0	0	0	0	1	0	0	0	0	0	0	0	0	0	0	0	0	0	0	0	0	0	0	0	0	0	0	0	0	0	0	0	0	0	0	0	0
Co-assembly	Co_metawrap_2903		Bacteria	Planctomycetota	Planctomycetia	Pirellulales				62.26	0.07	Medium	0	0	0	0	0	0	0	0	0	0	0	0	0	0	0	0	0	0	0	0	0	0	0	0	0	0	0	0	0	0	0	0	0	0	0	0	0
Co-assembly	Co_metawrap_2904		Bacteria	Verrucomicrobiota	Verrucomicrobiae	Verrucomicrobiales	Verrucomicrobiaceae	CAINXC01		55.08	6.9	Medium	0	0	0	0	0	0	0	0	0	0	0	0	0	1	0	0	0	0	0	1	0	0	0	0	0	0	1	1	1	0	0	0	1	0	0	0	0
Co-assembly	Co_metawrap_2905		Bacteria	Chloroflexota	Chloroflexia	Thermomicrobiales				57.76	1.72	Medium	0	0	0	0	0	0	0	0	0	0	0	0	1	0	0	0	0	0	0	0	0	0	0	0	0	0	0	0	0	0	0	0	0	0	0	0	0
Co-assembly	Co_metawrap_2906		Bacteria	Acidobacteriota	Blastocatellia	Pyrinomonadales	Pyrinomonadaceae	JAFDVJ01		50.17	5.18	Medium	0	0	0	0	0	0	0	0	0	0	0	0	1	0	0	0	0	0	0	0	0	0	0	0	0	0	0	1	0	0	0	0	0	0	0	0	0
Co-assembly	Co_metawrap_2912		Bacteria	Bacteroidota	Bacteroidia	Cytophagales	Cyclobacteriaceae	ZC4RG29		85.47	2.1	Medium	0	0	0	0	0	0	0	0	0	0	0	0	0	0	0	0	0	0	0	0	0	0	0	0	0	1	1	0	1	0	0	0	0	0	0	0	0
Co-assembly	Co_metawrap_292		Bacteria	Planctomycetota	Phycisphaerae	Tepidisphaerales	Tepidisphaeraceae			96.59	0.57	High	0	0	0	0	1	0	0	0	0	0	0	0	0	1	0	0	0	0	0	0	0	0	0	0	0	0	0	1	0	0	0	0	0	0	0	0	0
Co-assembly	Co_metawrap_2927		Bacteria	Gemmatimonadota	Gemmatimonadetes	Gemmatimonadales	Gemmatimonadaceae	UBA4720		50.28	4.31	Medium	0	0	0	0	0	0	0	0	0	0	0	0	0	1	0	0	0	0	0	0	0	0	0	0	0	0	0	0	0	0	0	0	0	0	0	0	0
Co-assembly	Co_metawrap_2928		Bacteria	Proteobacteria	Alphaproteobacteria	Rhizobiales	Hyphomicrobiaceae	Hyphomicrobium		71.09	3.23	Medium	0	0	0	0	1	0	0	0	0	0	0	0	0	1	0	0	0	0	0	0	0	0	0	0	0	0	0	0	0	0	0	1	0	0	0	0	0
Co-assembly	Co_metawrap_2929		Bacteria	Cyanobacteria	Cyanobacteria	Pseudanabaenales	Pseudanabaenaceae	PCC-7502		57.94	0.55	Medium	0	0	0	0	0	0	0	0	0	0	0	0	0	0	0	0	0	0	0	0	0	0	0	0	0	0	0	0	0	0	0	0	0	0	0	0	0
Co-assembly	Co_metawrap_2943		Bacteria	Myxococcota	Polyangia	Polyangiales	JADJQN01			50	0.88	Medium	0	0	0	0	0	0	0	0	0	0	0	0	1	1	0	0	0	0	0	0	0	0	0	1	0	0	1	1	1	0	0	0	0	0	0	0	0
Co-assembly	Co_metawrap_2949		Bacteria	Chloroflexota	Limnocylindria	Limnocylindrales	Limnocylindrales	CF-46		65.55	2.75	Medium	0	0	0	0	0	0	0	0	0	0	0	0	0	0	0	0	0	0	0	0	0	0	0	0	0	0	0	0	0	0	0	0	0	0	0	1	0
Co-assembly	Co_metawrap_295		Bacteria	Chloroflexota	Anaerolineae	Anaerolineales	Anaerolineaceae	UBA6170		93.33	5.64	Medium	0	0	0	0	0	0	0	0	0	0	0	0	0	1	0	0	0	0	0	0	0	0	0	0	0	1	0	0	0	0	0	0	0	0	0	0	0
Co-assembly	Co_metawrap_2954		Bacteria	Proteobacteria	Alphaproteobacteria	Sphingomonadales	Sphingomonadaceae			77.55	2.83	Medium	0	0	0	0	1	0	0	0	0	0	0	0	0	1	0	0	0	0	0	0	0	0	0	0	0	0	1	0	0	0	1	0	0	0	0	0	0
Co-assembly	Co_metawrap_2969		Bacteria	Desulfobacterota_B	Binatia	Binatales	Binataceae	Binatus		64.07	3.15	Medium	0	0	0	0	1	0	0	0	0	0	0	0	0	0	0	0	0	0	0	0	0	0	0	0	0	0	0	0	0	0	0	0	1	0	0	0	0
Co-assembly	Co_metawrap_2987		Bacteria	Proteobacteria	Gammaproteobacteria	Gammaproteobacteria	Gammaproteobacteria	Ga0077536		54.9	2.46	Medium	0	0	0	0	0	0	0	0	0	0	0	0	0	1	0	0	0	0	0	0	0	0	0	0	0	1	0	0	0	0	0	0	1	0	0	0	0
Co-assembly	Co_metawrap_2994		Bacteria	Myxococcota	Myxococcia	Myxococcales	Anaeromyxobacteraceae	R267		68.35	6.63	Medium	0	0	0	0	0	1	0	0	0	0	0	0	0	0	0	1	0	0	0	0	0	0	0	1	0	0	0	1	1	0	0	0	0	0	0	0	0
Co-assembly	Co_metawrap_3001		Bacteria	Verrucomicrobiota	Verrucomicrobiae	Opitutales	Opitutaceae	CAITWF01		57.02	1.75	Medium	0	0	0	0	0	0	0	0	0	0	0	0	0	0	0	0	0	0	0	1	0	0	0	1	1	1	1	0	0	0	0	0	0	0	0	0	0
Co-assembly	Co_metawrap_301		Bacteria	Proteobacteria	Gammaproteobacteria	Burkholderiales	Gallionellaceae	Gallionella		90.95	4.29	High	0	0	0	0	0	1	0	0	0	0	0	0	0	1	1	1	0	0	0	0	0	0	0	0	0	1	0	0	0	0	0	0	0	0	0	0	0
Co-assembly	Co_metawrap_3012		Bacteria	Proteobacteria	Gammaproteobacteria	Burkholderiales	Burkholderiaceae	Schlegelella_A		51.72	0	Medium	0	0	0	0	0	0	0	0	0	0	0	0	1	1	0	0	0	0	0	0	0	0	0	0	0	1	0	0	0	0	0	0	0	0	0	0	0
Co-assembly	Co_metawrap_3040		Bacteria	Myxococcota	Polyangia	Polyangia	Palsa-1104			52.63	0	Medium	0	0	0	0	0	0	0	0	0	0	0	0	0	1	0	0	0	0	0	0	0	0	0	0	0	0	0	0	0	0	0	1	0	0	0	0	0
Co-assembly	Co_metawrap_311		Bacteria	Proteobacteria	Gammaproteobacteria	Burkholderiales	SG8-39	SZAS-79		82.76	5.25	Medium	0	0	0	0	0	0	0	0	0	0	0	0	1	1	1	0	0	0	0	0	0	0	1	0	0	0	1	0	0	0	0	0	0	0	0	0	0
Co-assembly	Co_metawrap_313		Bacteria	Bacteroidota	Bacteroidia	Flavobacteriales	Flavobacteriaceae	Gelidibacter		57.76	6.03	Medium	0	0	0	0	0	0	0	0	0	0	0	0	0	1	0	0	0	0	0	0	0	0	0	0	0	0	0	0	1	0	0	1	1	0	0	0	0
Co-assembly	Co_metawrap_317		Bacteria	Proteobacteria	Alphaproteobacteria	Rhizobiales	Hyphomicrobiaceae	JAEUMD01		92.87	1.51	High	0	0	0	0	0	0	0	1	0	0	0	0	1	1	0	0	0	0	0	0	0	0	0	0	0	0	0	0	0	0	0	1	0	0	0	0	0
Co-assembly	Co_metawrap_319		Bacteria	Proteobacteria	Alphaproteobacteria	Rhizobiales	Devosiaceae	Devosia_A		68.7	8.78	Medium	0	0	0	0	0	0	0	0	0	0	0	0	0	0	0	0	0	0	0	0	0	0	0	0	0	0	0	0	0	0	0	0	1	0	0	0	0
Co-assembly	Co_metawrap_335		Bacteria	Acidobacteriota	Thermoanaerobaculia	Thermoanaerobaculia	UBA5066	Gp7-AA6		87.46	0.91	Medium	0	0	0	0	0	0	0	0	0	0	0	0	0	1	0	0	0	0	0	0	0	0	0	0	0	0	0	0	0	0	0	0	0	0	1	0	0
Co-assembly	Co_metawrap_338		Bacteria	Bacteroidota	Bacteroidia	Chitinophagales	Chitinophagaceae	Sediminibacterium		85.98	8.37	Medium	0	0	0	0	0	0	0	0	0	0	0	0	0	0	0	0	0	0	0	0	0	0	0	0	0	0	0	0	0	1	0	1	0	0	0	0	0
Co-assembly	Co_metawrap_349		Bacteria	Chloroflexota	Limnocylindria	Limnocylindrales	Limnocylindrales	JAFMJV01		93.06	2.78	High	0	0	0	0	1	0	0	0	0	0	0	0	0	0	0	0	0	0	0	0	0	0	0	0	0	0	1	0	0	0	0	1	0	0	0	0	0
Co-assembly	Co_metawrap_351		Bacteria	Deinococcota	Deinococci	Deinococcales	Deinococcaceae	Deinococcus		74.07	4.82	Medium	0	0	0	0	0	0	0	1	0	0	0	0	0	1	0	0	0	0	0	0	0	1	0	0	0	0	0	0	0	0	0	1	0	0	0	0	0
Co-assembly	Co_metawrap_357		Bacteria	Proteobacteria	Alphaproteobacteria	Micropepsales	Micropepsaceae	Rhizomicrobium		75.99	8.93	Medium	0	0	0	0	0	0	0	0	0	0	0	0	0	1	0	0	0	0	0	0	0	0	0	0	0	0	0	0	0	0	0	0	1	0	0	0	0
Co-assembly	Co_metawrap_360		Bacteria	Proteobacteria	Gammaproteobacteria	Pseudomonadales	Oleiphilaceae	Marinobacter		61.9	0	Medium	0	0	0	0	0	0	0	0	0	0	0	0	0	1	0	0	0	0	0	0	0	0	0	0	0	0	0	0	0	0	0	0	0	0	0	0	0
Co-assembly	Co_metawrap_362		Bacteria	Bacteroidota	Bacteroidia	Bacteroidales	Prolixibacteraceae	UBA6024		90.48	5.38	Medium	0	0	0	0	0	0	0	0	0	0	0	0	0	1	0	0	0	0	0	0	0	1	0	0	1	0	0	1	0	0	0	0	1	0	0	0	0
Co-assembly	Co_metawrap_363		Bacteria	Bdellovibrionota	Bdellovibrionia_A	Bdellovibrionia_A	Bdellovibrionia_A	JACMQW01		78.77	0.84	Medium	0	0	0	0	0	0	0	0	0	0	0	0	0	0	0	0	0	0	0	0	0	0	0	0	0	0	1	0	0	0	0	0	0	0	0	0	0
Co-assembly	Co_metawrap_376		Bacteria	Actinobacteriota	Actinomycetia	Actinomycetales	Cellulomonadaceae	Cellulomonas		53.44	9.48	Medium	0	0	0	0	0	0	0	0	0	0	0	0	0	1	0	0	0	0	0	0	0	0	0	0	0	0	1	0	0	0	0	0	0	0	0	0	0
Co-assembly	Co_metawrap_392		Bacteria	Actinobacteriota	Actinomycetia	Propionibacteriales	Nocardioidaceae			60.97	2.92	Medium	0	0	0	0	0	0	0	0	0	0	0	0	1	1	0	0	0	0	0	0	0	0	1	0	0	0	0	0	0	0	0	0	0	0	0	0	0
Co-assembly	Co_metawrap_396		Bacteria	Actinobacteriota	Acidimicrobiia	Acidimicrobiia	IMCC26256	JAENVU01		56.02	0	Medium	0	0	0	0	1	0	0	0	0	0	0	0	0	1	0	0	0	0	0	0	0	0	0	0	0	0	0	0	0	0	0	0	1	0	0	0	0
Co-assembly	Co_metawrap_405		Bacteria	Verrucomicrobiota	Verrucomicrobiae	Chthoniobacterales	UBA10450	AV80		58.83	2.52	Medium	0	0	0	0	0	0	0	0	0	0	0	0	0	0	0	0	0	0	0	0	0	0	0	0	0	0	0	0	1	0	0	0	0	0	0	0	0
Co-assembly	Co_metawrap_407		Bacteria	Bacteroidota	Bacteroidia	Bacteroidales	Paludibacteraceae	Paludibacter		84.78	2.69	Medium	0	0	0	0	0	0	0	0	0	0	0	0	0	1	0	0	0	0	0	0	0	1	0	0	0	0	0	1	0	0	0	0	0	0	0	0	0
Co-assembly	Co_metawrap_41		Bacteria	Proteobacteria	Alphaproteobacteria	Micropepsales	Micropepsaceae	UBA2784		50	1.72	Medium	0	0	0	0	0	0	0	0	0	0	0	0	1	0	0	0	0	0	0	0	0	0	0	0	0	0	0	0	0	0	1	0	0	0	0	0	0
Co-assembly	Co_metawrap_411		Bacteria	Gemmatimonadota	Gemmatimonadetes	Gemmatimonadales	Gemmatimonadaceae	AG11		65.94	6.69	Medium	0	0	0	0	0	0	0	0	0	0	0	0	0	1	0	0	0	0	0	0	0	0	0	0	0	0	1	1	0	0	0	0	0	0	0	0	0
Co-assembly	Co_metawrap_412		Bacteria	Gemmatimonadota	Gemmatimonadetes	Gemmatimonadales	GWC2-71-9	Palsa-1233		68.62	0	Medium	0	0	0	0	0	0	0	0	0	0	0	0	0	0	0	0	0	0	0	0	0	0	0	1	0	0	1	0	1	0	0	0	0	0	0	0	0
Co-assembly	Co_metawrap_417		Bacteria	Actinobacteriota	Actinomycetia	Mycobacteriales	SCTD01			68.97	6.9	Medium	0	0	0	0	0	0	0	1	0	0	0	0	0	1	0	0	0	0	0	0	0	0	1	0	0	0	0	0	0	0	0	1	0	0	0	0	1
Co-assembly	Co_metawrap_418		Bacteria	Proteobacteria	Gammaproteobacteria	Burkholderiales	Burkholderiaceae	Rubrivivax		78.95	2.65	Medium	0	0	0	0	1	1	0	0	0	0	0	0	1	1	1	0	0	0	0	0	0	0	1	0	0	0	0	0	0	0	0	0	0	0	0	1	0
Co-assembly	Co_metawrap_42		Bacteria	Chloroflexota	Limnocylindria	Limnocylindria	QHBO01			74.32	5.96	Medium	0	0	0	0	0	0	0	0	0	0	0	0	0	0	0	0	0	0	0	0	0	0	0	0	0	0	0	0	0	0	0	0	0	0	0	0	0
Co-assembly	Co_metawrap_420		Bacteria	Verrucomicrobiota	Verrucomicrobiae	Pedosphaerales	CAIMTB01	CAIMTB01		89.32	6.79	Medium	0	0	0	0	0	0	0	0	0	0	0	0	1	0	0	0	0	0	0	1	0	0	0	1	1	0	1	1	1	0	0	0	0	0	0	0	0
Co-assembly	Co_metawrap_421		Bacteria	Chloroflexota	Limnocylindria	Limnocylindrales	Limnocylindrales	SPCO01		55.81	2.75	Medium	0	0	0	0	0	1	0	1	0	0	0	0	1	1	0	0	0	0	0	0	0	0	0	0	0	0	0	0	0	0	0	0	0	0	0	1	0
Co-assembly	Co_metawrap_422		Bacteria	Armatimonadota	Fimbriimonadia	Fimbriimonadales	Fimbriimonadaceae	JACOSL01		80.93	2.78	Medium	0	0	0	0	1	0	0	0	0	0	0	0	0	1	0	0	0	0	0	0	0	0	0	0	0	0	0	0	0	0	0	0	0	0	0	0	0
Co-assembly	Co_metawrap_431		Bacteria	Actinobacteriota	Acidimicrobiia	Acidimicrobiia	IMCC26256			62.17	1.2	Medium	0	0	0	0	1	0	0	0	0	0	0	0	0	0	0	0	0	0	0	0	0	0	0	0	0	0	1	0	0	0	0	0	1	0	0	0	0
Co-assembly	Co_metawrap_434		Bacteria	Chloroflexota	Limnocylindria	Limnocylindrales	CSP1-4	UBA5189		87.99	1.83	Medium	0	0	0	0	0	1	0	0	0	0	0	0	1	1	0	0	0	0	0	0	0	0	1	0	0	0	0	0	0	0	0	0	0	0	0	1	0
Co-assembly	Co_metawrap_436		Bacteria	Actinobacteriota	Acidimicrobiia	Acidimicrobiales	Ilumatobacteraceae	UBA668		90.33	2.99	High	0	0	0	0	0	0	0	1	0	0	0	0	0	1	0	0	0	0	0	0	0	0	1	0	0	0	1	0	0	0	0	1	1	0	0	0	0
Co-assembly	Co_metawrap_440		Bacteria	Actinobacteriota	Actinomycetia	Actinomycetales	Microbacteriaceae	Marisediminicola	Marisediminicola antarctica	60.32	6.14	Medium	0	0	0	0	0	0	0	1	0	0	0	0	0	0	0	0	0	0	0	0	0	0	0	0	0	0	0	0	0	0	0	1	0	0	0	0	0
Co-assembly	Co_metawrap_441		Bacteria	Actinobacteriota	Thermoleophilia	Gaiellales	Gaiellaceae	Palsa-739		79.71	5.52	Medium	0	0	0	0	1	0	0	0	0	0	0	0	0	0	0	0	0	0	0	0	0	0	0	0	0	0	1	0	0	0	0	0	0	0	0	0	0
Co-assembly	Co_metawrap_442		Bacteria	Planctomycetota	Phycisphaerae	Phycisphaerales	UBA1924	JACVCS01		94.32	1.14	High	0	0	0	0	0	0	0	0	0	0	0	0	0	0	0	0	0	0	0	0	0	0	0	0	0	0	0	1	0	0	0	0	0	0	0	0	0
Co-assembly	Co_metawrap_446		Bacteria	Chloroflexota	Limnocylindria	Limnocylindria	QHBO01			90.12	5.2	Medium	0	0	0	0	0	0	0	0	0	0	0	0	0	0	0	0	0	0	0	0	0	0	0	0	0	0	1	0	0	0	0	0	0	0	0	0	0
Co-assembly	Co_metawrap_447		Bacteria	Proteobacteria	Alphaproteobacteria	Sphingomonadales	Sphingomonadaceae	Polymorphobacter		84.06	1.74	Medium	0	0	0	0	0	0	0	0	0	0	0	0	1	0	0	0	0	0	0	1	0	0	0	0	0	0	0	0	0	0	1	0	0	0	0	0	0
Co-assembly	Co_metawrap_455		Bacteria	Bacteroidota	Bacteroidia	Chitinophagales	Saprospiraceae	JAGNXB01		68.55	1.73	Medium	0	0	0	0	0	0	0	0	0	0	0	0	0	1	0	0	0	0	0	0	0	0	0	0	0	0	0	1	0	0	0	1	0	0	0	0	0
Co-assembly	Co_metawrap_456		Bacteria	Proteobacteria	Gammaproteobacteria	Burkholderiales	Burkholderiaceae	Rubrivivax		62.07	3.45	Medium	0	0	0	0	0	1	0	1	0	0	0	0	1	1	1	0	0	0	0	0	0	0	1	0	0	1	1	1	0	0	1	0	0	0	0	1	0
Co-assembly	Co_metawrap_462		Bacteria	Acidobacteriota	Acidobacteriae	Bryobacterales	Bryobacteraceae	Palsa-187		75.54	6.09	Medium	0	0	0	0	0	0	0	1	0	0	0	0	0	0	0	0	0	0	0	0	0	0	1	0	0	0	0	0	0	0	0	0	0	0	0	0	0
Co-assembly	Co_metawrap_466		Bacteria	Chloroflexota	Anaerolineae	Aggregatilineales	Aggregatilineales	CFX2		86.97	0	Medium	0	0	0	0	1	0	0	0	0	0	0	0	0	0	0	0	0	0	0	0	0	0	0	0	0	0	1	0	0	0	0	0	0	0	0	0	0
Co-assembly	Co_metawrap_469		Bacteria	Actinobacteriota	Actinomycetia	Actinomycetales	Microbacteriaceae	Rhodoglobus		80.7	2.67	Medium	0	0	0	0	0	0	0	0	0	0	0	0	0	0	0	0	0	0	0	0	0	1	0	0	0	0	0	0	0	0	0	0	0	0	0	0	0
Co-assembly	Co_metawrap_474		Bacteria	Actinobacteriota	Actinomycetia	Actinomycetales	Dermatophilaceae	UBA4719		53.45	0	Medium	0	0	0	0	0	0	0	0	0	0	0	0	0	1	0	0	0	0	0	0	0	1	1	0	0	0	1	0	0	0	0	0	0	0	0	0	0
Co-assembly	Co_metawrap_477		Bacteria	Verrucomicrobiota	Verrucomicrobiae	Chthoniobacterales	UBA10450			66.69	5.52	Medium	0	0	0	0	0	0	0	0	0	0	0	0	1	0	0	0	0	0	0	0	0	0	0	0	0	0	0	0	0	0	0	0	0	0	0	0	0
Co-assembly	Co_metawrap_480		Bacteria	Actinobacteriota	Thermoleophilia	Gaiellales	Gaiellaceae	PALSA-600		81.47	1.29	Medium	0	0	0	0	1	0	0	0	0	0	0	0	0	0	0	0	0	0	0	1	0	0	0	1	0	0	0	0	0	0	0	0	0	0	0	0	0
Co-assembly	Co_metawrap_482		Bacteria	Bacteroidota	Bacteroidia	Chitinophagales	Chitinophagaceae	Ferruginibacter		86.43	1.72	Medium	0	0	0	0	0	0	0	0	0	0	0	0	0	1	0	0	0	0	0	0	0	0	0	0	0	0	1	0	1	0	0	0	0	0	0	0	0
Co-assembly	Co_metawrap_483		Bacteria	Patescibacteria	Microgenomatia	UBA1406				71.25	1.31	Medium	0	0	0	0	0	0	0	0	0	0	0	0	0	0	0	0	0	0	0	0	0	0	0	0	0	0	0	0	0	0	0	0	0	0	0	0	0
Co-assembly	Co_metawrap_486		Bacteria	Proteobacteria	Gammaproteobacteria	Burkholderiales	Burkholderiaceae	Rhodoferax		90.53	3.08	High	0	0	0	0	0	1	0	0	0	0	0	0	1	1	1	1	0	0	0	0	0	0	1	0	0	0	0	0	1	0	0	0	0	0	0	0	0
Co-assembly	Co_metawrap_487		Bacteria	Proteobacteria	Alphaproteobacteria	Caulobacterales	Caulobacteraceae	CAIOYC01		92.42	3.27	High	0	0	0	0	1	0	0	0	0	0	0	0	0	0	0	0	0	0	0	0	0	0	0	0	0	0	0	0	0	0	0	0	1	0	0	0	0
Co-assembly	Co_metawrap_489		Bacteria	Patescibacteria	Paceibacteria	UBA9983_A	Zambryskibacteraceae	CAIXDB01		57.09	0	Medium	0	0	0	0	0	0	0	0	0	0	0	0	0	0	0	0	0	0	0	0	0	0	0	0	0	0	0	0	0	0	0	0	0	0	0	0	0
Co-assembly	Co_metawrap_492		Bacteria	Proteobacteria	Gammaproteobacteria	Burkholderiales	Methylophilaceae	Methylotenera		96.18	1.58	High	0	0	0	0	0	1	0	0	0	0	0	0	1	1	0	0	0	0	0	0	0	0	0	0	0	1	1	1	0	0	0	0	1	0	0	0	0
Co-assembly	Co_metawrap_493		Bacteria	Proteobacteria	Gammaproteobacteria	Burkholderiales	Burkholderiaceae	Rhodoferax		96.67	5.69	Medium	0	0	0	0	1	0	0	0	0	0	0	0	1	1	0	0	0	0	0	0	0	1	1	1	0	1	0	1	1	0	0	0	0	0	0	0	0
Co-assembly	Co_metawrap_494		Bacteria	Bacteroidota	Bacteroidia	Chitinophagales	Chitinophagaceae	JAAFHG01		98.52	1.23	High	0	0	0	0	0	0	0	0	0	0	0	0	0	0	0	0	0	0	0	0	0	0	0	0	0	0	0	0	0	0	0	1	0	0	0	0	0
Co-assembly	Co_metawrap_496		Bacteria	Actinobacteriota	Actinomycetia	Actinomycetales	Microbacteriaceae	Marisediminicola		69.98	1.98	Medium	0	0	0	0	0	0	0	1	0	0	0	0	0	1	0	0	0	0	0	0	0	0	0	0	0	0	0	0	0	0	0	1	0	0	0	0	0
Co-assembly	Co_metawrap_500		Bacteria	Actinobacteriota	Actinomycetia	Actinomycetales	Micrococcaceae	Arthrobacter_D		90.06	1.41	High	0	0	0	0	0	0	0	0	0	0	0	0	0	0	0	0	0	0	0	0	0	0	0	0	0	0	0	0	0	0	0	1	0	0	0	0	1
Co-assembly	Co_metawrap_508		Bacteria	Chloroflexota	Limnocylindria	Limnocylindrales	Limnocylindrales	SPCO01		88.87	3.67	Medium	0	0	0	0	0	0	0	1	0	0	0	0	1	1	0	0	0	0	0	0	0	0	0	0	0	0	1	0	0	0	0	0	0	0	0	1	0
Co-assembly	Co_metawrap_516		Bacteria	Actinobacteriota	Thermoleophilia	Solirubrobacterales	Solirubrobacteraceae	JACCYI01		75.98	5.13	Medium	0	0	0	0	1	0	0	1	0	0	0	0	0	0	0	0	0	0	0	0	0	0	0	0	0	0	1	0	0	0	0	0	0	0	0	0	0
Co-assembly	Co_metawrap_517		Bacteria	Bacteroidota	Bacteroidia	Cytophagales	Spirosomaceae	Fibrella		79.31	2.59	Medium	0	0	0	0	0	0	0	0	0	0	0	0	1	1	0	0	0	0	0	0	0	0	0	0	0	0	0	0	0	0	0	1	0	0	0	0	0
Co-assembly	Co_metawrap_518		Bacteria	Acidobacteriota	Acidobacteriae	Bryobacterales	Bryobacteraceae	Paludibaculum		83.11	2.63	Medium	0	0	0	0	0	0	0	0	0	0	0	0	0	1	0	0	0	0	0	0	0	0	1	0	1	0	0	1	0	0	0	0	1	0	0	0	0
Co-assembly	Co_metawrap_522		Bacteria	Acidobacteriota	Blastocatellia	Pyrinomonadales	Pyrinomonadaceae	QHXQ01		73.2	5.98	Medium	0	0	0	0	0	0	0	0	0	0	0	0	1	0	0	0	0	0	0	0	0	0	0	0	0	0	0	0	0	0	0	0	0	0	0	0	0
Co-assembly	Co_metawrap_526		Bacteria	Bacteroidota	Bacteroidia	Chitinophagales	Saprospiraceae	M3007		86.55	2.48	Medium	0	0	0	0	0	0	0	0	0	0	0	0	1	0	0	0	0	0	0	0	0	0	0	0	0	0	0	0	0	0	0	1	0	0	0	0	0
Co-assembly	Co_metawrap_527		Bacteria	Deinococcota	Deinococci	Deinococcales	Trueperaceae	JAABTL01		66.6	2.12	Medium	0	0	0	0	0	0	0	0	0	0	0	0	0	0	0	0	0	0	0	0	0	0	0	0	0	0	1	0	0	0	0	0	0	0	0	0	0
Co-assembly	Co_metawrap_528		Bacteria	Proteobacteria	Alphaproteobacteria	Sphingomonadales	Sphingomonadaceae	Sphingomonas		98.32	3.86	High	0	0	0	0	0	0	0	0	0	0	0	0	0	0	0	0	0	0	0	1	0	0	0	0	0	0	0	0	0	0	1	1	1	0	0	0	0
Co-assembly	Co_metawrap_532		Bacteria	Actinobacteriota	Acidimicrobiia	Acidimicrobiales	Microtrichaceae			75.63	3.85	Medium	0	0	0	0	1	0	0	0	0	0	0	0	1	1	0	0	0	0	0	0	0	0	0	0	0	0	1	0	0	0	0	0	0	0	0	0	0
Co-assembly	Co_metawrap_534		Bacteria	Proteobacteria	Gammaproteobacteria	Burkholderiales	Burkholderiaceae	Hydrogenophaga		91.11	2.93	High	0	0	0	0	0	1	0	0	0	0	0	0	1	1	1	0	0	0	0	0	0	0	1	0	0	0	0	0	0	0	1	0	0	0	0	1	0
Co-assembly	Co_metawrap_536		Bacteria	Actinobacteriota	Actinomycetia	Propionibacteriales	Nocardioidaceae			83.35	3.61	Medium	0	0	0	0	0	0	0	1	0	0	0	0	1	1	0	0	0	0	0	0	0	0	1	0	0	0	0	0	0	0	0	0	0	0	0	0	0
Co-assembly	Co_metawrap_545		Bacteria	Proteobacteria	Gammaproteobacteria	Burkholderiales	Gallionellaceae	Gallionella		89.22	0.99	Medium	0	0	0	0	0	1	0	0	0	0	0	0	0	1	0	0	0	0	0	0	0	0	0	0	0	1	0	1	0	0	0	0	0	0	0	0	0
Co-assembly	Co_metawrap_565		Bacteria	Planctomycetota	Planctomycetia	Gemmatales	Gemmataceae	Gemmata		89.57	7.95	Medium	0	0	0	0	0	0	0	0	0	0	0	0	1	0	0	0	0	0	0	1	0	0	0	0	0	0	0	1	0	0	0	0	0	0	0	0	0
Co-assembly	Co_metawrap_566		Bacteria	Acidobacteriota	Thermoanaerobaculia	Thermoanaerobaculia	UBA5066			88.41	1.88	Medium	0	0	0	0	0	0	0	0	0	0	0	0	0	0	0	0	0	0	0	0	0	0	0	0	0	0	0	0	0	0	0	0	0	0	0	0	0
Co-assembly	Co_metawrap_567		Bacteria	Bacteroidota	Bacteroidia	Bacteroidia	Bacteroidia	UBA4416		98.33	1.19	High	0	0	0	0	0	0	0	0	0	0	0	0	1	1	0	0	0	0	0	0	0	0	0	0	0	0	0	1	1	0	0	0	1	0	0	0	0
Co-assembly	Co_metawrap_568		Bacteria	Proteobacteria	Gammaproteobacteria	Burkholderiales	Burkholderiaceae	Paucibacter_A		68.97	3.45	Medium	0	0	0	0	0	1	0	0	0	0	0	0	1	1	1	0	0	0	0	0	0	0	0	0	0	0	0	0	0	0	0	1	0	0	0	0	0
Co-assembly	Co_metawrap_569		Bacteria	Proteobacteria	Gammaproteobacteria	Burkholderiales	Burkholderiaceae	Rhodoferax		59.05	1.87	Medium	0	0	0	0	1	0	0	0	0	0	0	0	0	1	0	0	0	0	0	0	0	0	0	0	0	0	0	0	0	0	0	0	0	0	0	0	0
Co-assembly	Co_metawrap_57		Bacteria	Bacteroidota	Bacteroidia	Cytophagales	UBA9547			52.24	5.2	Medium	0	0	0	0	0	0	0	0	0	0	0	0	0	1	0	0	0	0	0	0	0	0	0	0	0	0	0	0	0	0	0	1	0	0	0	0	0
Co-assembly	Co_metawrap_571		Bacteria	Actinobacteriota	Thermoleophilia	Solirubrobacterales	Solirubrobacteraceae			84.1	1.85	Medium	0	0	0	0	0	0	0	0	0	0	0	0	0	1	0	0	0	0	0	0	0	0	1	0	0	0	0	0	0	0	0	0	1	0	0	0	0
Co-assembly	Co_metawrap_573		Bacteria	Patescibacteria	Paceibacteria	Paceibacteria	UBA5272			74.66	0	Medium	0	0	0	0	0	0	0	0	0	0	0	0	0	0	0	0	0	0	0	0	0	0	0	0	0	0	0	0	0	0	0	0	0	0	0	0	0
Co-assembly	Co_metawrap_577		Bacteria	Planctomycetota	Phycisphaerae	Tepidisphaerales	Tepidisphaeraceae	UBA2421		95.83	0	High	0	0	0	0	0	0	0	0	0	0	0	0	0	1	0	0	0	0	0	0	0	0	0	0	0	0	0	0	0	0	0	1	0	0	0	0	0
Co-assembly	Co_metawrap_582		Bacteria	Bacteroidota	Bacteroidia	Chitinophagales	Chitinophagaceae	Ferruginibacter		78.14	3.15	Medium	0	0	0	0	1	0	0	0	0	0	0	0	1	1	0	0	0	0	0	0	0	0	0	0	0	0	0	0	1	0	0	1	0	0	0	0	0
Co-assembly	Co_metawrap_586		Bacteria	Proteobacteria	Alphaproteobacteria	Rhizobiales	Methyloligellaceae	Methyloceanibacter		95.36	1.52	High	1	0	0	0	0	0	0	0	0	0	0	0	0	0	0	0	0	0	0	0	0	0	1	0	0	0	0	0	0	0	0	0	1	0	0	0	0
Co-assembly	Co_metawrap_592		Bacteria	Proteobacteria	Alphaproteobacteria	Sphingomonadales	Sphingomonadaceae	Polymorphobacter		87.69	6.09	Medium	0	0	0	0	1	0	0	0	0	0	0	0	0	1	0	0	0	0	0	1	0	0	0	0	0	0	0	0	0	0	1	0	1	0	0	1	0
Co-assembly	Co_metawrap_597		Bacteria	Proteobacteria	Gammaproteobacteria	Burkholderiales	Burkholderiaceae	Schlegelella_A		57.76	2.59	Medium	0	0	0	0	1	1	0	0	0	0	0	0	0	1	0	0	0	0	0	0	0	0	0	0	0	1	1	0	0	0	1	0	0	0	0	0	0
Co-assembly	Co_metawrap_609		Bacteria	Patescibacteria	Saccharimonadia	Saccharimonadales	Saccharimonadales	JACDFO01		61.97	2.14	Medium	0	0	0	0	0	0	0	0	0	0	0	0	0	0	0	0	0	0	0	0	0	0	0	0	0	0	0	0	0	0	0	0	0	0	0	0	0
Co-assembly	Co_metawrap_610		Bacteria	Actinobacteriota	Geothermincolia	Geothermincolia	Anoxymicrobiaceae	FEN-727		97.01	0.85	High	0	0	0	0	1	0	1	0	0	0	0	0	0	0	0	0	1	0	0	0	0	0	0	0	0	0	0	0	0	0	0	0	0	0	0	0	0
Co-assembly	Co_metawrap_619		Bacteria	Bacteroidota	Bacteroidia	Flavobacteriales	Flavobacteriaceae	Aequorivita		96.29	0.38	High	0	0	0	0	0	0	0	0	0	0	0	0	0	1	0	0	0	0	0	0	0	0	0	0	0	0	1	0	0	0	0	0	0	0	0	0	0
Co-assembly	Co_metawrap_62		Bacteria	Acidobacteriota	Thermoanaerobaculia	Thermoanaerobaculia	UBA5066			54.66	9.69	Medium	0	0	0	0	0	0	0	0	0	0	0	0	0	0	0	0	0	0	0	0	0	0	0	0	0	0	1	0	0	0	0	0	0	0	0	0	0
Co-assembly	Co_metawrap_621		Bacteria	Cyanobacteria	Cyanobacteria	Cyanobacteria	FACHB-46			95.52	0.24	High	0	0	0	0	1	1	0	0	0	0	0	0	0	0	0	0	0	0	0	0	0	0	0	0	0	0	0	0	0	1	0	1	0	0	0	0	0
Co-assembly	Co_metawrap_622		Bacteria	Actinobacteriota	Thermoleophilia	Solirubrobacterales				94.97	0.34	High	0	0	0	0	0	0	0	0	0	0	0	0	0	1	0	0	0	0	0	0	0	0	0	0	0	1	0	0	0	0	0	0	0	0	0	0	0
Co-assembly	Co_metawrap_631		Bacteria	Firmicutes_A	Clostridia	Saccharofermentanales	UBA5734			95.74	4.06	High	0	0	0	0	0	0	1	0	0	0	0	0	0	0	0	0	0	0	0	0	0	0	0	0	0	0	0	0	0	0	0	0	0	0	0	0	0
Co-assembly	Co_metawrap_640		Bacteria	Actinobacteriota	Actinomycetia	Actinomycetales	Microbacteriaceae	Chryseoglobus		87.44	1.2	Medium	0	0	0	0	0	0	0	0	0	0	0	0	0	1	0	0	0	0	0	0	0	1	0	0	0	0	0	0	0	0	0	0	0	0	0	0	0
Co-assembly	Co_metawrap_644		Bacteria	Proteobacteria	Gammaproteobacteria	Burkholderiales	Rhodocyclaceae	Propionivibrio		82.58	4.81	Medium	0	0	0	0	0	0	0	0	0	0	0	0	0	0	0	0	0	0	0	0	0	0	0	0	0	0	0	0	0	0	0	0	1	1	0	0	0
Co-assembly	Co_metawrap_650		Bacteria	Planctomycetota	Planctomycetia	Gemmatales	Gemmataceae	Urbifossiella		52.38	1.14	Medium	0	0	0	0	0	0	0	0	0	0	0	0	0	0	0	0	0	0	0	0	0	0	0	0	0	0	0	0	0	0	0	0	0	0	0	0	0
Co-assembly	Co_metawrap_655		Bacteria	Proteobacteria	Alphaproteobacteria	Rhizobiales	Methyloligellaceae	Methyloceanibacter		82.41	7.21	Medium	0	0	0	0	0	0	0	0	0	0	0	0	0	0	0	0	0	0	0	0	0	0	1	0	0	1	0	0	0	0	0	0	0	0	0	0	0
Co-assembly	Co_metawrap_656		Bacteria	Proteobacteria	Alphaproteobacteria	Rhizobiales	Xanthobacteraceae	Pseudolabrys		50.86	5.75	Medium	0	0	0	0	0	0	0	0	0	0	0	0	0	1	1	0	0	0	0	0	0	0	0	0	0	0	1	0	0	0	0	0	1	0	0	0	0
Co-assembly	Co_metawrap_657		Bacteria	Bacteroidota	Bacteroidia	Chitinophagales	Chitinophagaceae	Ferruginibacter		51.72	3.45	Medium	0	0	0	0	1	0	0	0	0	0	0	0	0	0	0	0	0	0	0	0	0	0	0	0	0	0	0	0	0	0	0	0	0	0	0	0	0
Co-assembly	Co_metawrap_659		Bacteria	Patescibacteria	Microgenomatia	Curtissbacterales	GWA2-41-24			71.29	0	Medium	0	0	0	0	0	0	0	0	0	0	0	0	0	0	0	0	0	0	0	0	0	0	0	0	0	0	0	0	0	0	0	0	0	0	0	0	0
Co-assembly	Co_metawrap_663		Bacteria	Proteobacteria	Alphaproteobacteria	Sphingomonadales	Sphingomonadaceae			81.75	3.41	Medium	0	0	0	0	0	0	0	0	0	0	0	0	0	1	0	0	0	0	0	0	0	0	0	0	0	0	0	0	0	0	1	0	1	0	0	0	0
Co-assembly	Co_metawrap_664		Bacteria	Bacteroidota	Bacteroidia	Chitinophagales	Chitinophagales	UBA10324		96.55	0.49	High	0	0	0	0	0	0	0	0	0	0	0	0	0	0	0	0	0	0	0	0	0	0	0	0	0	0	0	0	0	0	0	0	1	0	0	0	0
Co-assembly	Co_metawrap_665		Bacteria	Proteobacteria	Alphaproteobacteria	Caulobacterales	Hyphomonadaceae	UBA7672		96.71	3.63	High	0	0	0	0	0	0	0	0	0	0	0	0	0	1	0	0	0	0	0	0	0	0	0	0	0	0	0	1	0	0	0	0	0	0	0	0	0
Co-assembly	Co_metawrap_671		Bacteria	Gemmatimonadota	Gemmatimonadetes	Gemmatimonadales	GWC2-71-9	Palsa-1233		73.58	2.75	Medium	0	0	0	0	0	0	0	0	0	0	0	0	0	0	0	0	0	0	0	0	0	0	0	0	0	0	0	0	1	0	0	0	0	0	0	0	0
Co-assembly	Co_metawrap_672		Bacteria	Bacteroidota	Bacteroidia	Chitinophagales	Saprospiraceae	JAEUUM01		98.51	0.52	High	0	0	0	0	0	0	0	0	0	0	0	0	1	0	0	0	0	0	0	0	0	0	0	0	0	0	0	0	0	0	0	1	0	0	0	0	0
Co-assembly	Co_metawrap_676		Bacteria	Acidobacteriota	Holophagae	Holophagales	Holophagaceae	Geothrix		55.26	1.75	Medium	0	0	0	0	0	0	0	0	0	0	0	0	0	0	0	0	0	0	0	0	0	0	1	0	1	1	0	1	0	0	0	0	0	0	0	0	0
Co-assembly	Co_metawrap_683		Bacteria	Verrucomicrobiota	Verrucomicrobiae	Chthoniobacterales	Chthoniobacteraceae	SXWH01		68.48	1.62	Medium	0	0	0	0	0	0	0	0	0	0	0	0	0	0	0	0	0	0	0	0	0	0	0	0	0	0	1	0	0	0	0	0	0	0	0	0	0
Co-assembly	Co_metawrap_690		Bacteria	Acidobacteriota	Acidobacteriae	Bryobacterales	Bryobacteraceae			75.25	7.83	Medium	0	0	0	0	0	0	0	0	0	0	0	0	0	0	0	0	0	0	0	0	0	0	0	0	0	0	0	0	0	0	0	0	0	0	0	0	0
Co-assembly	Co_metawrap_693		Bacteria	Proteobacteria	Gammaproteobacteria	Burkholderiales	Burkholderiaceae	CAISIP01		89.53	2.18	Medium	0	0	0	0	0	0	0	0	0	0	0	0	1	1	1	0	0	0	0	0	0	0	1	0	0	0	0	1	0	0	0	0	1	0	0	1	0
Co-assembly	Co_metawrap_701		Bacteria	Patescibacteria	Paceibacteria	Paceibacteria	UBA9973			53.96	0.99	Medium	0	0	0	0	0	0	0	0	0	0	0	0	0	0	0	0	0	0	0	0	0	0	0	0	0	0	0	0	0	0	0	0	0	0	0	0	0
Co-assembly	Co_metawrap_719		Bacteria	Proteobacteria	Gammaproteobacteria	Burkholderiales	Burkholderiaceae	Aquabacterium_A		80.02	2.42	Medium	0	0	0	0	0	1	0	0	0	0	0	0	1	1	1	0	0	0	0	0	0	0	1	0	0	0	0	0	0	0	0	0	0	0	0	1	0
Co-assembly	Co_metawrap_722		Bacteria	Actinobacteriota	Actinomycetia	Mycobacteriales	Nakamurellaceae	Nakamurella		63.53	0.63	Medium	0	0	0	0	1	1	0	0	0	0	0	0	0	1	0	0	0	0	0	0	0	0	1	0	0	0	1	0	1	0	0	0	0	0	0	0	0
Co-assembly	Co_metawrap_725		Bacteria	Chloroflexota	Limnocylindria	Limnocylindrales	Limnocylindrales	Chersky-267		87.61	4.59	Medium	0	0	0	0	0	1	0	1	0	0	0	0	1	1	0	0	0	0	0	0	0	0	0	0	0	0	0	0	0	0	0	0	0	0	0	1	0
Co-assembly	Co_metawrap_727		Bacteria	Proteobacteria	Gammaproteobacteria	Gammaproteobacteria	GCA2729495	SHZI01		69.38	1.45	Medium	0	0	0	0	0	0	0	0	0	0	0	0	0	1	0	0	0	0	0	0	0	0	1	0	0	0	0	0	0	0	0	0	0	0	0	0	0
Co-assembly	Co_metawrap_728		Bacteria	Myxococcota	Polyangia	Haliangiales	Haliangiaceae	JABFXX01		90.25	5.83	Medium	0	0	0	0	0	0	0	0	0	0	0	0	1	0	0	0	0	0	0	0	0	0	0	0	0	0	0	1	1	0	0	1	0	0	1	0	0
Co-assembly	Co_metawrap_738		Bacteria	Myxococcota	Polyangia	Nannocystales	Nannocystaceae	Ga0077550		92.89	2.1	High	0	0	0	0	0	0	0	0	0	0	0	0	0	0	0	0	0	0	0	0	0	0	0	0	0	0	0	0	0	0	1	0	0	0	0	0	0
Co-assembly	Co_metawrap_740		Bacteria	Chloroflexota	Chloroflexia	Chloroflexia	Chloroflexia	JADMIH01		55.17	5.17	Medium	0	0	0	0	1	0	0	0	0	0	0	0	0	0	0	0	0	0	0	0	0	0	0	0	0	0	0	0	0	0	0	0	0	0	0	0	0
Co-assembly	Co_metawrap_742		Bacteria	Myxococcota	Polyangia	Polyangia	Palsa-1104_A	JADGRB01		92.9	5.97	Medium	0	0	0	0	0	0	0	0	0	0	0	0	0	0	0	0	0	0	0	0	0	0	0	0	0	0	0	1	0	0	0	0	1	0	1	0	0
Co-assembly	Co_metawrap_750		Bacteria	Chloroflexota	Dehalococcoidia	Dehalococcoidia	Dehalococcoidia	DSGV01		94.72	1.98	High	0	0	0	0	0	0	0	1	0	0	0	0	0	1	0	0	0	0	0	0	0	0	0	0	0	0	1	0	1	0	0	0	0	0	0	0	0
Co-assembly	Co_metawrap_751		Bacteria	Bacteroidota	Bacteroidia	Bacteroidales	Prolixibacteraceae	CAINVV01		83.84	0.54	Medium	0	0	0	0	0	0	0	0	0	0	0	0	0	1	0	0	0	0	0	0	0	0	1	0	0	0	0	0	0	0	0	0	0	0	0	0	0
Co-assembly	Co_metawrap_757		Bacteria	Bacteroidota	Bacteroidia	Bacteroidales	VadinHA17	LD21		95.95	4.76	High	0	0	0	0	0	0	0	0	0	0	0	0	0	0	0	0	0	0	0	0	0	0	1	0	1	0	0	1	0	0	0	0	0	0	0	0	0
Co-assembly	Co_metawrap_764		Bacteria	Gemmatimonadota	Gemmatimonadetes	Gemmatimonadales	Gemmatimonadaceae	AG11		94.61	3.85	High	0	0	0	0	0	0	0	0	0	0	0	0	1	1	0	0	0	0	0	0	0	0	0	0	0	1	1	0	1	0	0	0	0	0	0	0	0
Co-assembly	Co_metawrap_765		Bacteria	Actinobacteriota	Thermoleophilia	Gaiellales	Gaiellaceae	PALSA-600		74.77	9.48	Medium	0	0	0	0	0	0	0	0	0	0	0	0	0	1	0	0	0	0	0	0	0	0	0	0	0	0	1	0	0	0	0	0	0	0	0	0	0
Co-assembly	Co_metawrap_768		Bacteria	Proteobacteria	Alphaproteobacteria	Rhizobiales	Rhizobiaceae	Hoeflea		95.35	0.83	High	0	0	0	0	1	0	0	0	0	0	0	0	1	0	0	0	0	0	0	0	0	0	0	0	0	0	1	0	0	0	1	0	1	0	0	0	1
Co-assembly	Co_metawrap_778		Bacteria	Verrucomicrobiota	Verrucomicrobiae	Chthoniobacterales	Chthoniobacteraceae	Chthoniobacter		92.11	4.73	High	0	0	0	0	0	0	0	0	0	0	0	0	0	1	0	0	0	0	0	0	0	0	0	0	0	0	0	0	0	0	0	0	1	0	0	0	0
Co-assembly	Co_metawrap_785		Bacteria	Verrucomicrobiota	Kiritimatiellae	Kiritimatiellae	UBA3636	JAAZAI01		57.04	0.68	Medium	0	0	0	0	0	0	0	0	0	0	0	0	0	0	0	0	0	0	0	0	0	0	0	0	0	0	0	0	0	0	0	0	0	0	0	0	0
Co-assembly	Co_metawrap_786		Bacteria	Patescibacteria	Patescibacteria	Patescibacteria	UBA1384			60.3	0	Medium	0	0	0	0	0	0	0	0	0	0	0	0	0	0	0	0	0	0	0	0	0	0	0	0	0	0	0	0	0	0	0	0	0	0	0	0	0
Co-assembly	Co_metawrap_787		Bacteria	Proteobacteria	Gammaproteobacteria	Burkholderiales	Burkholderiaceae	Ramlibacter		86.93	6.12	Medium	0	0	0	0	0	1	0	0	0	0	0	0	1	1	1	1	0	0	0	0	0	0	0	0	0	1	1	1	0	0	0	0	1	0	0	0	0
Co-assembly	Co_metawrap_79		Bacteria	Verrucomicrobiota	Verrucomicrobiae	Pedosphaerales	JACRJZ01			52.29	6.08	Medium	0	0	0	0	0	0	0	0	0	0	0	0	0	0	0	0	0	0	0	1	0	0	0	0	0	0	0	0	0	0	0	0	0	0	0	0	0
Co-assembly	Co_metawrap_792		Bacteria	Bacteroidota	Bacteroidia	Bacteroidia	B-17BO	UBA2475		65.52	2.59	Medium	0	0	0	0	0	0	0	0	0	0	0	0	0	0	0	0	0	0	0	0	0	0	0	0	0	0	0	0	0	0	0	1	0	0	0	0	0
Co-assembly	Co_metawrap_794		Bacteria	Verrucomicrobiota	Verrucomicrobiae	Pedosphaerales	CAIMTB01	CAIMTB01		74.37	1.15	Medium	0	0	0	0	0	0	0	0	0	0	0	0	0	0	0	0	0	0	0	1	0	0	0	0	1	0	1	0	0	0	0	0	0	0	0	0	0
Co-assembly	Co_metawrap_796		Bacteria	Bdellovibrionota	Bdellovibrionota	Bdellovibrionota	UBA2466			71.71	3.73	Medium	0	0	0	0	0	0	0	0	0	0	0	0	0	0	0	0	0	0	0	0	0	0	0	0	0	0	1	0	0	0	0	0	0	0	0	0	0
Co-assembly	Co_metawrap_798		Bacteria	Verrucomicrobiota	Verrucomicrobiae	Verrucomicrobiales	Akkermansiaceae	Luteolibacter		59.62	3.45	Medium	0	0	0	0	0	0	1	0	0	0	0	0	0	1	0	0	0	0	0	0	0	1	1	0	0	0	0	0	0	0	0	0	0	0	0	0	0
Co-assembly	Co_metawrap_800		Bacteria	Actinobacteriota	Coriobacteriia	Coriobacteriia	UBA2279	WSXY01		88.33	1.25	Medium	0	0	0	0	0	0	1	0	0	0	0	0	0	0	0	0	0	0	0	0	0	0	0	0	0	0	0	0	0	0	0	0	0	0	0	0	0
Co-assembly	Co_metawrap_801		Bacteria	Bacteroidota	Bacteroidia	Bacteroidales	Lentimicrobiaceae	Lentimicrobium		88.44	2.69	Medium	0	0	0	0	0	0	0	0	0	0	0	0	0	1	0	0	1	0	0	0	0	0	0	0	0	0	1	0	0	0	0	0	1	0	0	0	0
Co-assembly	Co_metawrap_803		Bacteria	Proteobacteria	Alphaproteobacteria	Sphingomonadales	Sphingomonadaceae	Polymorphobacter		92.23	1.78	High	0	0	0	0	1	0	0	0	0	0	0	0	0	1	0	0	0	0	0	0	0	0	0	0	0	0	0	0	0	0	1	0	0	0	0	0	0
Co-assembly	Co_metawrap_805		Bacteria	Myxococcota	Polyangia	Polyangia	Palsa-1104			74.72	3.67	Medium	0	0	0	0	0	0	0	0	0	0	0	0	0	0	0	0	0	0	0	1	0	0	0	0	0	0	0	1	0	0	0	0	0	0	1	0	0
Co-assembly	Co_metawrap_806		Bacteria	Proteobacteria	Gammaproteobacteria	Xanthomonadales	Xanthomonadaceae	Arenimonas	Arenimonas sp003241895	56.38	1.72	Medium	0	0	0	0	0	0	0	0	0	0	0	0	0	1	0	0	0	0	0	0	0	0	0	0	0	1	1	1	0	0	0	1	0	0	0	0	0
Co-assembly	Co_metawrap_809		Bacteria	Proteobacteria	Gammaproteobacteria	Burkholderiales	Burkholderiaceae	Rubrivivax		80.98	7.13	Medium	0	0	0	0	1	0	0	0	0	0	0	0	1	1	1	0	0	0	0	0	0	0	0	0	0	1	0	0	0	0	1	0	0	0	0	1	0
Co-assembly	Co_metawrap_811		Bacteria	Bacteroidota	Bacteroidia	Sphingobacteriales	Sphingobacteriaceae	Daejeonella		52.35	1.72	Medium	0	0	0	0	0	0	0	0	0	0	0	0	0	1	0	0	0	0	0	0	0	0	0	0	0	0	1	0	1	0	0	1	0	0	0	0	0
Co-assembly	Co_metawrap_818		Bacteria	Chloroflexota	Chloroflexia	Thermomicrobiales	Thermomicrobiales			66.92	3.02	Medium	0	0	0	0	0	0	0	0	0	0	0	0	0	0	0	0	0	0	0	0	0	0	0	0	0	0	0	0	0	0	0	0	1	0	0	0	0
Co-assembly	Co_metawrap_820		Bacteria	Verrucomicrobiota	Kiritimatiellae	Kiritimatiellae	Kiritimatiellae	CAIKKV01		67.17	5.1	Medium	0	0	0	0	0	0	0	0	0	0	0	0	0	1	0	0	0	0	0	0	0	0	0	0	0	0	0	0	0	0	0	0	0	0	0	0	0
Co-assembly	Co_metawrap_823		Bacteria	Planctomycetota	Planctomycetia	Gemmatales	Gemmataceae			75.88	4.49	Medium	0	0	0	0	0	0	0	0	0	0	0	0	1	1	0	0	0	0	0	0	0	0	0	0	0	0	0	0	0	0	0	1	0	0	0	0	0
Co-assembly	Co_metawrap_826		Bacteria	Cyanobacteria	Cyanobacteria	Cyanobacteria	Cyanobiaceae	Cyanobium		92.7	2.31	High	0	0	0	0	0	1	0	0	0	0	0	0	0	1	0	0	0	0	0	0	0	0	0	0	0	0	0	0	0	1	1	0	0	0	0	0	0
Co-assembly	Co_metawrap_827		Bacteria	Chloroflexota	Anaerolineae	Caldilineales	Caldilineaceae	Litorilinea		80.91	1.82	Medium	0	0	0	0	1	0	0	0	0	0	0	0	0	1	0	0	0	0	0	0	0	0	0	0	1	0	1	0	0	0	0	0	0	0	0	0	0
Co-assembly	Co_metawrap_831		Bacteria	Bacteroidota	Bacteroidia	Bacteroidia	UBA955	JABMMZ01		71.59	1.22	Medium	0	0	0	0	0	0	0	0	0	0	0	0	1	0	0	0	0	0	0	0	0	0	0	0	0	0	1	0	1	0	0	0	0	0	0	0	0
Co-assembly	Co_metawrap_836		Bacteria	Chloroflexota	Anaerolineae	Anaerolineae	DRVO01			87.81	2.88	Medium	0	0	0	0	0	0	1	0	0	0	0	0	1	0	0	0	0	0	0	0	0	0	0	0	0	0	0	0	0	0	0	0	0	0	0	1	0
Co-assembly	Co_metawrap_845		Bacteria	Gemmatimonadota	Gemmatimonadetes	Gemmatimonadales	Gemmatimonadaceae	AG2		66.12	7.14	Medium	0	0	0	0	0	0	0	0	0	0	0	0	0	1	0	0	0	0	0	0	0	0	0	0	0	0	1	0	1	0	0	0	0	0	0	0	0
Co-assembly	Co_metawrap_852		Bacteria	Chloroflexota	Chloroflexia	Chloroflexia	Chloroflexia	JADMIH01		83.67	0	Medium	0	0	0	0	0	0	0	0	0	0	0	0	1	1	0	0	0	0	0	0	0	0	0	0	0	0	0	0	0	0	0	0	0	0	0	0	0
Co-assembly	Co_metawrap_853		Bacteria	Proteobacteria	Gammaproteobacteria	Burkholderiales	Burkholderiaceae	Rubrivivax		90.72	6.69	Medium	0	0	0	0	1	0	0	1	0	0	0	0	0	1	1	0	0	0	0	0	0	0	1	0	0	0	1	0	0	0	1	0	0	0	0	1	0
Co-assembly	Co_metawrap_857		Bacteria	Proteobacteria	Gammaproteobacteria	Xanthomonadales	Xanthomonadaceae	Silanimonas		82.22	2.74	Medium	0	0	0	0	1	0	0	0	0	0	0	0	0	0	0	0	0	0	0	0	0	0	0	0	0	0	0	0	0	0	0	1	1	0	0	0	0
Co-assembly	Co_metawrap_862		Bacteria	Proteobacteria	Alphaproteobacteria	Rhodobacterales	Rhodobacteraceae	Roseicyclus		96	2.56	High	0	0	0	0	0	0	0	1	0	0	0	0	0	1	0	0	0	0	0	0	0	0	1	0	0	0	0	0	0	0	1	0	1	0	0	1	0
Co-assembly	Co_metawrap_872		Bacteria	Cyanobacteria	Cyanobacteria	Pseudanabaenales	Pseudanabaenaceae	PCC-7502		76.97	0.47	Medium	0	0	0	0	0	0	0	0	0	0	0	0	1	0	0	0	0	0	0	0	0	0	0	0	0	0	0	0	0	1	1	0	0	0	0	0	1
Co-assembly	Co_metawrap_877		Bacteria	Gemmatimonadota	Gemmatimonadetes	Gemmatimonadales	Gemmatimonadaceae			92.86	4.95	High	0	0	0	0	1	0	0	0	0	0	0	0	0	0	0	0	0	0	0	0	0	0	0	0	0	0	1	0	0	0	0	0	0	0	0	0	0
Co-assembly	Co_metawrap_879		Bacteria	Acidobacteriota	Holophagae	Holophagales	Holophagaceae	Geothrix		81.63	3.51	Medium	0	0	0	0	0	0	0	0	0	0	0	0	0	0	0	0	0	0	0	0	0	0	0	0	1	0	1	1	0	0	0	0	0	0	0	0	0
Co-assembly	Co_metawrap_880		Bacteria	Verrucomicrobiota	Verrucomicrobiae	Chthoniobacterales	UBA10450	Palsa-1392		59.09	1.01	Medium	0	0	0	0	0	0	0	0	0	0	0	0	0	0	0	0	0	0	0	0	0	0	0	0	0	0	0	0	1	0	0	0	0	0	0	0	0
Co-assembly	Co_metawrap_884		Bacteria	Proteobacteria	Alphaproteobacteria	Micropepsales	Micropepsaceae	Rhizomicrobium		92.3	1.16	High	0	0	0	0	0	0	0	0	0	0	0	0	0	1	0	0	0	0	0	0	0	0	0	0	0	0	0	1	0	0	0	0	1	0	0	0	0
Co-assembly	Co_metawrap_885		Bacteria	Actinobacteriota	Acidimicrobiia	Acidimicrobiales	UBA8139			78.59	4.27	Medium	0	0	0	0	0	0	0	0	0	0	0	0	1	1	0	0	0	0	0	0	0	0	0	0	0	0	0	0	0	0	0	0	1	0	0	0	0
Co-assembly	Co_metawrap_888		Bacteria	Patescibacteria	Saccharimonadia	Saccharimonadales	Saccharimonadales	UBA1547		54.75	2.31	Medium	0	0	0	0	0	0	0	0	0	0	0	0	0	0	0	0	0	0	0	0	0	0	0	0	0	0	0	0	0	0	0	0	0	0	0	0	0
Co-assembly	Co_metawrap_890		Bacteria	Armatimonadota	Armatimonadota	Armatimonadota	SYMT01			70.74	4.94	Medium	0	0	0	0	1	0	0	0	0	0	0	0	0	0	0	0	0	0	0	0	0	0	0	0	0	0	0	0	0	0	0	0	1	0	0	0	0
Co-assembly	Co_metawrap_892		Bacteria	Actinobacteriota	Thermoleophilia	Gaiellales	Gaiellaceae	JACCRW01		82.99	1.09	Medium	0	0	0	0	0	0	0	0	0	0	0	0	0	0	1	0	0	0	0	0	0	0	0	0	0	0	0	0	1	0	0	0	0	0	0	0	0
Co-assembly	Co_metawrap_896		Bacteria	Proteobacteria	Gammaproteobacteria	Burkholderiales	Ga0077523			93.9	0.41	High	0	0	0	0	0	1	0	0	0	0	0	0	1	1	1	0	0	0	0	0	0	0	1	0	0	1	0	1	0	0	1	0	0	0	0	0	0
Co-assembly	Co_metawrap_898		Bacteria	Myxococcota	Polyangia	Polyangiales	Polyangiaceae	NIC37A-2		83.07	4.95	Medium	0	0	0	0	0	0	0	0	0	0	0	0	0	1	0	0	0	0	0	0	0	0	0	0	0	0	0	0	0	0	0	0	0	0	0	0	0
Co-assembly	Co_metawrap_902		Bacteria	Chloroflexota	Limnocylindria	Limnocylindria	Limnocylindria	UBA4735		73.76	0.33	Medium	0	0	0	0	0	0	0	0	0	0	0	0	0	1	0	0	0	0	0	0	0	0	0	0	0	0	1	0	0	0	0	0	0	0	0	0	0
Co-assembly	Co_metawrap_904		Bacteria	Verrucomicrobiota	Verrucomicrobiae	Chthoniobacterales	UBA10450			88.85	4.05	Medium	0	0	0	0	1	0	0	0	0	0	0	0	0	0	0	0	0	0	0	0	0	0	0	0	0	0	0	0	1	0	0	0	0	0	0	0	0
Co-assembly	Co_metawrap_907		Bacteria	Proteobacteria	Gammaproteobacteria	Burkholderiales	Burkholderiaceae	Ralstonia		90.17	2.17	High	0	0	0	0	0	0	0	0	0	0	0	0	1	1	1	0	0	0	0	0	0	0	1	0	0	1	1	1	1	0	0	0	1	0	0	0	0
Co-assembly	Co_metawrap_910		Bacteria	Proteobacteria	Gammaproteobacteria	Xanthomonadales	Xanthomonadaceae	Thermomonas		79.31	3.45	Medium	0	0	0	0	0	0	0	0	0	0	0	0	0	1	0	0	0	0	0	0	0	0	0	0	0	1	1	1	0	0	0	0	1	0	0	0	0
Co-assembly	Co_metawrap_912		Bacteria	Gemmatimonadota	Gemmatimonadetes	Gemmatimonadales	Gemmatimonadaceae	AG11		88.81	4.4	Medium	0	0	0	0	0	0	0	0	0	0	0	0	1	1	0	0	0	0	0	0	0	0	0	0	0	0	1	0	1	0	0	0	0	0	0	0	0
Co-assembly	Co_metawrap_916		Bacteria	Actinobacteriota	Thermoleophilia	Solirubrobacterales	Thermoleophilaceae	JACVRW01		97.84	1.29	High	0	0	0	0	1	0	0	0	0	0	0	0	0	0	0	0	0	0	0	0	0	0	0	0	0	0	0	1	0	0	0	0	0	0	0	0	0
Co-assembly	Co_metawrap_917		Bacteria	Actinobacteriota	Acidimicrobiia	Acidimicrobiales	JAEUJM01			50.66	7.76	Medium	0	0	0	0	1	0	0	0	0	0	0	0	1	1	0	0	0	0	0	0	0	0	0	0	0	0	0	0	0	0	0	0	1	0	0	0	0
Co-assembly	Co_metawrap_918		Bacteria	Proteobacteria	Alphaproteobacteria	Sphingomonadales	Sphingomonadaceae	Sphingomonas		87.91	1.64	Medium	0	0	0	0	1	0	0	0	0	0	0	0	0	0	0	0	0	0	0	1	0	0	0	0	0	0	0	0	0	0	1	0	1	0	0	0	0
Co-assembly	Co_metawrap_919		Bacteria	Patescibacteria	Patescibacteria	Patescibacteria	UBA12465	CAJAVM01		73.76	0.99	Medium	0	0	0	0	0	0	0	0	0	0	0	0	0	1	0	0	0	0	0	0	0	0	0	0	0	0	0	0	0	0	0	0	0	0	0	0	0
Co-assembly	Co_metawrap_920		Bacteria	Proteobacteria	Alphaproteobacteria	Acetobacterales	Acetobacteraceae	Humitalea		76.21	1.72	Medium	0	0	0	0	0	0	0	1	0	0	0	0	1	1	0	0	0	0	0	0	0	1	0	0	0	0	0	0	0	0	1	0	0	0	0	0	0
Co-assembly	Co_metawrap_923		Bacteria	Bdellovibrionota	Bdellovibrionia	Bdellovibrionales	Bdellovibrionaceae	Ga0074139		96.53	2.16	High	0	0	0	0	0	0	0	0	0	0	0	0	0	1	0	0	0	0	0	0	0	0	0	0	0	0	1	1	0	0	0	0	0	0	0	0	0
Co-assembly	Co_metawrap_925		Bacteria	Proteobacteria	Alphaproteobacteria	Rhodobacterales	Rhodobacteraceae			92.19	4.28	High	0	0	0	0	0	0	0	0	0	0	0	0	1	1	0	0	0	0	0	0	0	0	0	0	0	0	1	0	0	0	0	0	1	0	0	0	0
Co-assembly	Co_metawrap_927		Bacteria	Bacteroidota	Bacteroidia	Bacteroidales	Prolixibacteraceae	CAINVV01		98.1	3.06	High	0	0	0	0	0	0	0	0	0	0	0	0	0	1	0	0	0	0	0	0	0	0	1	0	0	0	0	1	0	0	0	0	0	0	0	0	0
Co-assembly	Co_metawrap_929		Bacteria	Proteobacteria	Gammaproteobacteria	Xanthomonadales	Xanthomonadaceae			92.1	1.62	High	0	0	0	0	0	0	0	0	0	0	0	0	0	1	0	0	0	0	0	0	0	0	0	0	0	1	1	1	0	0	0	0	0	0	0	0	0
Co-assembly	Co_metawrap_932		Bacteria	Proteobacteria	Alphaproteobacteria	Caulobacterales	Caulobacteraceae	Palsa-881		80.46	4.5	Medium	0	0	0	0	0	0	0	0	0	0	0	0	1	0	0	0	0	0	0	0	0	0	0	0	0	0	0	0	0	0	0	0	1	0	0	0	0
Co-assembly	Co_metawrap_933		Bacteria	Actinobacteriota	Acidimicrobiia	Acidimicrobiales	RAAP-2	RAAP-2		91.45	2.99	High	0	0	0	0	0	0	0	0	0	0	0	0	0	0	0	0	0	0	0	0	0	0	0	0	0	0	0	0	0	0	0	0	0	0	0	0	0
Co-assembly	Co_metawrap_936		Bacteria	Patescibacteria	Paceibacteria	UBA9983_A	UBA9973	UBA8515		70.41	1.69	Medium	0	0	0	0	0	0	0	0	0	0	0	0	0	0	0	0	0	0	0	0	0	0	0	0	0	0	0	0	0	0	0	0	0	0	0	0	0
Co-assembly	Co_metawrap_938		Bacteria	Proteobacteria	Alphaproteobacteria	Acetobacterales	Acetobacteraceae	Roseococcus		57.79	3.57	Medium	0	0	0	0	1	0	0	1	0	0	0	0	0	0	1	0	0	0	0	0	0	0	0	0	0	0	0	0	0	0	0	0	0	0	0	0	0
Co-assembly	Co_metawrap_942		Bacteria	Bacteroidota	Bacteroidia	Chitinophagales	Saprospiraceae	JABWAJ01		99.49	1.52	High	0	0	0	0	0	0	0	0	0	0	0	0	1	1	0	0	0	0	0	0	0	0	0	0	0	0	0	0	1	0	0	1	0	0	0	0	0
Co-assembly	Co_metawrap_943		Bacteria	Proteobacteria	Alphaproteobacteria	Rhodobacterales	Rhodobacteraceae	CYK-10		87.36	1.77	Medium	0	0	0	0	0	0	0	0	0	0	0	0	1	0	0	0	0	0	0	0	0	0	0	0	0	0	0	0	0	0	1	0	0	0	0	0	0
Co-assembly	Co_metawrap_944		Bacteria	Chloroflexota	Dehalococcoidia	Tepidiformales	Tepidiformaceae	PNKC01		95.38	3.3	High	0	0	0	0	0	0	0	0	0	0	0	0	0	0	0	0	0	0	0	0	0	0	0	0	0	0	1	0	1	0	0	0	0	0	0	0	0
Co-assembly	Co_metawrap_945		Bacteria	Firmicutes	Bacilli	Erysipelotrichales	Erysipelotrichaceae	GWE2-51-13		90.32	2.2	High	0	0	0	0	0	0	0	0	0	0	0	0	0	0	0	0	0	0	0	0	0	0	0	0	0	0	0	0	0	0	0	0	0	0	0	0	0
Co-assembly	Co_metawrap_953		Bacteria	Planctomycetota	Phycisphaerae	Phycisphaerales	UBA1924	BJHL01		85.94	5.11	Medium	0	0	0	0	0	0	0	0	0	0	0	0	0	1	0	0	0	0	0	0	0	0	0	0	0	0	0	0	0	0	0	0	0	0	0	0	0
Co-assembly	Co_metawrap_954		Bacteria	Actinobacteriota	Acidimicrobiia	IMCC26256	PALSA-610			88.89	4.13	Medium	0	0	0	0	0	0	0	0	0	0	0	0	0	1	0	0	0	0	0	0	0	0	0	0	0	0	1	0	0	0	0	0	1	0	0	0	0
Co-assembly	Co_metawrap_959		Bacteria	Chloroflexota	Chloroflexia	Chloroflexia	Chloroflexia	L227-5C		93.58	1.83	High	0	0	0	0	1	0	0	0	0	0	0	0	1	1	0	0	0	0	0	0	0	0	0	0	0	0	0	1	0	0	0	1	0	0	0	0	0
Co-assembly	Co_metawrap_960		Bacteria	Acidobacteriota	Blastocatellia	Pyrinomonadales	Pyrinomonadaceae	OLB17		70.29	2.56	Medium	0	0	0	0	0	0	1	0	0	0	0	0	0	0	0	0	0	0	0	0	0	0	0	0	1	0	0	0	0	0	0	0	0	0	0	0	0
Co-assembly	Co_metawrap_962		Bacteria	Bacteroidota	Kapabacteria	Kapabacteriales	UBA2268			65.13	2.37	Medium	0	0	0	0	0	0	0	0	0	0	0	0	0	1	0	0	0	0	0	0	0	0	0	0	0	0	0	1	1	0	0	0	0	0	0	0	0
Co-assembly	Co_metawrap_963		Bacteria	Acidobacteriota	Blastocatellia	Pyrinomonadales	Pyrinomonadaceae	QHXQ01		83.48	5.98	Medium	0	0	0	0	0	0	0	0	0	0	0	0	1	1	0	0	0	0	0	0	0	0	0	0	0	0	0	0	0	0	0	0	1	0	0	0	0
Co-assembly	Co_metawrap_964		Bacteria	Proteobacteria	Alphaproteobacteria	Rhizobiales	Kaistiaceae	Bauldia		93.41	1.46	High	0	0	0	0	0	0	0	0	0	0	0	0	0	1	0	0	0	0	0	0	0	0	0	0	0	0	1	0	0	0	0	0	0	0	0	0	0
Co-assembly	Co_metawrap_965		Bacteria	Bdellovibrionota	Bacteriovoracia	Bacteriovoracales	Bacteriovoracaceae			87.93	2.98	Medium	0	0	0	0	0	0	0	0	0	0	0	0	0	0	0	0	0	0	0	0	0	0	0	0	0	0	0	0	0	0	0	0	0	0	0	0	0
Co-assembly	Co_metawrap_967		Bacteria	Actinobacteriota	Actinomycetia	Mycobacteriales	Nakamurellaceae	Nakamurella		94.22	5.97	Medium	0	0	0	0	1	1	0	0	0	0	0	0	0	1	0	0	0	0	0	0	0	0	1	0	0	0	1	0	0	0	0	1	0	0	0	0	0
Co-assembly	Co_metawrap_970		Bacteria	Chloroflexota	Limnocylindria	Limnocylindria	QHBO01	CF-167		87.65	2.78	Medium	0	0	0	0	0	0	0	0	0	0	0	0	0	1	0	0	0	0	0	0	0	0	0	0	0	0	0	0	0	0	0	0	0	0	0	0	0
Co-assembly	Co_metawrap_971		Bacteria	Proteobacteria	Gammaproteobacteria	Burkholderiales	Rhodocyclaceae	PNJM01		88.37	4.42	Medium	0	0	0	0	0	0	0	0	0	0	0	0	1	0	0	0	0	0	0	0	0	0	0	0	0	1	0	0	0	0	0	0	0	0	0	0	0
Co-assembly	Co_metawrap_972		Bacteria	Bacteroidota	Kapabacteria	Kapabacteria	Palsa-1295			95.66	1.64	High	0	0	0	0	0	0	0	0	0	0	0	0	0	0	0	0	0	0	0	0	0	0	0	0	0	0	0	1	0	0	0	0	0	0	0	0	0
Co-assembly	Co_metawrap_974		Bacteria	Patescibacteria	Paceibacteria	Paceibacteria	UBA9973	UBA8515		65.34	0	Medium	0	0	0	0	0	0	0	0	0	0	0	0	0	0	0	0	0	0	0	0	0	0	0	0	0	0	0	0	0	0	0	0	0	0	0	0	0
Co-assembly	Co_metawrap_978		Bacteria	Acidobacteriota	Acidobacteriae	Bryobacterales	Bryobacteraceae	TMP-7		96.15	2.61	High	0	0	0	0	1	0	0	0	0	0	0	0	1	1	0	0	0	0	0	0	0	0	1	0	0	0	0	1	0	0	0	0	0	0	0	0	0
Co-assembly	Co_metawrap_985		Bacteria	Bacteroidota	Bacteroidia	Bacteroidales	UBA4417			73.64	2.99	Medium	0	0	0	0	0	0	0	0	0	0	0	0	0	1	0	0	0	0	0	0	0	0	1	0	0	0	0	1	0	0	0	0	1	0	0	0	0
Co-assembly	Co_metawrap_987		Bacteria	Acidobacteriota	Acidobacteriae	Bryobacterales	Bryobacteraceae	TMP-7		92.17	1.74	High	0	0	0	0	0	0	0	0	0	0	0	0	0	0	0	0	0	0	0	0	0	0	0	0	1	0	1	1	1	0	0	0	0	0	0	0	0
Co-assembly	Co_metawrap_989		Bacteria	Actinobacteriota	Actinomycetia	Actinomycetales	Angustibacteraceae	JACMOY01		87.03	1.89	Medium	0	0	0	0	0	0	0	0	0	0	0	0	0	1	0	0	0	0	0	0	0	1	1	0	0	0	0	0	0	0	0	1	0	0	0	0	0
Co-assembly	Co_metawrap_993		Bacteria	Chloroflexota	Chloroflexia	Chloroflexia	Chloroflexia			97.25	1.83	High	0	0	0	0	1	0	0	1	0	0	0	0	1	0	0	0	0	0	0	0	0	0	0	0	0	0	0	0	0	0	0	1	0	0	0	0	0
Co-assembly	Co_metawrap_994		Bacteria	Gemmatimonadota	Gemmatimonadetes	Gemmatimonadales	Gemmatimonadaceae	UBA4720		93.96	2.2	High	0	0	0	0	0	0	0	0	0	0	0	0	0	0	0	0	0	0	0	0	0	0	0	0	0	1	0	0	0	0	0	0	0	0	0	0	0
Co-assembly	Co_metawrap_995		Bacteria	Actinobacteriota	Thermoleophilia	Gaiellales	Gaiellaceae	UBA5186		77.3	5.63	Medium	0	0	0	0	1	0	0	0	0	0	0	0	0	0	0	0	0	0	0	0	0	0	0	0	0	0	0	0	0	0	0	0	0	0	0	0	0
Co-assembly	Co_metawrap_996		Bacteria	Actinobacteriota	Actinobacteriota	UBA4738	HRBIN12	AC-51		92.4	9.29	Medium	0	0	0	0	0	0	0	0	0	0	0	0	1	0	0	0	0	0	0	0	0	0	0	0	0	0	0	0	0	0	0	0	0	0	0	0	0
Co-assembly	Co_metawrap_998		Bacteria	Gemmatimonadota	Gemmatimonadetes	Gemmatimonadales	Gemmatimonadaceae	AG11		72.41	3.45	Medium	0	0	0	0	0	0	0	0	0	0	0	0	0	0	0	0	0	0	0	0	0	0	0	0	0	0	0	0	0	0	0	0	0	0	0	0	0
LA1	La1_concoct.005		Bacteria	Deinococcota	Deinococci	Deinococcales	Deinococcaceae	JACMOA01		77.65	2.22	Medium	0	0	0	0	0	0	0	1	0	0	0	0	0	1	0	0	0	0	0	0	0	0	0	0	0	0	0	0	0	0	0	1	1	0	0	0	0
LA1	La1_concoct.009		Bacteria	Verrucomicrobiota	Verrucomicrobiae	Pedosphaerales	Pedosphaeraceae			61.29	3.04	Medium	0	0	0	0	0	0	0	0	0	0	0	0	0	0	0	0	0	0	0	0	0	0	0	0	0	0	1	0	0	0	0	0	0	0	0	0	0
LA1	La1_concoct.041		Bacteria	Planctomycetota	Phycisphaerae	Phycisphaerales	UBA1924	CAILKP01		92.61	3.41	High	0	0	0	0	0	0	0	0	0	0	0	0	0	0	0	0	0	0	0	0	0	0	0	0	0	0	1	0	0	0	0	0	0	0	0	0	0
LA1	La1_concoct.050		Bacteria	Actinobacteriota	Acidimicrobiia	Acidimicrobiales				98.29	2.56	High	0	0	0	0	0	0	0	0	0	0	0	0	0	1	0	0	0	0	0	0	0	0	0	0	0	0	0	0	0	0	0	0	1	0	0	0	0
LA1	La1_concoct.067		Bacteria	Proteobacteria	Alphaproteobacteria	Rhodobacterales	Rhodobacteraceae	CYK-10		96.13	0.83	High	0	0	0	0	0	0	0	0	0	0	0	0	1	1	0	0	0	0	0	0	0	0	0	0	0	0	0	0	0	0	1	1	0	0	0	0	0
LA1	La1_concoct.078		Bacteria	Proteobacteria	Alphaproteobacteria	Sphingomonadales	Sphingomonadaceae	Polymorphobacter		71.74	4.64	Medium	0	0	0	0	0	0	0	0	0	0	0	0	1	0	0	0	0	0	0	0	0	0	0	0	0	0	0	0	0	0	1	1	1	0	0	0	0
LA1	La1_concoct.087		Bacteria	Actinobacteriota	Actinomycetia	Actinomycetales	Micrococcaceae	Z1-20		79.87	2.31	Medium	0	0	0	0	0	0	0	0	0	0	0	0	0	0	0	0	0	0	0	0	0	0	1	0	0	0	0	0	0	0	0	0	0	0	0	0	0
LA1	La1_concoct.101		Bacteria	Chloroflexota	Chloroflexota	Chloroflexota	UBA5177			75.6	6.96	Medium	0	0	0	0	0	0	0	0	0	0	0	0	0	1	0	0	0	0	0	0	0	0	0	0	0	0	0	0	0	0	0	0	0	0	0	0	0
LA1	La1_concoct.102		Bacteria	Patescibacteria	Paceibacteria	Paceibacteria	SBAW01			59.99	5.62	Medium	0	0	0	0	1	0	0	0	0	0	0	0	0	0	0	0	0	0	0	0	0	0	0	0	0	0	0	0	0	0	0	0	0	0	0	0	0
LA1	La1_concoct.130		Bacteria	Armatimonadota	Chthonomonadetes	Chthonomonadales	Chthonomonadaceae			69.79	0.93	Medium	0	0	0	0	1	0	0	0	0	0	0	0	0	1	0	0	0	0	0	0	0	0	0	0	0	0	0	0	0	0	0	0	0	0	0	0	0
LA1	La1_concoct.137		Bacteria	Armatimonadota	Chthonomonadetes	Chthonomonadales	Chthonomonadaceae			59.35	4.56	Medium	0	0	0	0	1	0	0	0	0	0	0	0	0	0	0	0	0	0	0	0	0	0	0	0	0	0	0	0	0	0	0	0	0	0	0	0	0
LA1	La1_concoct.184		Bacteria	Chloroflexota	Anaerolineae	Anaerolineae	UBA4142	SHND01		59.47	9.93	Medium	0	0	0	0	0	0	0	1	0	0	0	0	0	1	0	0	0	0	0	0	0	0	0	0	0	0	1	0	0	0	0	0	0	0	0	1	0
LA1	La1_concoct.199		Bacteria	Myxococcota	Polyangia	Polyangia	Palsa-1104	JAEUJZ01		90.29	4.19	High	0	0	0	0	0	0	0	0	0	0	0	0	1	1	0	0	0	0	0	0	0	0	0	0	0	0	1	1	0	0	0	0	0	0	0	0	0
LA1	La1_concoct.220		Bacteria	Verrucomicrobiota	Verrucomicrobiae	Opitutales	Opitutaceae	CAITWF01		94.52	2.05	High	0	0	0	0	0	0	0	0	0	0	0	0	0	0	0	0	0	0	0	0	0	0	0	0	0	0	1	1	0	0	0	0	0	0	0	0	0
LA1	La1_concoct.225		Bacteria	Actinobacteriota	Actinomycetia	Nanopelagicales				66.82	2.02	Medium	0	0	0	0	0	0	0	0	0	0	0	0	1	1	0	0	0	0	0	0	0	1	0	0	0	0	0	0	0	0	0	0	0	0	0	0	0
LA1	La1_concoct.226		Bacteria	Planctomycetota	Planctomycetia	Gemmatales	Gemmataceae			56.04	4.07	Medium	0	0	0	0	0	0	0	0	0	0	0	0	0	1	0	0	0	0	0	0	0	0	0	0	0	0	0	0	0	0	0	1	0	0	0	0	0
LA1	La1_concoct.229		Bacteria	Planctomycetota	Planctomycetia	Gemmatales	Gemmataceae	Fimbriiglobus		61.4	4.65	Medium	0	0	0	0	0	0	0	0	0	0	0	0	0	1	0	0	0	0	0	1	0	0	0	0	0	0	0	0	0	0	0	0	0	0	0	0	0
LA1	La1_concoct.242		Bacteria	Bdellovibrionota	Bdellovibrionia_A	UBA1018	UBA923	JACQAX01		89.46	2.08	Medium	0	0	0	0	0	0	0	0	0	0	0	0	0	0	0	0	0	0	0	0	0	0	0	0	0	1	1	0	0	0	0	0	1	0	0	0	0
LA1	La1_concoct.277		Bacteria	Planctomycetota	Planctomycetia	Gemmatales	Gemmataceae			96.22	0	High	0	0	0	0	0	0	0	0	0	0	0	0	0	0	0	0	0	0	0	0	0	0	0	0	0	0	1	0	0	0	0	0	0	0	0	0	0
LA1	La1_concoct.301		Bacteria	Proteobacteria	Alphaproteobacteria	Rhizobiales	Aestuariivirgaceae	Aestuariivirga		100	0	High	0	0	0	0	0	1	0	0	0	0	0	0	1	0	0	0	0	0	0	0	0	0	0	0	0	0	0	0	0	0	1	0	0	0	0	0	0
LA1	La1_maxbin2.006		Bacteria	Eremiobacterota	Eremiobacteria	Baltobacterales	Baltobacteraceae			96.3	2.31	High	0	0	0	0	0	1	0	0	0	0	0	0	0	0	0	0	0	0	0	0	0	0	0	0	0	1	1	0	0	0	0	1	0	0	0	0	0
LA1	La1_maxbin2.009		Bacteria	Planctomycetota	Planctomycetota	Planctomycetota	UBA11346			94.27	1.61	High	0	0	0	0	0	0	0	0	0	0	0	0	1	1	0	0	0	0	0	0	0	0	0	0	0	0	0	0	0	0	0	0	0	0	0	0	0
LA1	La1_maxbin2.015		Bacteria	Patescibacteria	Paceibacteria	Paceibacteria	UBA2103			69.25	2.19	Medium	0	0	0	0	0	0	0	0	0	0	0	0	0	0	0	0	0	0	0	0	0	0	0	0	0	0	0	0	0	0	0	1	0	0	0	0	0
LA1	La1_maxbin2.026		Bacteria	Proteobacteria	Alphaproteobacteria	Rhodobacterales	Rhodobacteraceae	CYK-10		98.51	1.44	High	0	0	0	0	0	0	0	0	0	0	0	0	0	0	0	0	0	0	0	0	0	0	0	0	0	0	0	0	1	0	1	0	0	0	0	0	0
LA1	La1_maxbin2.028		Bacteria	Actinobacteriota	Actinomycetia	Mycobacteriales	Pseudonocardiaceae	Pseudonocardia		98.29	3.96	High	0	0	0	0	0	0	0	1	0	0	0	0	1	1	1	0	0	0	0	0	0	0	1	0	0	0	0	0	0	0	0	1	1	0	0	0	0
LA1	La1_maxbin2.034		Bacteria	Proteobacteria	Alphaproteobacteria	Caulobacterales	Caulobacteraceae	Palsa-881		97.78	3.8	High	0	0	0	0	1	1	0	0	0	0	0	0	1	1	0	0	0	0	0	0	0	0	0	0	0	0	1	0	0	0	1	0	0	0	0	0	0
LA1	La1_maxbin2.046		Bacteria	Patescibacteria	Paceibacteria	Paceibacteria	UBA2103	C7867-001		50.92	3.47	Medium	0	0	0	0	1	0	0	0	0	0	0	0	0	0	0	0	0	0	0	0	0	0	0	0	0	0	0	0	0	0	0	0	0	0	0	0	0
LA1	La1_maxbin2.052		Bacteria	Armatimonadota	Chthonomonadetes	Chthonomonadales	Chthonomonadaceae			94.44	1.32	High	0	0	0	0	0	0	0	0	0	0	0	0	0	0	0	0	0	0	0	0	0	0	0	0	0	0	1	0	1	0	0	0	0	0	0	0	0
LA1	La1_maxbin2.053		Bacteria	Myxococcota	Polyangia	Polyangiales	Polyangiaceae			94.23	4.4	High	0	0	0	0	0	0	0	0	0	0	0	0	1	1	1	0	0	0	0	0	0	0	0	0	0	0	0	1	0	0	0	0	1	0	0	0	0
LA1	La1_maxbin2.054		Bacteria	Chloroflexota	Chloroflexia	Thermomicrobiales				98.53	2.83	High	0	0	0	0	0	0	0	1	0	0	0	0	0	0	0	0	0	0	0	1	0	0	0	0	0	0	0	0	0	0	0	0	0	0	0	0	0
LA1	La1_maxbin2.078		Bacteria	Proteobacteria	Gammaproteobacteria	Burkholderiales	Burkholderiaceae	Schlegelella_A		93.54	2.99	High	0	0	0	0	0	0	0	0	0	0	0	0	0	0	0	0	0	0	0	0	0	0	0	0	0	1	1	0	0	0	1	1	0	0	0	0	0
LA1	La1_maxbin2.080		Bacteria	Acidobacteriota	Acidobacteriae	Acidobacteriales	Acidobacteriaceae	KBS-83		97.84	0.6	High	0	0	0	0	0	0	0	0	0	0	0	0	0	0	0	0	0	0	0	0	0	0	1	0	0	0	0	0	0	0	0	0	0	0	0	0	0
LA1	La1_maxbin2.120		Bacteria	Patescibacteria	Saccharimonadia	Saccharimonadales	UBA4665			61.78	0.93	Medium	0	0	0	0	0	0	0	0	0	0	0	0	0	0	0	0	0	0	0	0	0	0	0	0	0	0	0	0	0	0	0	0	0	0	0	0	0
LA1	La1_maxbin2.146		Bacteria	Chloroflexota	Chloroflexia	Thermomicrobiales				65.61	4.87	Medium	0	0	0	0	0	0	0	1	0	0	0	0	0	0	0	0	0	0	0	0	0	0	0	0	0	0	0	0	0	0	0	0	0	0	0	0	0
LA1	La1_maxbin2.250		Bacteria	Bacteroidota	Bacteroidia	CAILMK01	CAILMK01			90.04	1.66	High	0	0	0	0	0	0	0	0	0	0	0	0	0	1	0	0	0	0	0	0	0	0	0	0	0	0	0	0	0	0	0	0	0	0	0	0	0
LA1	La1_maxbin2.300		Bacteria	Eisenbacteria	Eisenbacteria	Eisenbacteria	RBG-16-71-46			92.86	1.1	High	0	0	0	0	0	0	0	0	0	0	0	0	0	0	0	0	0	0	0	0	0	0	0	0	0	0	1	0	0	0	0	0	0	0	1	0	0
LA1	La1_maxbin2.433		Bacteria	Patescibacteria	Saccharimonadia	Saccharimonadales	UBA10212_A			70.99	0	Medium	0	0	0	0	0	0	0	0	0	0	0	0	0	0	0	0	0	0	0	0	0	0	0	0	0	0	0	0	0	0	0	0	0	0	0	0	0
LA1	La1_maxbin2.450		Bacteria	Gemmatimonadota	Gemmatimonadetes	Gemmatimonadales	Gemmatimonadaceae	JACMLX01		95.6	1.1	High	0	0	0	0	0	0	0	0	0	0	0	0	1	0	0	0	0	0	0	0	0	0	0	0	0	0	1	0	1	0	1	1	0	0	0	0	0
LA1	La1_maxbin2.464		Bacteria	Myxococcota	Myxococcia	Myxococcales				98.71	1.29	High	1	0	0	0	0	0	0	1	0	0	0	0	0	0	0	0	0	0	0	0	0	0	0	0	0	0	0	0	0	0	0	0	0	0	0	0	0
LA1	La1_maxbin2.492		Bacteria	Proteobacteria	Alphaproteobacteria	Caulobacterales	Caulobacteraceae	Palsa-881		75.93	6.82	Medium	0	0	0	0	0	1	0	0	0	0	0	0	0	0	0	0	0	0	0	0	0	0	0	0	0	0	0	0	0	0	1	0	1	0	0	0	0
LA1	La1_maxbin2.496		Bacteria	Cyanobacteria	Cyanobacteria	Leptolyngbyales	Leptolyngbyaceae	Phormidesmis_A		90.16	5.33	Medium	0	0	0	0	0	1	0	0	0	0	0	0	0	1	0	0	0	0	0	0	0	0	0	0	0	0	0	0	0	1	1	1	0	0	0	0	0
LA1	La1_metabat2.001		Bacteria	Cyanobacteria	Vampirovibrionia	Obscuribacterales	Obscuribacteraceae	Ga0077546		97.44	3.99	High	0	0	0	0	0	0	0	0	0	0	0	0	0	1	0	0	0	0	0	0	0	0	0	0	0	0	0	1	0	0	0	0	1	0	0	0	0
LA1	La1_metabat2.007		Bacteria	Planctomycetota	Planctomycetia	Gemmatales	Gemmataceae	Fimbriiglobus		92.79	4.76	High	0	0	0	0	0	0	0	0	0	0	0	0	0	0	0	0	0	0	0	0	0	0	0	0	0	0	0	0	0	0	0	1	0	0	0	0	0
LA1	La1_metabat2.017		Bacteria	Planctomycetota	Phycisphaerae	Tepidisphaerales	Tepidisphaeraceae	Humisphaera		90.91	2.38	High	0	0	0	0	0	0	0	0	0	0	0	0	0	1	0	0	0	0	0	1	0	0	0	0	0	0	0	0	0	0	0	0	0	0	0	0	0
LA1	La1_metabat2.020		Bacteria	Patescibacteria	Doudnabacteria	Doudnabacteria	UBA920			71.29	0	Medium	0	0	0	0	0	0	0	0	0	0	0	0	0	0	0	0	0	0	0	0	0	0	0	0	0	0	0	0	0	0	0	0	0	0	0	0	0
LA1	La1_metabat2.021		Bacteria	Proteobacteria	Gammaproteobacteria	Burkholderiales	Burkholderiaceae	Polaromonas		94.16	2.85	High	0	0	0	0	0	0	0	0	0	0	0	0	1	1	1	0	0	0	0	0	0	0	0	0	0	0	1	0	0	0	1	1	0	0	0	0	0
LA1	La1_metabat2.022		Bacteria	Myxococcota	Polyangia	Polyangiales	Polyangiaceae	PMG-095		91.18	3.12	High	0	0	0	0	0	0	0	0	0	0	0	0	0	0	0	0	0	0	0	0	0	0	0	0	0	0	0	1	0	0	0	0	1	0	0	0	0
LA1	La1_metabat2.033		Bacteria	Patescibacteria	Saccharimonadia	Saccharimonadales	UBA4665			63.39	0	Medium	0	0	0	0	0	0	0	0	0	0	0	0	0	0	0	0	0	0	0	0	0	0	0	0	0	0	0	0	0	0	0	0	0	0	0	0	0
LA1	La1_metabat2.034		Bacteria	Cyanobacteria	Cyanobacteria	Pseudanabaenales	Pseudanabaenaceae	Pseudanabaena		97.64	0.35	High	0	0	0	0	0	1	0	0	0	0	0	0	0	1	0	0	0	0	0	0	0	0	0	0	0	0	0	0	0	1	1	1	0	0	0	0	0
LA1	La1_metabat2.044		Bacteria	Armatimonadota	Fimbriimonadia	Fimbriimonadales	Fimbriimonadaceae	Fimbriimonas		91.82	1.65	High	0	0	1	0	0	0	0	0	0	0	0	0	0	0	0	0	0	0	0	1	0	0	0	0	0	0	0	0	0	0	0	0	0	0	0	0	0
LA1	La1_metabat2.045		Bacteria	Actinobacteriota	Thermoleophilia	Gaiellales				98.28	1.72	High	0	0	0	0	0	1	0	0	0	0	0	0	1	0	0	0	0	0	0	0	0	0	0	1	0	0	0	0	0	0	0	0	0	0	0	0	0
LA1	La1_metabat2.048		Bacteria	Proteobacteria	Alphaproteobacteria	Acetobacterales	Acetobacteraceae	CAHJXG01		87.26	4.23	Medium	0	0	0	0	0	1	0	0	0	0	0	0	1	1	1	0	0	0	0	0	0	0	0	0	0	0	0	1	0	0	1	1	0	0	0	0	0
LA1	La1_metabat2.051		Bacteria	Verrucomicrobiota	Verrucomicrobiae	Chthoniobacterales	UBA10450			78.88	4.99	Medium	0	0	0	0	0	0	0	0	0	0	0	0	0	1	0	0	0	0	0	0	0	0	0	0	0	0	0	0	0	0	0	0	0	0	0	0	0
LA1	La1_metabat2.055		Bacteria	Bacteroidota	Bacteroidia	Cytophagales	Spirosomaceae	Fibrella		93.18	0.6	High	0	0	0	0	0	0	0	0	0	0	0	0	1	1	0	0	0	0	0	0	0	0	0	0	0	0	0	0	1	0	0	1	0	0	0	0	0
LA1	La1_metabat2.060		Bacteria	Acidobacteriota	Thermoanaerobaculia	Thermoanaerobaculia	Gp7-AA8			90	3.51	Medium	0	0	0	0	1	0	0	0	0	0	0	0	0	0	0	0	0	0	0	0	0	0	0	0	0	0	0	0	0	0	0	0	1	0	0	0	0
LA1	La1_metabat2.062		Bacteria	Bacteroidota	Bacteroidia	Cytophagales	Spirosomaceae	Arcicella		99.21	0.3	High	0	0	0	0	0	0	0	0	0	0	0	0	0	0	0	0	0	0	0	0	0	0	0	0	0	0	0	0	0	0	0	1	0	0	0	0	0
LA1	La1_metabat2.066		Bacteria	Acidobacteriota	Blastocatellia	Pyrinomonadales	Pyrinomonadaceae	UBA11740		95.3	1.07	High	0	0	0	0	0	0	0	0	0	0	0	0	1	0	0	0	0	0	0	0	0	0	0	0	0	0	0	1	0	0	0	0	1	0	0	0	0
LA1	La1_metabat2.069		Bacteria	Chloroflexota	Chloroflexia	Chloroflexia	QHBQ01	QHBQ01		95.32	1.74	High	0	0	0	0	0	0	0	0	0	0	0	0	0	1	0	0	0	0	0	0	0	0	0	0	0	0	0	0	0	0	0	0	1	0	0	0	0
LA1	La1_metabat2.071		Bacteria	Patescibacteria	Microgenomatia	UBA1406				73.82	0.57	Medium	0	0	0	0	0	0	0	0	0	0	0	0	1	1	0	0	0	0	0	0	0	0	0	0	0	0	0	0	0	0	0	0	0	0	0	0	0
LA1	La1_metabat2.072		Bacteria	Proteobacteria	Alphaproteobacteria	Sphingomonadales	Sphingomonadaceae	Sphingomonas		97.18	1.14	High	0	0	0	0	0	0	0	0	0	0	0	0	0	0	0	0	0	0	0	0	0	0	0	0	0	0	1	0	0	0	1	0	1	0	0	0	0
LA1	La1_metabat2.073		Bacteria	Chloroflexota	Anaerolineae	Aggregatilineales	UBA2796			100	3.82	High	0	0	0	0	0	0	0	0	0	0	0	0	0	0	0	0	0	0	0	0	0	0	0	0	0	0	0	0	0	0	0	0	0	0	0	0	0
LA1	La1_metabat2.083		Bacteria	Chloroflexota	Chloroflexia	Thermomicrobiales				97.78	3.46	High	0	0	0	0	0	0	0	1	0	0	0	0	0	0	0	0	0	0	0	0	0	0	0	0	0	0	0	0	0	0	0	0	0	0	0	0	0
LA1	La1_metabat2.093		Bacteria	Bacteroidota	Ignavibacteria	SJA-28	B-1AR			88.11	3.16	Medium	0	0	0	0	0	0	0	0	0	0	0	0	0	1	0	0	0	0	0	0	0	0	0	0	0	0	1	0	0	0	0	0	0	0	0	0	0
LA1	La1_metabat2.097		Bacteria	Bacteroidota	Bacteroidia	Chitinophagales	Saprospiraceae			96.81	1.24	High	0	0	0	0	0	0	0	0	0	0	0	0	0	0	0	0	0	0	0	0	0	0	0	0	0	0	0	0	0	0	0	0	0	0	0	0	0
LA1	La1_metabat2.107		Bacteria	Acidobacteriota	Acidobacteriae	Acidobacteriales	SbA1	Bog-209		98.93	0.85	High	0	0	0	0	0	0	0	0	0	0	0	0	0	0	0	0	0	0	0	0	0	0	0	0	0	0	0	0	0	0	0	0	0	0	0	0	0
LA1	La1_metabat2.109		Bacteria	Acidobacteriota	Thermoanaerobaculia	Thermoanaerobaculia	Gp7-AA8	JADGNZ01		98.29	3.47	High	0	0	0	0	1	0	0	1	0	0	0	0	0	0	0	0	0	0	0	0	0	0	1	0	0	0	0	0	0	0	0	0	0	0	0	0	0
LA1	La1_metabat2.110		Bacteria	Verrucomicrobiota	Verrucomicrobiae	Verrucomicrobiales	Verrucomicrobiaceae	VFKE01		96.43	0	High	0	0	0	0	0	0	0	0	0	0	0	0	0	0	0	0	0	0	0	1	0	0	0	0	0	0	1	0	1	0	0	0	0	0	0	0	0
LA1	La1_metabat2.114		Bacteria	Bacteroidota	Bacteroidia	AKYH767-A				99.52	2.3	High	0	0	0	0	1	0	0	0	0	0	0	0	0	1	0	0	0	0	0	0	0	0	0	0	0	0	1	0	0	0	0	0	1	0	0	0	0
LA1	La1_metabat2.115		Bacteria	Proteobacteria	Alphaproteobacteria	Rhizobiales	Xanthobacteraceae	Afipia		98.81	0.34	High	0	0	0	0	0	1	0	0	0	0	0	0	1	0	1	0	0	0	0	0	0	0	0	0	0	0	0	0	0	0	1	0	0	0	0	0	0
LA1	La1_metabat2.117		Bacteria	Acidobacteriota	Acidobacteriae	Acidobacteriales	Acidobacteriaceae	CAIQPK01		99.08	0	High	0	0	0	0	1	0	0	0	0	0	0	0	0	1	0	0	0	0	0	0	0	0	0	0	0	1	0	0	0	0	0	1	0	0	0	0	1
LA1	La1_metabat2.118		Bacteria	Proteobacteria	Gammaproteobacteria	Burkholderiales	Burkholderiaceae	CAIMXF01		94.04	1.09	High	0	0	0	0	0	0	0	0	0	0	0	0	0	1	0	0	0	0	0	0	0	0	0	0	0	1	1	1	0	0	0	0	1	0	0	0	0
LA1	La1_metabat2.129		Bacteria	Bacteroidota	Bacteroidia	Cytophagales	Spirosomaceae	Rudanella		98.81	1.25	High	0	0	0	0	0	0	0	0	0	0	0	0	1	0	0	0	0	0	0	0	0	0	0	0	0	0	1	0	0	0	0	1	0	0	0	0	0
LA1	La1_metabat2.151		Bacteria	Patescibacteria	Saccharimonadia	Saccharimonadales	UBA4665			70.06	0	Medium	0	0	0	0	0	0	0	0	0	0	0	0	0	0	0	0	0	0	0	0	0	0	0	0	0	0	0	0	0	0	0	0	0	0	0	0	0
LA1	La1_metabat2.153		Bacteria	Myxococcota	Polyangia	Polyangiales	Polyangiaceae	SXNL01		94.77	5.51	Medium	0	0	0	0	1	0	0	0	0	0	0	0	1	0	0	0	0	0	0	1	0	0	0	0	0	0	0	1	0	0	0	0	0	0	0	0	0
LA1	La1_metabat2.157		Bacteria	Actinobacteriota	Actinomycetia	Mycobacteriales	SCTD01			98.65	1.14	High	0	0	0	0	1	0	0	1	0	0	0	0	0	1	0	0	0	0	0	0	0	0	0	0	0	0	0	1	0	0	0	1	0	0	0	0	0
LA1	La1_metabat2.161		Bacteria	Verrucomicrobiota	Verrucomicrobiae	Chthoniobacterales	UBA10450			100	1.35	High	0	0	0	0	1	0	0	0	0	0	0	0	0	1	0	0	0	0	0	0	0	0	0	0	0	0	0	0	1	0	0	0	0	0	0	0	0
LA1	La1_metabat2.164		Bacteria	Chloroflexota	Limnocylindria	Limnocylindrales	Limnocylindrales	UBA5189		96.3	1.94	High	0	0	0	0	0	0	0	0	0	0	0	0	1	0	0	0	0	0	0	0	0	0	0	0	0	0	0	0	0	0	0	0	0	0	0	1	0
LA1	La1_metabat2.171		Bacteria	Acidobacteriota	Acidobacteriae	Bryobacterales	Bryobacteraceae			73.29	5.95	Medium	0	0	0	0	0	0	0	0	0	0	0	0	0	1	0	0	0	0	0	1	0	0	0	0	0	0	0	0	0	0	0	0	0	0	0	0	0
LA1	La1_metabat2.173		Bacteria	Acidobacteriota	Acidobacteriae	Bryobacterales	Bryobacteraceae	JACMLA01		97.37	1.75	High	0	0	0	0	0	0	0	0	0	0	0	0	0	0	0	0	0	0	0	1	0	0	0	1	0	0	0	1	0	0	0	0	0	0	0	0	0
LA1	La1_metabat2.179		Bacteria	Verrucomicrobiota	Verrucomicrobiae	Chthoniobacterales	UBA10450			99.32	0.68	High	0	0	0	0	0	0	0	0	0	0	0	0	0	0	0	0	0	0	0	0	0	0	0	0	0	0	0	0	0	0	0	0	0	0	0	0	0
LA1	La1_metabat2.181		Bacteria	Actinobacteriota	Actinomycetia	Actinomycetales	Dermatophilaceae	Lapillicoccus		98.2	2.34	High	0	0	0	0	1	0	0	1	0	0	0	0	0	1	0	0	0	0	0	0	0	1	1	0	0	0	1	0	0	0	0	1	0	0	0	0	0
LA1	La1_metabat2.183		Bacteria	Verrucomicrobiota	Verrucomicrobiae	Chthoniobacterales				100	0.68	High	0	0	0	0	0	0	0	0	0	0	0	0	0	0	0	0	0	0	0	0	0	0	0	0	0	0	0	0	0	0	0	0	0	0	0	0	0
LA1	La1_metabat2.189		Bacteria	Proteobacteria	Gammaproteobacteria	Burkholderiales	Burkholderiaceae	Rhodoferax		95.8	1.65	High	0	0	0	0	1	1	0	0	0	0	0	0	0	1	0	0	0	0	0	0	0	0	1	0	0	0	1	0	1	0	0	0	1	0	0	0	0
LA1	La1_metabat2.191		Bacteria	Patescibacteria	Saccharimonadia	UBA4664				71.1	0	Medium	0	0	0	0	0	0	0	0	0	0	0	0	0	0	0	0	0	0	0	0	0	0	0	0	0	0	0	0	0	0	0	0	0	0	0	0	0
LA1	La1_metabat2.198		Bacteria	Armatimonadota	Chthonomonadetes	Chthonomonadales	Chthonomonadaceae			86.27	1.08	Medium	0	0	0	0	1	0	0	1	0	0	0	0	0	0	0	0	0	0	0	0	0	0	0	0	0	0	0	0	0	0	0	0	0	0	0	0	0
LA1	La1_metabat2.199		Bacteria	Patescibacteria	Paceibacteria	UBA9983_A				76.12	0	Medium	0	0	0	0	0	0	0	0	0	0	0	0	0	0	0	0	0	0	0	0	0	0	0	0	0	0	0	1	0	0	0	0	0	0	0	0	0
LA1	La1_metabat2.214		Bacteria	Proteobacteria	Alphaproteobacteria	Rhizobiales	Aestuariivirgaceae	Aestuariivirga		99.55	0.87	High	0	0	0	0	0	0	0	0	0	0	0	0	0	0	0	0	0	0	0	0	0	0	0	0	0	0	0	0	0	0	1	1	0	0	0	0	0
LA1	La1_metabat2.215		Bacteria	Actinobacteriota	Thermoleophilia	Gaiellales	Gaiellaceae			96.12	0.86	High	0	0	0	0	0	0	0	0	0	0	0	0	0	1	0	0	0	0	0	1	0	0	0	0	0	0	0	0	0	0	0	0	0	0	0	0	0
LA1	La1_metabat2.223		Bacteria	Bacteroidota	Kapabacteria	Kapabacteria	Palsa-1295	JAFDZW01		95.47	1.09	High	0	0	0	0	0	0	0	0	0	0	0	0	0	0	0	0	0	0	0	0	0	0	0	0	0	0	0	0	0	0	0	0	0	0	0	0	0
LA1	La1_metabat2.226		Bacteria	Acidobacteriota	Acidobacteriae	Bryobacterales	Bryobacteraceae			92.61	7.16	Medium	0	0	0	0	0	0	0	0	0	0	0	0	1	1	1	0	0	0	0	1	0	0	0	0	0	0	1	1	0	0	0	1	0	0	0	0	0
LA1	La1_metabat2.230		Bacteria	Acidobacteriota	Thermoanaerobaculia	UBA5066	Gp7-AA6			97.81	1.14	High	0	0	0	0	0	0	0	0	0	0	0	0	0	0	0	0	1	0	0	0	0	0	0	0	0	0	0	0	0	0	0	0	0	0	0	0	0
LA1	La1_metabat2.232		Bacteria	Actinobacteriota	Actinomycetia	Mycobacteriales	Nakamurellaceae	Nakamurella		98.41	0.47	High	0	0	0	0	1	0	0	1	0	0	0	0	0	1	0	0	0	0	0	0	0	0	1	0	0	0	0	0	0	0	0	1	0	0	0	0	0
LA1	La1_metabat2.235		Bacteria	Proteobacteria	Gammaproteobacteria	Steroidobacterales	Steroidobacteraceae	Bog-1198		84.43	2.79	Medium	0	0	0	0	0	0	0	0	0	0	0	0	1	1	0	0	0	0	0	0	0	0	0	0	0	0	0	0	0	0	0	0	0	0	0	0	0
LA1	La1_metabat2.246		Bacteria	Planctomycetota	Phycisphaerae	Tepidisphaerales	Tepidisphaeraceae			93.94	1.24	High	0	0	0	0	0	0	0	0	0	0	0	0	1	0	0	0	0	0	0	0	0	1	0	0	0	1	0	0	0	0	0	0	0	0	0	0	0
LA1	La1_metabat2.248		Bacteria	Bacteroidota	Bacteroidia	Chitinophagales	Chitinophagaceae	JACMLD01		97.04	0.61	High	0	0	0	0	0	0	0	0	0	0	0	0	0	0	0	0	0	0	0	0	0	0	0	0	0	0	0	0	0	0	0	1	0	0	1	0	0
LA1	La1_metabat2.251		Bacteria	Bdellovibrionota	Bdellovibrionota	Bdellovibrionota	UBA2428			63.19	2.52	Medium	0	0	0	0	0	0	0	0	0	0	0	0	0	0	0	0	0	0	0	0	0	0	0	0	0	0	0	1	0	0	0	0	1	0	0	0	0
LA1	La1_metabat2.252		Bacteria	Planctomycetota	Planctomycetia	Gemmatales	Gemmataceae			96.94	2.34	High	0	0	0	0	0	0	0	0	0	0	0	0	0	1	0	0	0	0	0	0	0	0	0	0	0	0	0	0	0	0	0	0	0	0	0	0	0
LA1	La1_metabat2.263		Bacteria	Chloroflexota	Chloroflexia	Chloroflexia	QHBQ01			95.23	1.28	High	0	0	0	0	0	0	0	0	0	0	0	0	0	1	0	0	0	0	0	0	0	0	0	0	0	0	0	0	0	0	0	0	0	0	0	0	0
LA1	La1_metabat2.264		Bacteria	Proteobacteria	Alphaproteobacteria	Sphingomonadales	Sphingomonadaceae	Polymorphobacter		99.38	0.43	High	0	0	0	0	0	0	0	0	0	0	0	0	1	1	0	0	0	0	0	0	0	0	0	0	0	0	0	0	0	0	1	0	1	0	0	0	0
LA1	La1_metabat2.270		Bacteria	Armatimonadota	Chthonomonadetes	Chthonomonadales	CAJBBX01			92.59	1.85	High	0	0	0	0	1	0	0	0	0	0	0	0	0	0	0	0	0	0	0	1	0	0	0	0	0	0	0	1	0	0	0	0	0	0	0	0	0
LA1	La1_metabat2.287		Bacteria	Acidobacteriota	Acidobacteriae	Bryobacterales	Bryobacteraceae	BOG-234		98	0.88	High	0	0	0	0	0	0	0	0	0	0	0	0	0	0	0	0	0	0	0	1	0	0	0	0	0	0	0	0	0	0	0	0	0	0	0	0	0
LA1	La1_metabat2.300		Bacteria	Verrucomicrobiota	Verrucomicrobiae	Pedosphaerales	SXQI01			85.36	8.9	Medium	0	0	0	0	0	0	0	0	0	0	0	0	0	0	0	0	0	0	0	1	0	0	0	0	0	0	1	0	1	0	0	0	0	0	0	0	0
LA1	La1_metabat2.304		Bacteria	Acidobacteriota	Acidobacteriae	Acidobacteriales	SbA1			98.93	0	High	0	0	0	0	0	0	0	0	0	0	0	0	0	0	0	0	0	0	0	0	0	0	0	0	0	0	0	0	0	0	0	0	0	0	0	0	0
LA1	La1_metabat2.305		Bacteria	Bacteroidota	Bacteroidia	Cytophagales	Cyclobacteriaceae	ELB16-189		97.9	1.19	High	0	0	0	0	0	0	0	0	0	0	0	0	0	1	0	0	0	0	0	0	0	0	0	0	0	0	1	0	1	0	0	1	0	0	0	0	0
LA1	La1_metabat2.312		Bacteria	Verrucomicrobiota	Verrucomicrobiae	Chthoniobacterales	UBA10450	Palsa-1382		100	1.17	High	0	0	0	0	0	0	0	0	0	0	0	0	0	0	0	0	0	0	0	0	0	0	0	0	0	0	0	0	1	0	0	0	0	0	0	0	1
LA1	La1_metabat2.314		Bacteria	Cyanobacteria	Cyanobacteria	Cyanobacteriales	Nostocaceae			67.55	3.74	Medium	0	0	0	0	0	0	0	0	0	0	0	0	0	1	0	0	0	0	0	0	0	0	0	0	0	0	0	0	1	1	1	1	0	0	0	0	0
LA1	La1_metabat2.321		Bacteria	Planctomycetota	Planctomycetota	Planctomycetota	UBA11346			86.24	0.54	Medium	0	0	0	0	0	0	0	0	0	0	0	0	1	0	0	0	0	0	0	0	0	0	0	0	0	0	0	0	0	0	0	0	0	0	0	0	0
LA1	La1_metabat2.325		Bacteria	Proteobacteria	Alphaproteobacteria	Acetobacterales	Acetobacteraceae	CAIQQQ01		90.49	1.03	High	0	0	0	0	0	0	0	1	0	0	0	0	1	1	1	0	0	0	0	0	0	0	0	0	0	0	0	0	0	0	1	1	1	0	0	0	0
LA1	La1_metabat2.327		Bacteria	Proteobacteria	Alphaproteobacteria	Acetobacterales	Acetobacteraceae	CAHJXG01		95.91	1.09	High	0	0	0	0	0	0	0	0	0	0	0	0	1	1	0	0	0	0	0	0	0	0	0	0	0	0	0	0	0	0	1	1	1	0	0	0	0
LA1	La1_metabat2.331		Bacteria	Acidobacteriota	Acidobacteriae	Bryobacterales	Bryobacteraceae			80.18	3.95	Medium	0	0	0	0	0	0	0	0	0	0	0	0	0	1	0	0	0	0	0	0	0	0	0	0	0	0	0	0	0	0	0	0	0	0	0	0	0
LA1	La1_metabat2.335		Bacteria	Acidobacteriota	Acidobacteriae	Bryobacterales	Bryobacteraceae			96.49	2.07	High	0	0	0	0	0	0	0	0	0	0	0	0	0	0	0	0	0	0	0	0	0	0	0	0	0	0	0	1	0	0	0	1	0	0	0	0	0
LA1	La1_metabat2.351		Bacteria	Actinobacteriota	Thermoleophilia	Solirubrobacterales	Solirubrobacteraceae	Palsa-744		95.44	2.65	High	0	0	0	0	0	0	0	0	0	0	0	0	0	0	0	0	0	0	0	0	0	0	0	0	0	0	1	0	0	0	0	0	0	0	0	0	0
LA1	La1_metabat2.355		Bacteria	Proteobacteria	Alphaproteobacteria	Caulobacterales	Caulobacteraceae	Palsa-881		98.15	2.88	High	0	0	0	0	0	0	0	0	0	0	0	0	1	0	0	0	0	0	0	0	0	0	0	0	0	0	0	0	0	0	0	0	1	0	0	0	0
LA1	La1_metabat2.356		Bacteria	Proteobacteria	Alphaproteobacteria	Sphingomonadales	Sphingomonadaceae	UBA1936		95.65	1.78	High	0	0	0	0	0	0	0	0	0	0	0	0	1	0	0	0	0	0	0	0	0	0	0	0	0	0	0	0	0	0	1	1	1	0	0	0	0
LA1	La1_metabat2.359		Bacteria	Gemmatimonadota	Gemmatimonadetes	Gemmatimonadales	Gemmatimonadaceae			98.9	5.49	Medium	0	0	0	0	0	0	0	0	0	0	0	0	1	0	0	0	0	0	0	0	0	0	0	0	0	0	0	0	0	0	0	0	0	0	0	0	0
LA1	La1_metabat2.361		Bacteria	Patescibacteria	Microgenomatia	Microgenomatia				62.45	0.11	Medium	0	0	0	0	0	0	0	0	0	0	0	0	0	0	0	0	0	0	0	0	0	0	0	0	0	0	0	0	0	0	0	0	0	0	0	0	0
LA1	La1_metabat2.366		Bacteria	Verrucomicrobiota	Verrucomicrobiae	Chthoniobacterales				100	0	High	0	0	0	0	1	0	0	0	0	0	0	0	0	0	0	0	0	0	0	0	0	0	0	0	0	0	1	0	0	0	0	1	0	0	0	0	0
LA1	La1_metabat2.385		Bacteria	Patescibacteria	Patescibacteria	Patescibacteria	JACMRA01			51.25	5.17	Medium	0	0	0	0	0	0	0	0	0	0	0	0	0	0	0	0	0	0	0	0	0	0	0	0	0	0	0	0	0	0	0	0	0	0	0	0	0
LA1	La1_metabat2.393		Bacteria	Actinobacteriota	Acidimicrobiia	Acidimicrobiia	PALSA-610			92.88	3.85	High	0	0	0	0	1	0	0	0	0	0	0	0	0	0	0	0	0	0	0	0	0	0	0	0	0	0	0	0	0	0	0	0	0	0	0	0	0
LA1	La1_metabat2.396		Bacteria	Bacteroidota	Bacteroidia	Chitinophagales	Chitinophagaceae	Flavipsychrobacter		99.21	0.99	High	0	0	0	0	0	0	0	0	0	0	0	0	0	0	0	0	0	0	0	0	0	0	0	0	0	1	1	0	0	0	0	0	0	0	0	0	0
LA1	La1_metabat2.398		Bacteria	Patescibacteria	Paceibacteria	UBA9983_A	UBA2103	C7867-001		82.18	0	Medium	0	0	0	0	0	0	0	0	0	0	0	0	0	0	0	0	0	0	0	0	0	0	0	0	0	0	0	0	0	0	0	0	0	0	0	0	0
LA1	La1_metabat2.400		Bacteria	Verrucomicrobiota	Verrucomicrobiae	Verrucomicrobiales	Akkermansiaceae	Luteolibacter		87.05	1.36	Medium	0	0	0	0	0	0	0	0	0	0	0	0	0	0	0	0	0	0	0	0	0	0	0	0	0	0	1	0	0	0	0	0	0	0	0	0	0
LA1	La1_metabat2.417		Bacteria	Proteobacteria	Alphaproteobacteria	Alphaproteobacteria	Stellaceae			78.23	1.09	Medium	0	0	0	0	0	0	0	0	0	0	0	0	0	1	0	0	0	0	0	0	0	0	0	0	0	0	0	0	0	0	0	0	1	0	0	0	0
LA1	La1_metabat2.426		Bacteria	Chloroflexota	Chloroflexia	Chloroflexia	JADMIH01			95.87	2.2	High	0	0	0	0	0	0	0	0	0	0	0	0	0	0	0	0	0	0	0	0	0	0	0	0	0	0	1	0	0	0	0	0	0	0	0	0	0
LA1	La1_metabat2.429		Bacteria	Proteobacteria	Alphaproteobacteria	Sphingomonadales	Sphingomonadaceae	Polymorphobacter		99.13	0.43	High	0	0	0	0	0	0	0	0	0	0	0	0	0	1	0	0	0	0	0	0	0	0	0	0	0	0	0	1	0	0	1	0	0	0	0	0	0
LA1	La1_metabat2.431		Bacteria	Proteobacteria	Alphaproteobacteria	Micropepsales	Micropepsaceae	SZUA-430		86.65	7.61	Medium	0	0	0	0	0	0	0	0	0	0	0	0	0	0	0	0	0	0	0	0	0	0	0	0	0	0	0	0	0	0	0	0	0	0	0	0	0
LA1	La1_metabat2.433		Bacteria	Verrucomicrobiota	Verrucomicrobiae	Pedosphaerales	Pedosphaeraceae			97.3	3.38	High	0	0	0	0	0	0	0	0	0	0	0	0	0	0	0	0	0	0	0	0	0	0	0	0	0	1	1	0	0	0	0	0	0	0	0	0	0
LA1	La1_metabat2.436		Bacteria	Verrucomicrobiota	Verrucomicrobiae	Chthoniobacterales	Chthoniobacteraceae	Chthoniobacter		95.48	7.21	Medium	0	0	0	0	0	0	0	0	0	0	0	0	1	0	0	0	0	0	0	1	0	0	0	0	0	0	0	0	0	0	0	0	0	0	0	0	0
LA1	La1_metabat2.440		Bacteria	Verrucomicrobiota	Verrucomicrobiae	Chthoniobacterales	Chthoniobacteraceae			74.84	1.35	Medium	0	0	0	0	0	0	0	0	0	0	0	0	0	0	0	0	0	0	0	0	0	0	0	0	0	0	0	0	0	0	0	0	0	0	0	0	0
LA1	La1_metabat2.444		Bacteria	Proteobacteria	Alphaproteobacteria	Caulobacterales	Caulobacteraceae	Palsa-881		85	2.11	Medium	0	0	0	0	0	0	0	0	0	0	0	0	0	0	0	0	0	0	0	0	0	0	0	0	0	0	1	1	0	0	0	0	0	0	0	0	0
LA1	La1_metabat2.447		Bacteria	Proteobacteria	Alphaproteobacteria	Caulobacterales	Caulobacteraceae	Palsa-881		95.67	6.63	Medium	0	0	0	0	1	1	0	0	0	0	0	0	1	1	0	0	0	0	0	0	0	0	0	0	0	0	0	1	0	0	1	0	1	0	0	0	1
LA1	La1_metabat2.448		Bacteria	Actinobacteriota	Acidimicrobiia	Acidimicrobiales	Ilumatobacteraceae	WLMZ01		98.29	3.42	High	0	0	0	0	0	0	0	0	0	0	0	0	1	1	0	0	0	0	0	0	0	0	0	0	0	0	0	0	0	0	0	0	1	0	0	0	0
LA1	La1_metabat2.450		Bacteria	Verrucomicrobiota	Verrucomicrobiae	Chthoniobacterales	Chthoniobacteraceae	SXWH01		87.86	1.65	Medium	0	0	0	0	1	0	0	0	0	0	0	0	1	0	0	0	0	0	0	1	0	0	0	0	0	1	1	0	0	0	0	0	0	0	0	0	0
LA1	La1_metabat2.451		Bacteria	Planctomycetota	Planctomycetota	Planctomycetota	SZUA-567	H5-PLA8		95.81	5.98	Medium	0	0	0	0	0	0	0	0	0	0	0	0	0	0	0	0	0	0	0	0	0	0	0	0	0	0	0	0	0	0	0	0	0	0	0	0	0
LA1	metawrap_la1_100		Bacteria	Planctomycetota	Planctomycetia	Gemmatales	Gemmataceae			91.79	2.33	High	0	0	0	0	1	0	0	0	0	0	0	0	0	1	0	0	0	0	0	0	0	0	0	0	0	0	0	0	0	0	0	0	0	0	0	0	0
LA1	metawrap_la1_101		Bacteria	Cyanobacteria	Cyanobacteria	Leptolyngbyales	Leptolyngbyaceae	Phormidesmis_A		99.29	0.73	High	0	0	0	0	1	1	0	0	0	0	0	0	0	0	0	0	0	0	0	0	0	0	0	0	0	0	0	0	0	1	1	0	0	0	0	0	1
LA1	metawrap_la1_102		Bacteria	Acidobacteriota	Acidobacteriae	Acidoferrales	UBA7541	Acidoferrum		87.25	5.53	Medium	0	0	0	0	1	0	0	0	0	0	0	0	0	1	1	0	0	0	0	0	0	0	0	0	0	0	1	0	0	0	0	0	0	0	0	0	0
LA1	metawrap_la1_103		Bacteria	Proteobacteria	Gammaproteobacteria	Burkholderiales	Burkholderiaceae	LMDS01		93.63	2.44	High	0	0	0	0	0	0	0	0	0	0	0	0	0	1	0	0	0	0	0	0	0	0	0	0	0	0	0	0	0	0	0	0	0	0	0	0	1
LA1	metawrap_la1_104		Bacteria	Patescibacteria	Paceibacteria	UBA9983_A				69	1.12	Medium	0	0	0	0	0	0	0	0	0	0	0	0	0	0	0	0	0	0	0	0	0	0	0	0	0	0	0	0	0	0	0	0	0	0	0	0	0
LA1	metawrap_la1_106		Bacteria	Bacteroidota	Bacteroidia	Chitinophagales	Chitinophagaceae	Ferruginibacter		96.17	2.71	High	0	0	0	0	1	0	0	0	0	0	0	0	0	0	0	0	0	0	0	0	0	0	0	0	0	0	0	0	0	0	0	1	0	0	0	0	0
LA1	metawrap_la1_107		Bacteria	Chloroflexota	Dehalococcoidia	Dehalococcoidia	DSTF01	JACRBR01		98.68	0.99	High	0	0	0	0	0	0	0	0	0	0	0	0	0	0	0	0	0	0	0	0	0	0	0	0	0	0	1	0	0	0	0	0	0	0	0	0	0
LA1	metawrap_la1_109		Bacteria	Acidobacteriota	Blastocatellia	Pyrinomonadales	Pyrinomonadaceae	OLB17		94.83	8.62	Medium	0	0	0	0	0	0	0	0	0	0	0	0	0	0	0	0	0	0	0	1	0	0	0	0	0	0	0	1	0	0	0	0	1	0	0	0	0
LA1	metawrap_la1_111		Bacteria	Proteobacteria	Gammaproteobacteria	Burkholderiales	Usitatibacteraceae	Usitatibacter		91.79	3.16	High	0	0	0	0	1	0	0	0	0	0	0	0	1	1	1	0	0	0	0	0	0	0	0	0	0	0	1	1	0	0	0	0	0	0	0	0	0
LA1	metawrap_la1_12		Bacteria	Chloroflexota	Limnocylindria	Limnocylindria	P2-11E	UBA4735		94.44	0	High	0	0	0	0	0	0	0	0	0	0	0	0	0	0	0	0	0	0	0	0	0	0	0	0	0	0	1	0	0	0	0	0	0	0	0	0	0
LA1	metawrap_la1_126		Bacteria	Gemmatimonadota	Gemmatimonadetes	Gemmatimonadales	Gemmatimonadaceae	UBA4720		98.9	2.2	High	0	0	0	0	0	0	0	0	0	0	0	0	0	0	0	0	0	0	0	0	0	0	0	0	0	0	0	1	0	0	0	0	0	0	0	0	0
LA1	metawrap_la1_16		Bacteria	Planctomycetota	Planctomycetota	SZUA-567	H5-PLA8			94.74	1.25	High	0	0	0	0	0	0	0	0	0	0	0	0	1	0	0	0	0	0	0	1	0	0	0	0	0	0	0	0	0	0	0	0	0	0	0	0	0
LA1	metawrap_la1_18		Bacteria	Verrucomicrobiota	Verrucomicrobiae	Chthoniobacterales	UBA10450			94.49	1.35	High	0	0	0	0	1	0	0	0	0	0	0	0	0	0	0	0	0	0	0	0	0	0	0	0	0	0	0	0	1	0	0	0	0	0	0	0	0
LA1	metawrap_la1_2		Bacteria	Bacteroidota	Bacteroidia	Chitinophagales	Chitinophagaceae	Ferruginibacter		99.51	0.25	High	0	0	0	0	0	0	0	0	0	0	0	0	0	0	0	0	0	0	0	0	0	0	0	0	0	0	0	0	1	0	0	0	0	0	0	0	0
LA1	metawrap_la1_21		Bacteria	Planctomycetota	Phycisphaerae	Tepidisphaerales	Tepidisphaeraceae			97.73	1.14	High	0	0	0	1	0	0	0	0	0	0	0	0	0	1	0	0	0	0	0	0	0	1	0	0	0	0	0	0	0	0	0	1	0	0	0	0	0
LA1	metawrap_la1_27		Bacteria	Verrucomicrobiota	Verrucomicrobiae	Chthoniobacterales	UBA10450	SZAS-18		96.62	2.06	High	0	0	0	0	0	0	0	0	0	0	0	0	0	0	0	0	0	0	0	0	0	0	0	1	0	0	0	0	1	0	0	1	0	0	0	0	0
LA1	metawrap_la1_3		Bacteria	Proteobacteria	Gammaproteobacteria	Xanthomonadales	Xanthomonadaceae			97.83	0.17	High	0	0	0	0	0	0	0	0	0	0	0	0	0	0	0	0	0	0	0	0	0	0	0	0	0	1	1	1	0	0	0	0	0	0	0	0	0
LA1	metawrap_la1_34		Bacteria	Cyanobacteria	Cyanobacteria	Cyanobacteriales	Chamaesiphonaceae			98.22	1.58	High	0	0	0	0	0	1	0	0	0	0	0	0	0	0	0	0	0	0	0	0	0	0	0	0	0	0	0	0	0	1	1	1	0	0	0	0	0
LA1	metawrap_la1_36		Bacteria	Proteobacteria	Alphaproteobacteria	Caulobacterales	Caulobacteraceae	Palsa-881		94.02	1.08	High	0	0	0	0	0	1	0	0	0	0	0	0	0	0	0	0	0	0	0	0	0	0	0	0	0	0	0	0	0	0	1	0	1	0	0	0	0
LA1	metawrap_la1_43		Bacteria	Verrucomicrobiota	Verrucomicrobiae	Pedosphaerales	UBA9464	CAIVQB01		93.1	7.21	Medium	0	0	0	0	0	0	0	0	0	0	0	0	1	0	0	0	0	0	0	0	0	0	0	0	0	0	1	0	0	0	0	0	0	0	0	0	0
LA1	metawrap_la1_44		Bacteria	Acidobacteriota	Blastocatellia	Pyrinomonadales	Pyrinomonadaceae	OLB17		92.2	2.99	High	0	0	0	0	0	0	0	0	0	0	0	0	0	0	0	0	0	0	0	0	0	0	0	0	0	0	0	0	0	0	0	0	1	0	0	0	0
LA1	metawrap_la1_45		Bacteria	Proteobacteria	Alphaproteobacteria	Caulobacterales	Caulobacteraceae	CAIOYC01		98.05	1.3	High	0	0	0	0	1	0	0	0	0	0	0	0	0	0	0	0	0	0	0	0	0	0	0	0	0	0	0	0	0	0	1	0	1	0	0	0	0
LA1	metawrap_la1_46		Bacteria	Proteobacteria	Gammaproteobacteria	Steroidobacterales	Steroidobacteraceae	Bog-1198		97.61	3.33	High	0	0	0	0	0	1	0	0	0	0	0	0	0	1	0	0	0	0	0	0	0	0	0	0	0	0	0	1	0	0	1	0	1	0	0	0	0
LA1	metawrap_la1_52		Bacteria	Cyanobacteria	Cyanobacteria	Gloeobacterales	LV9			97.15	0	High	0	0	0	0	0	1	0	0	0	0	0	0	0	0	0	0	0	0	0	0	0	0	0	0	0	0	0	0	0	0	1	0	0	0	0	0	0
LA1	metawrap_la1_58		Bacteria	Proteobacteria	Gammaproteobacteria	Burkholderiales	Burkholderiaceae	Polaromonas		96.68	0.03	High	0	0	0	0	0	0	0	0	0	0	0	0	0	0	1	0	0	0	0	0	0	0	1	0	0	0	0	1	0	0	0	1	0	0	0	0	0
LA1	metawrap_la1_60		Bacteria	Proteobacteria	Alphaproteobacteria	Sphingomonadales	Sphingomonadaceae	CAHJWT01		92.41	3.13	High	0	0	0	0	1	0	0	0	0	0	0	0	0	0	0	0	0	0	0	0	0	0	0	0	0	0	0	0	0	0	1	1	0	0	0	0	0
LA1	metawrap_la1_62		Bacteria	Bacteroidota	Bacteroidia	Chitinophagales	Saprospiraceae	JAAFJT01		98.51	0	High	0	0	0	0	1	0	0	0	0	0	0	0	0	1	0	0	0	0	0	0	0	0	0	0	0	0	0	0	0	0	0	1	0	0	0	0	1
LA1	metawrap_la1_66		Bacteria	Dormibacterota	Dormibacteria	Dormibacterales	Dormibacteraceae	UBA6019		96.76	0	High	0	0	0	0	1	0	0	0	0	0	0	0	1	0	0	0	0	0	0	0	0	0	0	0	0	0	1	0	0	0	0	0	0	0	0	0	0
LA1	metawrap_la1_70		Bacteria	Proteobacteria	Gammaproteobacteria	Burkholderiales	Burkholderiaceae	CAHJXF01		98.06	0.59	High	0	0	0	0	0	1	0	0	0	0	0	0	0	1	1	0	0	0	0	0	0	0	0	0	0	0	1	0	0	0	0	0	0	0	0	0	0
LA1	metawrap_la1_8		Bacteria	Bacteroidota	Ignavibacteria	SJA-28	B-1AR	JAFDZO01		92.36	2.48	High	0	0	0	0	0	0	0	0	0	0	0	0	0	0	0	0	0	0	0	0	0	0	0	0	0	0	0	0	0	0	0	0	0	0	0	0	0
LA1	metawrap_la1_80		Bacteria	Proteobacteria	Alphaproteobacteria	Caulobacterales	Caulobacteraceae	Palsa-881		95.42	4.82	High	0	0	0	0	0	0	0	0	0	0	0	0	0	0	0	0	0	0	0	0	0	0	0	0	0	0	1	1	0	0	0	0	0	0	0	0	0
LA1	metawrap_la1_82		Bacteria	Cyanobacteria	Cyanobacteria	Pseudanabaenales	Pseudanabaenaceae	Pseudanabaena		81.08	2.08	Medium	0	0	0	0	0	1	0	0	0	0	0	0	0	1	0	0	0	0	0	0	0	0	0	0	0	0	0	0	0	1	1	1	0	0	0	0	0
LA1	metawrap_la1_85		Bacteria	Planctomycetota	Phycisphaerae	Phycisphaerales	UBA1924	UBA4658		95.45	2.27	High	0	0	0	0	0	0	0	0	0	0	0	0	0	0	0	0	0	0	0	0	0	0	0	0	0	0	0	0	0	0	0	0	0	0	0	0	0
LA1	metawrap_la1_87		Bacteria	Proteobacteria	Gammaproteobacteria	Burkholderiales	Burkholderiaceae	CAISIP01		80.63	5.88	Medium	0	0	0	0	0	0	0	1	0	0	0	0	1	0	0	0	0	0	0	0	0	0	0	0	0	1	1	0	0	0	1	0	1	0	0	0	0
LA1	metawrap_la1_9		Bacteria	Proteobacteria	Alphaproteobacteria	Sphingomonadales	Sphingomonadaceae	CAHJWT01		100	0	High	0	0	0	0	0	0	0	0	0	0	0	0	0	1	0	0	0	0	0	0	0	0	0	0	0	0	0	0	0	0	1	1	1	0	0	0	0
LA1	metawrap_la1_93		Bacteria	Acidobacteriota	Acidobacteriae	Bryobacterales	Bryobacteraceae			98.26	1.74	High	0	0	0	0	1	0	0	0	0	0	0	0	1	1	0	0	0	0	0	1	0	0	0	0	0	0	0	0	0	0	0	0	0	0	0	0	0
LA1	metawrap_la1_94		Bacteria	Proteobacteria	Alphaproteobacteria	Sphingomonadales	Sphingomonadaceae	UBA1936		98.83	0.43	High	0	0	0	0	0	0	0	0	0	0	0	0	0	0	0	0	0	0	0	0	0	0	0	0	0	0	0	0	0	0	1	1	1	0	0	0	0
LA2	La2_concoct.020		Bacteria	Myxococcota	Polyangia	Polyangiales	Polyangiaceae			92.13	4.35	High	0	0	0	0	0	0	0	0	0	0	0	0	0	1	0	0	0	0	0	1	0	0	0	0	0	0	0	0	0	0	0	0	0	0	0	0	0
LA2	La2_concoct.146		Bacteria	Bacteroidota	Bacteroidia	Bacteroidia	JADKIH01	JADKIH01		55.32	6.87	Medium	0	0	0	0	0	0	0	0	0	0	0	0	0	0	0	0	0	0	0	0	0	0	0	0	0	0	0	0	1	0	0	0	0	0	0	0	0
LA2	La2_concoct.150		Bacteria	Chloroflexota	Chloroflexia	Chloroflexales	Roseiflexaceae			98.27	9.03	Medium	0	0	0	0	1	1	0	1	0	0	0	0	0	1	0	0	0	0	0	0	0	0	0	0	0	0	0	0	0	0	1	0	0	0	0	0	1
LA2	La2_concoct.153		Bacteria	Fibrobacterota	Fibrobacteria	Fibrobacteria	UBA11236	Chersky-265		65.95	3.73	Medium	0	0	0	0	0	0	0	0	0	0	0	0	0	0	0	0	0	0	0	0	0	0	0	0	0	0	0	0	0	0	0	0	1	0	0	0	0
LA2	La2_concoct.155		Bacteria	Cyanobacteria	Cyanobacteria	Cyanobacteriales	Chamaesiphonaceae	Chamaesiphon		87.99	4.89	Medium	0	0	0	0	1	1	0	0	0	0	0	0	0	0	0	0	0	0	0	0	0	0	0	0	0	0	0	0	0	1	1	1	0	0	0	0	0
LA2	La2_concoct.233		Bacteria	Bacteroidota	Kapabacteria	Kapabacteria	Palsa-1295			69.62	1.68	Medium	0	0	0	0	0	0	0	0	0	0	0	0	0	0	0	0	0	0	0	0	0	0	0	0	0	0	0	1	0	0	0	0	1	0	0	0	0
LA2	La2_maxbin2.001		Bacteria	Bacteroidota	Bacteroidia	Bacteroidales	UBA4417			98.48	2.2	High	0	0	0	0	0	0	0	0	0	0	0	0	0	0	0	0	0	0	0	0	0	0	1	0	0	0	0	1	0	0	0	0	1	0	0	0	0
LA2	La2_maxbin2.023		Bacteria	Proteobacteria	Gammaproteobacteria	Burkholderiales	Burkholderiaceae	CAHJXF01		92.73	2.85	High	0	0	0	0	0	1	0	0	0	0	0	0	1	1	0	0	0	0	0	0	0	0	0	0	0	0	0	1	0	0	0	0	1	0	0	0	0
LA2	La2_maxbin2.030		Bacteria	Chloroflexota	Chloroflexia	Chloroflexia	JADMIH01			57.77	4.69	Medium	0	0	0	0	0	0	0	0	0	0	0	0	0	1	0	0	0	0	0	0	0	0	0	0	0	0	0	0	0	0	0	0	0	0	0	0	1
LA2	La2_maxbin2.056		Bacteria	Acidobacteriota	Thermoanaerobaculia	Thermoanaerobaculia	UBA5066			97.86	1.71	High	0	0	0	0	0	0	0	0	0	0	0	0	0	0	0	0	0	0	0	0	0	0	1	0	0	0	0	1	1	0	0	0	0	0	0	0	0
LA2	La2_maxbin2.415		Bacteria	Chloroflexota	Limnocylindria	Limnocylindrales	CSP1-4			88.53	4.59	Medium	0	0	0	0	0	0	0	0	0	0	0	0	0	0	0	0	0	0	0	0	0	0	0	0	0	0	0	0	0	0	0	0	0	0	0	1	1
LA2	La2_maxbin2.417		Bacteria	Proteobacteria	Gammaproteobacteria	Burkholderiales	Burkholderiaceae	Rhodoferax		95.49	0.86	High	0	0	0	0	0	1	0	0	0	0	0	0	0	1	0	0	0	0	0	0	0	0	1	0	0	1	1	1	1	0	0	0	1	0	0	0	0
LA2	La2_maxbin2.427		Bacteria	Cyanobacteria	Cyanobacteria	Gloeobacterales				99.15	0	High	0	0	0	0	0	1	0	0	0	0	0	0	0	1	0	0	0	0	0	0	0	0	0	0	0	0	0	1	0	0	1	1	0	0	0	0	1
LA2	La2_metabat2.005		Bacteria	Actinobacteriota	Acidimicrobiia	Acidimicrobiales	Microtrichaceae			84.27	0.85	Medium	0	0	0	0	0	0	0	0	0	0	0	0	0	0	0	0	0	0	0	0	0	0	0	0	0	0	1	0	0	0	0	1	1	0	0	0	0
LA2	La2_metabat2.009		Bacteria	Actinobacteriota	Coriobacteriia	Coriobacteriia	Coriobacteriia	JAAXWY01		96.67	2.08	High	0	0	0	0	0	1	1	0	0	0	0	0	1	0	0	0	0	0	0	0	0	0	0	0	0	0	0	0	0	0	0	0	0	0	0	0	0
LA2	La2_metabat2.010		Bacteria	Actinobacteriota	Actinomycetia	Mycobacteriales	Frankiaceae			99.54	2.5	High	0	0	0	0	0	0	0	0	0	0	0	0	1	1	0	0	0	0	0	0	0	1	1	0	0	0	0	0	0	0	0	1	0	0	0	0	0
LA2	La2_metabat2.015		Bacteria	Patescibacteria	Paceibacteria	Paceibacteria	UBA9983_A	UBA9973		75.52	1.72	Medium	0	0	0	0	0	0	0	0	0	0	0	0	0	0	0	0	0	0	0	0	0	0	0	0	0	0	0	0	0	0	0	0	0	0	0	0	0
LA2	La2_metabat2.031		Bacteria	Chloroflexota	Chloroflexia	Chloroflexia	Chloroflexia			95.41	2.14	High	0	0	0	0	1	0	0	1	0	0	0	0	1	0	0	0	0	0	0	0	0	0	0	0	0	0	0	0	0	0	0	0	0	0	0	0	0
LA2	La2_metabat2.036		Bacteria	Acidobacteriota	Blastocatellia	Pyrinomonadales	Pyrinomonadaceae	OLB17		95.73	2.99	High	0	0	0	0	0	0	0	0	0	0	0	0	0	0	0	0	0	0	0	0	0	0	0	0	0	0	0	1	0	0	0	0	1	0	0	0	0
LA2	La2_metabat2.038		Bacteria	Bacteroidota	Bacteroidia	Chitinophagales	Chitinophagaceae	JAFDXJ01		74.11	0.99	Medium	0	0	0	0	0	0	0	0	0	0	0	0	0	0	0	0	0	0	0	0	0	0	0	0	0	0	1	0	0	0	0	0	0	0	0	0	0
LA2	La2_metabat2.049		Bacteria	Chloroflexota	Limnocylindria	Limnocylindrales	Limnocylindrales	CF-46		91.67	0.93	High	0	0	0	0	0	0	0	1	0	0	0	0	0	1	0	0	0	0	0	0	0	0	0	0	0	0	0	0	0	0	0	0	0	0	0	1	0
LA2	La2_metabat2.051		Bacteria	Bacteroidota	Bacteroidia	Chitinophagales	Chitinophagaceae	Ginsengibacter		94.09	3.86	High	0	0	0	0	0	0	0	0	0	0	0	0	0	1	0	0	0	0	0	0	0	0	0	0	0	0	1	0	1	0	0	1	0	0	0	0	0
LA2	La2_metabat2.071		Bacteria	Patescibacteria	Saccharimonadia	Saccharimonadales	CAIOMD01			66.82	0	Medium	0	0	0	0	0	0	0	0	0	0	0	0	0	0	0	0	0	0	0	0	0	0	0	0	0	0	0	0	0	0	0	0	0	0	0	0	0
LA2	La2_metabat2.072		Bacteria	Acidobacteriota	Blastocatellia	Pyrinomonadales	Pyrinomonadaceae	PSRF01		98.08	4.27	High	0	0	0	0	0	0	0	0	0	0	0	0	0	0	0	0	0	0	0	0	0	0	0	0	0	0	0	1	0	0	0	0	1	0	0	0	0
LA2	La2_metabat2.083		Bacteria	Proteobacteria	Alphaproteobacteria	Sphingomonadales	Sphingomonadaceae	Sphingomonas		98.74	2.6	High	0	0	0	0	0	1	0	0	0	0	0	0	0	1	0	0	0	0	0	0	0	0	0	0	0	0	0	1	0	0	1	0	1	0	0	0	1
LA2	La2_metabat2.088		Bacteria	Bacteroidota	Bacteroidia	Bacteroidales	VadinHA17	LD21		96.57	4.68	High	0	0	0	0	0	0	0	0	0	0	0	0	0	0	0	0	0	0	0	0	0	0	1	0	0	1	1	1	0	0	0	0	0	0	0	0	0
LA2	La2_metabat2.097		Bacteria	Desulfobacterota_B	Binatia	Binatia	JACQEN01			94.62	1.94	High	0	0	0	0	0	0	0	0	0	0	0	0	0	1	0	0	1	0	0	0	0	0	0	0	0	0	0	1	0	0	0	0	1	0	0	0	0
LA2	La2_metabat2.105		Bacteria	Patescibacteria	Patescibacteria	Patescibacteria	UBA12465	CAIQRY01		67.82	0	Medium	0	0	0	0	0	0	0	0	0	0	0	0	0	0	0	0	0	0	0	0	0	0	0	0	0	0	0	0	1	0	0	0	0	0	0	0	0
LA2	La2_metabat2.112		Bacteria	Actinobacteriota	Actinomycetia	Mycobacteriales	Nakamurellaceae	Nakamurella		100	0.94	High	0	0	0	0	0	0	0	1	0	0	0	0	0	1	0	0	0	0	0	0	0	0	1	0	0	0	0	0	0	0	0	1	0	0	0	0	0
LA2	La2_metabat2.113		Bacteria	Patescibacteria	Saccharimonadia	Saccharimonadia	Saccharimonadia	UBA5169		71.29	0	Medium	0	0	0	0	0	0	0	0	0	0	0	0	0	0	0	0	0	0	0	0	0	0	0	0	0	0	0	0	0	0	0	0	0	0	0	0	0
LA2	La2_metabat2.114		Bacteria	Proteobacteria	Gammaproteobacteria	Xanthomonadales	Rhodanobacteraceae	Dokdonella_A		83.34	6.93	Medium	0	0	0	0	0	0	0	0	0	0	0	0	0	1	0	0	0	0	0	0	0	0	0	0	0	0	0	0	0	0	0	0	1	0	0	0	0
LA2	La2_metabat2.139		Bacteria	Patescibacteria	Saccharimonadia	Saccharimonadales	UBA10212	JACDFN01		62.96	0	Medium	0	0	0	0	0	0	0	0	0	0	0	0	0	0	0	0	0	0	0	0	0	0	0	0	0	0	0	0	0	0	0	0	0	0	0	0	0
LA2	La2_metabat2.146		Bacteria	Bacteroidota	Bacteroidia	Chitinophagales	Chitinophagaceae	Ginsengibacter		99.23	2.87	High	0	0	0	0	1	0	0	0	0	0	0	0	0	0	0	0	0	0	0	1	0	0	0	0	0	0	1	0	1	0	0	0	0	0	0	0	0
LA2	La2_metabat2.150		Bacteria	Patescibacteria	Saccharimonadia	Saccharimonadales	UBA4665	UBA4665		54.52	0.93	Medium	0	0	0	0	0	0	0	0	0	0	0	0	0	0	0	0	0	0	0	0	0	0	0	0	0	0	0	0	0	0	0	0	0	0	0	0	0
LA2	La2_metabat2.155		Bacteria	Proteobacteria	Alphaproteobacteria	Rhizobiales	Xanthobacteraceae	Bradyrhizobium		93.38	6.02	Medium	0	0	0	0	1	1	0	1	0	0	0	0	1	1	1	0	0	0	0	0	0	0	0	1	0	0	1	1	1	0	1	1	1	0	0	0	0
LA2	La2_metabat2.156		Bacteria	Actinobacteriota	Actinomycetia	Nanopelagicales	Nanopelagicaceae	QYPT01		89.57	0.18	Medium	0	0	0	0	0	0	0	0	0	0	0	0	0	1	0	0	0	0	0	0	0	0	1	0	0	0	0	0	0	0	0	0	0	0	0	0	0
LA2	La2_metabat2.163		Bacteria	Proteobacteria	Gammaproteobacteria	Burkholderiales	Burkholderiaceae	Ramlibacter		97.65	2.96	High	0	0	0	0	0	1	0	0	0	0	0	0	1	1	1	1	0	0	0	0	0	0	1	0	0	0	1	1	0	0	0	1	0	1	0	0	0
LA2	La2_metabat2.168		Bacteria	Patescibacteria	Saccharimonadia	Saccharimonadales	Saccharimonadales	UBA1547		70.11	1.12	Medium	0	0	0	0	0	0	0	0	0	0	0	0	0	0	0	0	0	0	0	0	0	0	0	0	0	0	0	0	0	0	0	0	0	0	0	0	0
LA2	La2_metabat2.171		Bacteria	Acidobacteriota	Thermoanaerobaculia	Thermoanaerobaculia	Gp7-AA8	QHVT01		99.15	3.42	High	0	0	0	0	1	0	0	0	0	0	0	0	0	0	0	0	0	0	0	0	0	0	1	0	0	0	0	0	0	0	0	0	1	0	0	0	0
LA2	La2_metabat2.176		Bacteria	Actinobacteriota	Actinomycetia	Nanopelagicales				87.95	1.32	Medium	0	0	0	0	0	0	0	0	0	0	0	0	1	1	0	0	0	0	0	0	0	1	1	0	0	0	0	1	0	0	0	0	0	0	0	0	0
LA2	La2_metabat2.186		Bacteria	Patescibacteria	Paceibacteria	Paceibacteria	Paceibacteria	UBA8515		75.49	1.28	Medium	0	0	0	0	0	0	0	0	0	0	0	0	0	0	0	0	0	0	0	0	0	0	0	0	0	0	0	0	0	0	0	0	0	0	0	0	0
LA2	La2_metabat2.187		Bacteria	Acidobacteriota	Thermoanaerobaculia	Thermoanaerobaculia	Gp7-AA8	JADGNZ01		97.44	2.56	High	0	0	0	0	1	0	0	0	0	0	0	0	0	0	0	0	0	0	0	0	0	0	0	0	0	0	0	1	0	0	0	0	0	0	0	0	0
LA2	La2_metabat2.188		Bacteria	Proteobacteria	Gammaproteobacteria	Burkholderiales	Usitatibacteraceae	Usitatibacter		96.23	2.35	High	0	0	0	0	0	1	0	0	0	0	0	0	1	1	1	1	0	0	0	0	0	0	1	0	0	1	1	1	0	0	0	0	0	1	0	0	0
LA2	La2_metabat2.189		Bacteria	Bacteroidota	Bacteroidia	Chitinophagales	Chitinophagaceae	Ginsengibacter		98.52	0.51	High	0	0	0	0	1	0	0	0	0	0	0	0	0	0	0	0	0	0	0	0	0	0	0	0	0	0	1	1	0	0	0	0	0	0	0	0	0
LA2	La2_metabat2.199		Bacteria	Actinobacteriota	Actinomycetia	Mycobacteriales	Mycobacteriaceae	Mycobacterium		98.39	1.65	High	0	0	0	0	1	0	0	1	0	0	0	0	1	1	0	0	0	0	0	0	0	0	0	0	0	0	0	0	0	0	0	1	0	0	0	0	0
LA2	La2_metabat2.203		Bacteria	Patescibacteria	Saccharimonadia	Saccharimonadia	Saccharimonadia	UBA4664		63.43	1.39	Medium	0	0	0	0	0	0	0	0	0	0	0	0	0	0	0	0	0	0	0	0	0	0	0	0	0	0	0	0	0	0	0	0	0	0	0	0	1
LA2	La2_metabat2.205		Bacteria	Actinobacteriota	Acidimicrobiia	Acidimicrobiales				92.21	1.62	High	0	0	0	0	0	0	0	0	0	0	0	0	0	1	0	0	0	0	0	0	0	0	0	0	0	0	0	0	0	0	0	1	0	0	0	0	1
LA2	La2_metabat2.206		Bacteria	Actinobacteriota	Actinobacteriota	UBA4738	HRBIN12	AC-51		92.31	2.1	High	0	0	0	0	0	0	0	1	0	0	0	0	1	1	0	0	0	0	0	0	0	0	0	0	0	0	0	0	1	0	0	0	0	0	0	0	1
LA2	La2_metabat2.211		Bacteria	Eremiobacterota	Eremiobacteria	Baltobacterales	Baltobacteraceae	JABEUX01		96.13	3.24	High	0	0	0	0	0	0	0	0	0	0	0	0	0	1	0	0	0	0	0	0	0	0	0	0	0	0	0	1	1	0	0	0	0	0	0	0	0
LA2	La2_metabat2.217		Bacteria	Chloroflexota	Limnocylindria	Limnocylindria	QHBO01			84.1	1.85	Medium	0	0	0	0	0	0	0	0	0	0	0	0	0	0	0	0	0	0	0	0	0	0	0	0	0	0	0	0	0	0	0	0	0	0	0	0	0
LA2	La2_metabat2.229		Bacteria	Bacteroidota	Ignavibacteria	Ignavibacteria	B-1AR			80.94	3.83	Medium	0	0	0	0	0	0	0	0	0	0	0	0	0	0	0	0	0	0	0	0	0	0	0	0	0	0	0	1	0	0	0	0	0	0	0	0	0
LA2	La2_metabat2.231		Bacteria	Proteobacteria	Alphaproteobacteria	Sphingomonadales	Sphingomonadaceae	Sphingomicrobium		90.45	3.75	High	0	0	0	0	0	0	0	0	0	0	0	0	0	0	0	0	0	0	0	0	0	0	0	0	0	0	0	0	0	0	0	1	1	0	0	0	0
LA2	La2_metabat2.234		Bacteria	Patescibacteria	Saccharimonadia	Saccharimonadia	UBA4664			54.1	0	Medium	0	0	0	0	0	0	0	0	0	0	0	0	0	0	0	0	0	0	0	0	0	0	0	0	0	0	0	0	0	0	0	0	0	0	0	0	0
LA2	La2_metabat2.236		Bacteria	Armatimonadota	Chthonomonadetes	Chthonomonadales	Chthonomonadaceae			51.96	2.04	Medium	0	0	0	0	1	0	0	0	0	0	0	0	0	0	0	0	0	0	0	0	0	0	0	0	0	0	0	0	0	0	0	0	0	0	0	1	0
LA2	La2_metabat2.264		Bacteria	Bacteroidota	Bacteroidia	Bacteroidales	Paludibacteraceae	Paludibacter		93.92	5.43	Medium	0	0	0	0	0	0	0	0	0	0	0	0	0	0	0	0	1	0	0	0	0	0	1	0	0	0	1	0	0	0	0	0	0	0	0	0	0
LA2	La2_metabat2.267		Bacteria	Planctomycetota	Planctomycetota	Planctomycetota	UBA11346	CAIUVD01		69.89	2.69	Medium	0	0	0	0	0	0	0	0	0	0	0	0	0	1	0	0	0	0	0	0	0	0	0	0	0	0	0	1	0	0	0	0	0	0	0	0	0
LA2	La2_metabat2.271		Bacteria	Proteobacteria	Gammaproteobacteria	Xanthomonadales	Rhodanobacteraceae	Rudaea		93.55	4.02	High	0	0	0	0	0	0	0	0	0	0	0	0	0	1	0	0	0	0	0	0	0	0	0	0	0	1	1	1	0	0	0	0	0	1	0	0	0
LA2	La2_metabat2.276		Bacteria	Proteobacteria	Gammaproteobacteria	Burkholderiales	Sulfuricellaceae_A			97.47	1.04	High	0	0	0	0	0	1	0	0	0	0	0	0	0	1	1	1	0	0	0	0	0	0	0	0	0	1	0	1	1	0	0	0	0	0	0	0	0
LA2	La2_metabat2.290		Bacteria	Proteobacteria	Gammaproteobacteria	Burkholderiales	Burkholderiaceae	CAIMXF01		98.48	1.03	High	0	0	0	0	1	1	0	0	0	0	0	0	0	1	0	0	0	0	0	0	0	0	0	0	0	1	1	1	0	0	1	0	1	0	0	0	0
LA2	La2_metabat2.312		Bacteria	Planctomycetota	Phycisphaerae	Tepidisphaerales	Tepidisphaeraceae	Humisphaera		90.95	3.82	High	0	0	0	0	0	0	0	0	0	0	0	0	0	1	0	0	0	0	0	0	0	0	0	0	0	0	0	1	0	0	0	0	0	0	0	0	0
LA2	La2_metabat2.315		Bacteria	Bacteroidota	Bacteroidia	Bacteroidales	Bacteroidales	FEN-979		98.92	0.27	High	0	0	0	0	0	0	0	0	0	0	0	0	0	0	0	0	0	0	0	0	0	0	1	0	0	0	0	1	0	0	0	0	0	0	0	0	0
LA3	La3_concoct.028		Bacteria	Chloroflexota	Anaerolineae	Aggregatilineales	Aggregatilineales	OLB15		96.36	0.1	High	0	0	0	0	1	0	0	0	0	0	0	0	1	0	0	0	0	0	0	0	0	1	0	0	0	0	0	0	0	0	0	1	0	0	0	0	0
LA3	La3_concoct.038		Bacteria	Planctomycetota	Phycisphaerae	Tepidisphaerales	Tepidisphaeraceae	Humisphaera		86.29	7.62	Medium	0	0	0	0	0	0	0	0	0	0	0	0	0	0	0	0	0	0	0	0	0	1	0	0	0	0	0	0	0	0	0	1	0	0	0	0	1
LA3	La3_concoct.064		Bacteria	Acidobacteriota	Blastocatellia	Pyrinomonadales	Pyrinomonadaceae	OLB17		89.96	6.46	Medium	0	0	0	0	0	0	0	0	0	0	0	0	0	0	0	0	0	0	0	0	0	0	0	0	0	0	0	1	0	0	0	0	1	0	0	0	0
LA3	La3_concoct.068		Bacteria	Bacteroidota	Bacteroidia	Cytophagales	Spirosomaceae	Spirosoma		80.04	3.97	Medium	0	0	0	0	1	0	0	0	0	0	0	0	0	0	0	0	0	0	0	0	0	0	0	0	0	0	0	0	0	0	0	1	0	1	0	0	0
LA3	La3_concoct.109		Bacteria	Acidobacteriota	Thermoanaerobaculia	Thermoanaerobaculia	UBA5704			91.77	1.71	High	0	0	0	0	1	0	0	0	0	0	0	0	0	0	0	0	0	0	0	0	0	0	0	0	0	0	1	0	0	0	0	0	0	0	0	0	0
LA3	La3_concoct.111		Bacteria	Desulfobacterota_I	Desulfovibrionia	Desulfovibrionales	Desulfovibrionaceae			99.4	0.6	High	0	0	0	0	0	0	0	0	0	0	0	0	0	0	0	1	0	0	0	0	0	1	0	0	0	0	0	0	0	0	0	0	0	0	0	0	0
LA3	La3_concoct.158		Bacteria	Myxococcota	Myxococcia	Myxococcales	Myxococcaceae	Archangium_A		80.26	0.68	Medium	0	0	0	0	0	0	0	0	0	0	0	0	0	1	0	0	1	0	0	0	0	0	0	0	0	0	1	1	1	0	0	0	1	0	0	0	1
LA3	La3_concoct.169		Bacteria	Chloroflexota	Anaerolineae	Aggregatilineales	Aggregatilineales			71.97	0.99	Medium	0	0	0	0	0	0	0	0	0	0	0	0	0	0	0	0	0	0	0	0	0	0	0	0	0	0	0	0	0	0	0	0	0	0	0	1	0
LA3	La3_concoct.174		Bacteria	Chloroflexota	Chloroflexia	Chloroflexales	Chloroflexaceae	JAAUQO01		97.64	2.36	High	0	0	0	0	1	0	0	1	0	0	0	0	0	1	0	0	0	0	0	0	0	0	0	0	0	0	0	0	0	0	1	1	0	0	0	0	0
LA3	La3_concoct.176		Bacteria	Bacteroidota	Bacteroidia	Cytophagales	Microscillaceae	JAABSX01		97.37	3.69	High	0	0	0	0	0	0	0	0	0	0	0	0	0	0	0	0	0	0	0	0	0	0	0	0	0	0	0	0	0	0	0	1	0	0	0	0	0
LA3	La3_concoct.179		Bacteria	Bacteroidota	Bacteroidota	Bacteroidota	UBA6906	CAADGV01		90.8	3.83	High	0	0	0	0	0	0	0	0	0	0	0	0	0	1	0	0	0	0	0	0	0	0	0	0	0	0	0	1	1	0	0	0	0	0	0	0	0
LA3	La3_concoct.181		Bacteria	Proteobacteria	Alphaproteobacteria	Caulobacterales	Caulobacterales	Terricaulis		88.09	8.8	Medium	0	0	0	0	0	0	0	0	0	0	0	0	0	1	0	0	0	0	0	0	0	0	0	0	0	0	0	1	0	0	0	0	1	0	0	0	0
LA3	La3_concoct.186		Bacteria	Myxococcota	Polyangia	Haliangiales	Haliangiaceae	JABFXX01		78.1	6.31	Medium	0	0	0	0	0	0	0	0	0	0	0	0	1	1	0	0	0	0	0	0	0	0	0	0	0	0	0	0	0	0	0	1	0	0	0	0	1
LA3	La3_concoct.200		Bacteria	Planctomycetota	Phycisphaerae	Tepidisphaerales	Tepidisphaeraceae			70.45	3.41	Medium	0	0	0	0	0	0	0	0	0	0	0	0	0	1	0	0	0	0	0	0	0	0	0	0	0	0	0	0	0	0	0	0	0	0	0	0	0
LA3	La3_concoct.205		Bacteria	Planctomycetota	Phycisphaerae	Tepidisphaerales	Tepidisphaeraceae			94.04	2.27	High	0	0	0	0	0	0	0	0	0	0	0	0	0	1	0	0	0	0	0	0	0	0	0	0	0	0	0	0	0	0	0	1	0	0	0	0	0
LA3	La3_concoct.211		Bacteria	Planctomycetota	Planctomycetia	Gemmatales	Gemmataceae	Fimbriiglobus		87.17	2.67	Medium	0	0	0	0	0	0	0	0	0	0	0	0	1	0	0	0	0	0	0	1	0	0	1	0	0	0	0	0	0	0	0	1	0	0	0	0	0
LA3	La3_concoct.253		Bacteria	Planctomycetota	Planctomycetia	Gemmatales	Gemmataceae	Fimbriiglobus		87.79	4.65	Medium	0	0	0	0	0	0	0	0	0	0	0	0	1	0	0	0	0	0	0	0	0	0	0	0	0	0	0	0	0	0	0	1	0	0	0	0	0
LA3	La3_concoct.280		Bacteria	Cyanobacteria	Cyanobacteria	Leptolyngbyales	Leptolyngbyaceae	Phormidesmis_A		77.62	6.26	Medium	0	0	0	0	0	1	0	0	0	0	0	0	1	1	0	0	0	0	0	0	0	0	0	0	0	0	0	0	0	1	0	0	0	0	0	0	0
LA3	La3_maxbin2.413		Bacteria	Actinobacteriota	Thermoleophilia	Solirubrobacterales	Solirubrobacteraceae	JACCYI01		93.38	3.56	High	0	0	0	0	0	0	0	1	0	0	0	0	0	1	0	0	0	0	0	0	0	0	0	0	0	0	0	1	0	0	0	0	0	0	0	0	0
LA3	La3_maxbin2.426		Bacteria	Bacteroidota	Bacteroidia	Chitinophagales	Chitinophagaceae	Segetibacter		99.04	0.49	High	0	0	0	0	0	0	0	0	0	0	0	0	0	0	0	0	0	0	0	0	0	0	0	0	0	0	1	0	0	0	0	1	0	0	0	0	0
LA3	La3_metabat2.007		Bacteria	Cyanobacteria	Cyanobacteria	Leptolyngbyales	Leptolyngbyaceae	Stenomitos		95.75	0.71	High	0	0	0	0	0	1	0	0	0	0	0	0	0	0	0	0	0	0	0	0	0	0	0	0	0	0	0	0	0	1	1	1	0	0	0	0	0
LA3	La3_metabat2.023		Bacteria	Planctomycetota	Phycisphaerae	Phycisphaerales	Phycisphaerales	UBA4658		93.18	1.14	High	0	0	0	0	0	0	0	0	0	0	0	0	1	1	0	0	0	0	0	0	0	0	0	0	0	0	0	0	0	0	0	0	0	0	0	0	0
LA3	La3_metabat2.028		Bacteria	Proteobacteria	Alphaproteobacteria	Sphingomonadales	Sphingomonadaceae	Erythrobacter		90.91	3.09	High	0	0	0	0	0	0	0	0	0	0	0	0	0	0	0	0	0	0	0	0	0	0	0	0	0	0	0	0	0	0	1	1	1	0	0	0	0
LA3	La3_metabat2.032		Bacteria	Bacteroidota	Bacteroidia	Cytophagales	Spirosomaceae	Fibrella		90.92	2.68	High	0	0	0	0	0	0	0	0	0	0	0	0	1	0	0	0	0	0	0	0	0	0	0	0	0	0	0	0	0	0	0	1	0	0	0	0	0
LA3	La3_metabat2.041		Bacteria	Cyanobacteria	Cyanobacteria	Phormidesmiales	Phormidesmiaceae	Nodosilinea	Nodosilinea antarctica	83.76	3.5	Medium	0	0	0	0	0	1	0	0	0	0	0	0	1	1	0	0	0	0	0	0	0	1	0	0	0	0	0	0	0	1	1	0	0	0	0	0	0
LA3	La3_metabat2.045		Bacteria	Fibrobacterota	Chitinivibrionia	Chitinivibrionales	Chitinivibrionales			95.54	1.1	High	0	0	0	0	1	0	0	0	0	0	0	0	0	1	0	0	1	0	0	0	0	0	0	0	0	0	0	0	0	0	0	0	0	0	0	0	0
LA3	La3_metabat2.048		Bacteria	Actinobacteriota	Thermoleophilia	Solirubrobacterales	Solirubrobacterales			88.02	9.05	Medium	0	0	0	0	0	0	0	0	0	0	0	0	0	0	0	0	0	0	0	0	0	0	0	0	0	0	1	0	0	0	0	0	0	0	0	0	0
LA3	La3_metabat2.050		Bacteria	Proteobacteria	Alphaproteobacteria	Rhodobacterales	Rhodobacteraceae	Amaricoccus		92.19	0.93	High	0	0	0	0	0	0	0	0	0	0	0	0	1	1	0	0	0	0	0	0	0	0	0	0	0	0	0	0	0	0	1	0	0	0	0	0	0
LA3	La3_metabat2.059		Bacteria	Chloroflexota	Anaerolineae	Caldilineales	Caldilineaceae	CFX5		97.88	3.64	High	0	0	0	0	0	0	0	0	0	0	0	0	1	1	0	0	0	0	0	0	0	0	0	0	1	0	0	1	1	0	0	1	0	0	0	0	0
LA3	La3_metabat2.066		Bacteria	Cyanobacteria	Cyanobacteria	Cyanobacteriales	Chamaesiphonaceae	Chamaesiphon		92.89	1.56	High	0	0	0	0	0	1	0	0	0	0	0	0	0	1	0	0	0	0	0	0	0	0	0	0	0	0	0	0	0	1	1	1	0	0	0	0	0
LA3	La3_metabat2.086		Bacteria	Bacteroidota	Bacteroidia	Bacteroidales	VadinHA17	LD21		98.17	3.49	High	0	0	0	0	0	0	0	0	0	0	0	0	0	0	0	0	0	0	0	0	0	0	1	0	1	0	0	1	0	0	0	0	0	0	0	0	0
LA3	La3_metabat2.088		Bacteria	Proteobacteria	Gammaproteobacteria	Burkholderiales	Burkholderiaceae	CAISIP01		91.11	4.69	High	0	0	0	0	0	0	0	0	0	0	0	0	0	0	0	0	0	0	0	0	0	0	1	0	0	0	0	0	1	0	1	1	0	0	0	1	0
LA3	La3_metabat2.091		Bacteria	Proteobacteria	Alphaproteobacteria	Micavibrionales	UBA2020			95.75	5.01	Medium	0	0	0	0	0	0	0	0	0	0	0	0	1	0	0	0	0	0	0	0	0	0	0	0	0	0	0	0	0	0	0	0	0	0	0	0	0
LA3	La3_metabat2.098		Bacteria	Actinobacteriota	Thermoleophilia	Solirubrobacterales	Solirubrobacterales			68.42	1.75	Medium	0	0	0	0	0	0	0	0	0	0	0	0	0	1	0	0	0	0	0	0	0	0	1	0	0	0	0	0	0	0	0	0	0	0	0	0	0
LA3	La3_metabat2.134		Bacteria	Proteobacteria	Gammaproteobacteria	Enterobacterales	Aeromonadaceae	JAGOXX01		97.3	0.83	High	0	0	0	0	0	0	0	0	0	0	0	0	1	0	0	0	0	0	0	0	0	1	0	0	0	0	0	0	0	0	0	0	1	0	0	0	0
LA3	La3_metabat2.136		Bacteria	Proteobacteria	Alphaproteobacteria	Sphingomonadales	Sphingomonadaceae	Polymorphobacter		98.46	2.54	High	0	0	0	0	0	0	0	0	0	0	0	0	0	1	0	0	0	0	0	0	0	0	0	0	0	0	0	0	0	0	1	0	1	0	0	0	0
LA3	La3_metabat2.137		Bacteria	Proteobacteria	Alphaproteobacteria	Acetobacterales	Acetobacteraceae	Roseococcus		96.35	4.41	High	0	0	0	0	0	0	0	0	0	0	0	0	0	1	0	0	0	0	0	0	0	0	0	0	0	0	0	0	0	0	0	1	0	0	0	0	0
LA3	La3_metabat2.138		Bacteria	Proteobacteria	Alphaproteobacteria	Rhodobacterales	Rhodobacteraceae	Cypionkella		96.93	1.85	High	0	0	0	0	0	0	0	0	0	0	0	0	1	1	0	0	0	0	0	0	0	0	0	0	0	0	0	0	0	0	1	0	0	0	0	0	0
LA3	La3_metabat2.146		Bacteria	Patescibacteria	Paceibacteria	Paceibacteria	UBA9973	UBA8515		71.14	2.25	Medium	0	0	0	0	0	0	0	0	0	0	0	0	0	0	0	0	0	0	0	0	0	0	0	0	0	0	0	0	0	0	0	0	0	0	0	0	0
LA3	La3_metabat2.148		Bacteria	Chloroflexota	Chloroflexia	Chloroflexia	JADMIH01			90.15	1.7	High	0	0	0	0	0	0	0	0	0	0	0	0	0	0	0	0	0	0	0	0	0	0	0	0	0	0	0	0	0	0	0	0	0	0	0	0	0
LA3	La3_metabat2.149		Bacteria	Proteobacteria	Gammaproteobacteria	Burkholderiales	Casimicrobiaceae	Casimicrobium		83.38	3.29	Medium	0	0	0	0	0	0	0	0	0	0	0	0	1	1	1	0	0	0	0	0	0	0	1	0	0	0	1	0	0	0	0	0	0	0	0	0	0
LA3	La3_metabat2.175		Bacteria	Verrucomicrobiota	Verrucomicrobiae	Verrucomicrobiales	DEV007	Arctic95D-9		72.52	8.77	Medium	0	0	0	0	0	0	0	0	0	0	0	0	1	1	0	0	0	0	0	1	0	0	0	0	0	0	1	0	0	0	0	1	0	0	0	0	0
LA3	La3_metabat2.181		Bacteria	Firmicutes_A	Clostridia	Peptostreptococcales	Acidaminobacteraceae	Fusibacter_C		98.58	1.42	High	0	0	0	0	0	0	0	0	0	0	0	0	0	0	0	0	0	0	0	0	0	1	0	0	0	0	0	0	0	0	0	0	1	0	0	0	0
LA3	La3_metabat2.200		Bacteria	Actinobacteriota	Actinomycetia	Jiangellales	Jiangellales			97.35	0.2	High	0	0	0	0	1	0	0	0	0	0	0	0	1	0	0	0	0	0	0	0	0	0	1	0	0	0	1	0	0	0	0	0	0	0	0	0	0
LA3	La3_metabat2.201		Bacteria	Bacteroidota	Bacteroidia	Chitinophagales	Saprospiraceae	OLB9		99.01	0.99	High	0	0	0	0	0	0	0	0	0	0	0	0	0	0	0	0	0	0	0	0	0	0	0	0	0	0	1	0	1	0	0	1	0	0	0	0	0
LA3	La3_metabat2.211		Bacteria	Proteobacteria	Alphaproteobacteria	Sphingomonadales	Sphingomonadaceae	Erythrobacter		95.69	1.89	High	0	0	0	0	0	0	0	0	0	0	0	0	0	1	0	0	0	0	0	0	0	0	0	0	0	0	0	0	0	0	1	0	1	0	0	0	0
LA3	La3_metabat2.217		Bacteria	Acidobacteriota	Blastocatellia	Pyrinomonadales	Pyrinomonadaceae			95.73	6.32	Medium	0	0	0	0	0	0	0	0	0	0	0	0	0	1	0	0	0	0	0	0	0	0	0	0	1	0	0	1	0	0	0	0	1	0	0	0	0
LA3	La3_metabat2.221		Bacteria	Proteobacteria	Gammaproteobacteria	Burkholderiales	Burkholderiaceae	Aquabacterium_A		91.71	6.28	Medium	0	0	0	0	1	1	0	1	0	0	0	0	1	1	0	0	0	0	0	0	0	0	1	0	0	0	0	0	0	0	1	0	0	0	0	1	0
LA3	La3_metabat2.225		Bacteria	Actinobacteriota	Actinomycetia	Actinomycetia	JACCUZ01			100	4.26	High	0	0	0	0	1	0	0	1	0	0	0	0	1	1	0	0	0	0	0	0	0	1	1	0	0	0	1	1	0	0	0	0	0	0	0	0	0
LA3	La3_metabat2.228		Bacteria	Cyanobacteria	Cyanobacteria	Pseudanabaenales	Pseudanabaenaceae			82.86	1.53	Medium	0	0	0	0	0	1	0	0	0	0	0	0	0	0	0	0	0	0	0	0	0	0	0	0	0	0	0	0	0	0	0	1	0	0	0	0	0
LA3	La3_metabat2.260		Bacteria	Actinobacteriota	Actinomycetia	Actinomycetia	Actinomycetia	JACCUZ01		98.29	1.89	High	0	0	0	0	0	0	0	0	0	0	0	0	0	1	0	0	0	0	0	0	0	0	1	0	0	0	1	1	0	0	0	0	0	0	0	0	1
LA3	La3_metabat2.280		Bacteria	Chloroflexota	Chloroflexia	Thermomicrobiales	UBA6265	JACCXM01		97.35	3.21	High	0	0	0	0	1	0	1	0	0	0	0	0	0	1	0	0	0	1	0	0	0	0	0	0	0	0	1	0	0	0	0	0	0	0	0	0	0
LA3	La3_metabat2.281		Bacteria	Patescibacteria	Patescibacteria	ABY1	BM507	UBA12465		72.26	4.61	Medium	0	0	0	0	0	0	0	0	0	0	0	0	0	0	0	0	0	0	0	0	0	0	0	0	0	0	0	0	0	0	0	0	0	0	0	0	0
LA3	La3_metabat2.290		Bacteria	Actinobacteriota	Actinomycetia	Mycobacteriales	Nakamurellaceae	Nakamurella		97	0.52	High	0	0	0	0	0	1	0	0	0	0	0	0	0	1	0	0	0	0	0	0	0	0	1	0	0	0	0	0	0	0	0	1	0	0	0	0	0
LA3	La3_metabat2.294		Bacteria	Bacteroidota	Bacteroidia	Chitinophagales	Saprospiraceae	M3007		95.05	2.48	High	0	0	0	0	0	0	0	0	0	0	0	0	0	1	0	0	0	0	0	0	0	0	0	0	0	0	0	0	1	0	0	1	1	0	0	0	0
LA3	La3_metabat2.314		Bacteria	Firmicutes_A	Clostridia	Peptostreptococcales	Filifactoraceae	Acetoanaerobium		83.89	1.63	Medium	0	1	0	0	0	0	1	0	0	0	0	0	0	0	0	0	1	0	0	0	0	0	0	0	0	0	0	0	0	0	0	0	0	0	0	0	0
LA3	La3_metabat2.327		Bacteria	Planctomycetota	Planctomycetota	UBA1135	GCA-002686595	RI-242		98.86	0.45	High	0	0	0	0	0	0	0	0	0	0	0	0	0	0	0	0	0	0	0	0	0	0	0	0	1	0	0	0	0	0	0	1	1	0	0	0	0
LA4	La4_concoct.005		Bacteria	Verrucomicrobiota	Verrucomicrobiae	Pedosphaerales	JACRJZ01			100	6.08	Medium	0	0	0	0	0	0	0	0	0	0	0	0	1	0	0	0	0	0	0	1	0	1	1	0	1	0	0	1	0	0	0	0	0	0	0	0	0
LA4	La4_concoct.050		Bacteria	Spirochaetota	Spirochaetia	Treponematales	UBA12059	SZUA-370		58.45	0	Medium	0	0	0	0	0	0	0	0	0	0	0	0	0	1	0	0	0	0	0	0	0	0	0	0	0	0	0	0	0	0	0	0	0	0	0	0	0
LA4	La4_concoct.061		Bacteria	Chloroflexota	Anaerolineae	Anaerolineales	EnvOPS12	UBA5195		79.17	2.91	Medium	0	0	0	0	0	0	1	0	0	0	0	0	0	0	1	0	0	0	0	1	0	0	1	0	0	0	0	0	0	0	0	0	0	0	0	0	0
LA4	La4_concoct.094		Bacteria	Acidobacteriota	Blastocatellia	Pyrinomonadales	Pyrinomonadaceae			59.34	8.47	Medium	0	0	0	0	0	0	0	0	0	0	0	0	0	0	0	0	0	0	0	0	0	0	0	0	0	0	1	1	0	0	0	0	0	0	0	0	0
LA4	La4_concoct.134		Bacteria	Chloroflexota	Chloroflexia	Chloroflexales	Chloroflexaceae	OHK40		65.89	3.3	Medium	0	0	0	0	1	0	0	1	0	0	0	0	0	0	0	0	0	0	0	0	0	0	0	0	0	0	0	0	0	0	1	1	0	0	0	0	0
LA4	La4_concoct.162		Bacteria	Proteobacteria	Alphaproteobacteria	Acetobacterales	Acetobacteraceae	Humitalea		95.25	2.84	High	0	0	0	0	0	0	0	1	0	0	0	0	1	1	0	0	0	0	0	0	0	0	0	0	0	0	1	0	0	0	1	1	0	0	0	0	0
LA4	La4_concoct.174		Bacteria	Armatimonadota	Armatimonadota	Armatimonadota	CAIYQO01			79.04	4.63	Medium	0	1	0	0	0	0	1	0	0	0	0	0	0	0	0	0	0	0	0	0	0	0	0	0	0	0	0	0	0	0	0	0	0	0	0	0	0
LA4	La4_concoct.208		Bacteria	Proteobacteria	Alphaproteobacteria	Sphingomonadales	Sphingomonadaceae	Erythrobacter		89.48	3.72	Medium	0	0	0	0	0	0	0	0	0	0	0	0	0	1	0	0	0	0	0	0	0	0	0	0	0	0	0	0	0	0	1	1	1	0	0	0	0
LA4	La4_maxbin2.023		Bacteria	Actinobacteriota	Actinomycetia	Actinomycetales	Microbacteriaceae	Cryobacterium		95.97	4.06	High	0	0	0	0	0	0	0	1	0	0	0	0	0	1	0	0	0	0	0	0	0	0	1	0	0	0	1	1	0	0	0	0	0	0	0	0	0
LA4	La4_maxbin2.307		Bacteria	Actinobacteriota	Actinobacteriota	UBA4738	HRBIN12	AC-51		98.29	0.85	High	0	0	0	0	0	0	0	1	0	0	0	0	0	1	0	0	0	0	0	0	0	0	0	0	0	0	0	0	0	0	0	0	0	0	0	0	1
LA4	La4_maxbin2.330		Bacteria	Proteobacteria	Gammaproteobacteria	Burkholderiales	Burkholderiaceae	Polaromonas		97.45	1.2	High	0	0	0	0	0	0	0	0	0	0	0	0	0	1	0	0	0	0	0	0	0	1	1	0	0	0	0	0	0	0	0	0	0	0	0	0	0
LA4	La4_metabat2.012		Bacteria	Actinobacteriota	Coriobacteriia	OPB41	JAAXUF01			92.5	3.31	High	0	0	0	0	0	0	0	0	0	0	0	0	0	0	0	0	1	0	0	0	0	0	0	0	0	0	0	0	0	0	0	0	0	0	0	0	0
LA4	La4_metabat2.014		Bacteria	Firmicutes_A	Clostridia	Acetivibrionales	DSM-8532			96.15	0.93	High	0	1	0	0	0	0	0	0	0	0	0	0	0	0	0	0	0	0	0	0	0	0	0	0	0	0	0	1	0	0	0	0	0	0	0	0	0
LA4	La4_metabat2.030		Bacteria	Actinobacteriota	Actinomycetia	Actinomycetales	Dermatophilaceae	UBA4719		97.5	1.73	High	0	0	0	0	0	0	0	0	0	0	0	0	1	1	0	0	0	0	0	0	0	1	1	0	0	0	1	0	0	0	0	0	0	0	0	0	0
LA4	La4_metabat2.052		Bacteria	Verrucomicrobiota	Verrucomicrobiae	Opitutales	Opitutaceae	ER46		97.95	2.74	High	0	0	0	0	0	0	0	0	0	0	0	0	0	1	0	0	0	0	0	1	0	0	0	0	0	1	1	1	0	0	0	0	0	0	0	0	0
LA4	La4_metabat2.065		Bacteria	Patescibacteria	Paceibacteria	Paceibacteria	Paceibacteria	UBA8515		74.48	2.36	Medium	0	0	0	0	0	0	0	0	0	0	0	0	0	0	0	0	0	0	0	0	0	0	0	0	0	0	0	0	0	0	0	0	0	0	0	0	0
LA4	La4_metabat2.074		Bacteria	Actinobacteriota	Actinomycetia	Actinomycetales	Microbacteriaceae	Chryseoglobus		95.21	2.78	High	0	0	0	0	0	0	0	0	0	0	0	0	0	1	0	0	0	0	0	0	0	1	0	0	0	0	1	0	0	0	0	1	0	0	0	0	0
LA4	La4_metabat2.076		Bacteria	Patescibacteria	Doudnabacteria	Doudnabacteria	UBA920	PALSA-1336		61.1	0.09	Medium	0	0	0	0	0	0	0	0	0	0	0	0	0	0	0	0	0	0	0	0	0	0	0	0	0	0	0	0	0	0	0	0	0	0	0	0	0
LA4	La4_metabat2.091		Bacteria	Planctomycetota	Phycisphaerae	Phycisphaerae	WQYP01	CAIMWO01		92.05	1.14	High	0	0	0	0	1	0	0	0	0	0	0	0	0	1	0	0	0	0	0	0	0	1	0	0	0	0	0	0	0	0	0	0	0	0	0	0	0
LA4	La4_metabat2.095		Bacteria	Proteobacteria	Gammaproteobacteria	Xanthomonadales	Xanthomonadaceae	Lysobacter		97.01	4.78	High	0	0	0	0	0	0	0	0	0	0	0	0	1	1	0	0	0	0	0	0	0	0	0	0	0	1	1	1	0	0	0	0	1	0	0	0	0
LA4	La4_metabat2.113		Bacteria	Actinobacteriota	Actinomycetia	Actinomycetales	Demequinaceae	Demequina		94.61	2.31	High	0	0	0	0	0	0	0	0	0	0	0	0	0	1	0	0	0	0	0	0	0	0	1	0	0	0	1	0	0	0	0	1	0	0	0	0	0
LA4	La4_metabat2.114		Bacteria	Spirochaetota	Spirochaetia	Treponematales	Treponemataceae			98.95	2.18	High	0	0	0	0	0	0	0	0	0	0	0	0	0	1	0	0	0	0	0	0	0	0	0	0	0	0	0	0	0	0	0	0	0	0	0	0	0
LA4	La4_metabat2.125		Bacteria	Chloroflexota	Limnocylindria	Limnocylindria	QHBO01			92.97	3.21	High	0	0	0	0	0	1	0	0	0	0	0	0	0	0	0	0	0	0	0	0	0	0	0	0	0	0	1	0	0	0	0	0	0	0	0	0	0
LA4	La4_metabat2.135		Bacteria	Bacteroidota	Bacteroidia	Bacteroidales	VadinHA17	SR-FBR-E99		96.67	2.38	High	0	0	0	0	0	0	0	0	0	0	0	0	0	0	0	0	0	0	0	0	0	0	1	0	1	0	0	1	0	0	0	0	0	0	0	0	0
LA4	La4_metabat2.136		Bacteria	Chloroflexota	Limnocylindria	Limnocylindrales	CSP1-4	SPCO01		76.83	0	Medium	0	0	0	0	0	0	0	1	0	0	0	0	1	0	0	0	0	0	0	0	0	0	0	0	0	0	0	0	0	0	0	0	0	0	0	1	0
LA4	La4_metabat2.149		Bacteria	Firmicutes_A	Clostridia	Peptostreptococcales	Anaerovoracaceae	JAENWH01		83.24	0.35	Medium	0	0	0	0	1	0	0	0	0	0	0	0	0	0	0	0	0	0	0	0	0	0	0	0	0	0	0	0	0	0	0	0	0	0	0	0	0
LA4	La4_metabat2.163		Bacteria	Proteobacteria	Gammaproteobacteria	Xanthomonadales	Xanthomonadaceae	Arenimonas		86.2	3.54	Medium	0	0	0	0	0	0	0	0	0	0	0	0	0	1	0	0	0	0	0	0	0	0	0	0	0	1	1	1	0	0	0	1	0	0	0	0	0
LA4	La4_metabat2.166		Bacteria	Chloroflexota	Limnocylindria	Limnocylindria	Limnocylindria	QHBO01		93.52	2.78	High	0	0	0	0	0	0	0	0	0	0	0	0	0	0	0	0	0	0	0	0	0	0	0	0	0	0	0	0	0	0	0	0	0	0	0	0	0
LA4	La4_metabat2.174		Bacteria	Campylobacterota	Campylobacteria	Campylobacterales	Arcobacteraceae	Aliarcobacter		98.37	1.22	High	0	0	0	0	0	0	0	0	0	0	0	0	0	1	1	0	0	0	0	0	0	1	0	1	0	0	0	0	0	0	0	0	1	0	0	0	0
LA4	La4_metabat2.179		Bacteria	Actinobacteriota	Thermoleophilia	Gaiellales	Gaiellaceae			95.83	1.38	High	0	0	0	0	0	0	0	0	0	0	0	0	0	0	0	0	0	0	0	1	0	0	1	0	0	1	0	0	0	0	0	0	0	0	0	0	0
LA4	La4_metabat2.180		Bacteria	Firmicutes_A	Clostridia	Peptostreptococcales	Anaerovoracaceae	UBA5774		83.84	2.86	Medium	0	0	0	0	0	0	0	0	0	0	0	0	0	0	0	0	0	0	0	0	0	0	0	0	0	0	0	0	0	0	0	0	0	0	0	0	0
LA4	La4_metabat2.182		Bacteria	Proteobacteria	Gammaproteobacteria	Burkholderiales	Rhodocyclaceae	Propionivibrio		87.83	5.11	Medium	0	0	0	0	0	0	0	0	0	0	0	0	0	1	0	0	0	0	0	0	0	0	1	0	0	0	0	1	0	0	0	0	1	0	0	0	0
LA4	La4_metabat2.187		Bacteria	Bacteroidota	Bacteroidia	Bacteroidales	DSWJ01			98.57	1.9	High	0	0	0	0	0	0	0	0	0	0	0	0	0	0	0	0	0	0	0	0	0	0	0	0	1	0	0	0	0	0	0	0	0	0	0	0	0
LA4	La4_metabat2.191		Bacteria	Patescibacteria	Patescibacteria	Patescibacteria	BM507	UBA12075		58.97	1.12	Medium	0	0	0	0	0	0	0	0	0	0	0	0	0	0	0	0	0	0	0	0	0	0	0	0	0	0	0	0	0	0	0	0	0	0	0	0	0
LA4	La4_metabat2.197		Bacteria	Patescibacteria	Saccharimonadia	Saccharimonadales	Saccharimonadales	UBA1547		72.57	1.72	Medium	0	0	0	0	0	0	0	0	0	0	0	0	0	0	0	0	0	0	0	0	0	0	0	0	0	0	0	0	0	0	0	0	0	0	0	0	0
LA4	La4_metabat2.198		Bacteria	Proteobacteria	Gammaproteobacteria	Burkholderiales	Burkholderiaceae	Massilia		96.71	2.24	High	0	0	0	0	0	1	0	0	0	0	0	0	1	0	1	0	0	0	0	0	0	0	0	0	0	0	1	1	0	0	0	0	1	0	0	0	0
LA4	La4_metabat2.215		Bacteria	Bacteroidota	Bacteroidia	Bacteroidales	Prolixibacteraceae	UBA6024		93.41	3.23	High	0	0	0	0	0	0	0	0	0	0	0	0	1	1	0	0	1	0	0	0	0	0	1	0	1	0	0	1	0	0	0	0	1	0	0	1	0
LA4	La4_metabat2.216		Bacteria	Armatimonadota	Armatimonadota	Armatimonadota	CAIYQO01			91.67	1.85	High	0	0	0	0	0	0	1	0	0	0	0	0	0	0	0	0	0	0	0	0	0	0	0	0	0	0	0	0	0	0	0	0	0	0	0	0	0
LA5	La5_concoct.035		Bacteria	Verrucomicrobiota	Verrucomicrobiae	Chthoniobacterales	Chthoniobacteraceae			96.62	4.05	High	0	0	0	0	0	0	0	0	0	0	0	0	0	0	0	0	0	0	0	1	0	0	0	0	0	0	1	0	1	0	0	0	0	0	0	0	0
LA5	La5_concoct.036		Bacteria	Proteobacteria	Alphaproteobacteria	Sphingomonadales	Sphingomonadaceae	Novosphingobium		81.04	4.98	Medium	0	0	0	0	1	0	0	0	0	0	0	0	1	1	0	0	0	0	0	0	0	0	0	0	0	0	0	0	0	0	1	1	0	0	0	0	0
LA5	La5_concoct.038		Bacteria	Elusimicrobiota	Elusimicrobia	Elusimicrobia				65.68	0.07	Medium	0	0	0	0	0	0	0	0	0	0	0	0	0	0	0	0	0	0	0	0	0	0	0	0	0	0	0	0	0	0	0	0	1	0	0	0	0
LA5	La5_concoct.041		Bacteria	Planctomycetota	Phycisphaerae	Phycisphaerales	UBA1924	UBA4658		61.72	2.15	Medium	0	0	0	0	0	0	0	0	0	0	0	0	0	0	0	0	0	0	0	0	0	0	0	0	0	0	0	0	0	0	0	0	0	0	0	0	0
LA5	La5_concoct.087		Bacteria	Bacteroidota	Bacteroidia	Cytophagales	Spirosomaceae	Arcicella		50.55	3.17	Medium	0	0	0	0	0	0	0	0	0	0	0	0	0	1	0	0	0	0	0	0	0	0	0	0	0	0	0	0	0	0	0	0	0	0	0	0	1
LA5	La5_concoct.152		Bacteria	Chloroflexota	Chloroflexota	UBA6077	CF-72			80.31	5.94	Medium	0	0	0	0	0	1	0	1	0	0	0	0	1	1	0	0	0	0	0	0	0	0	0	0	0	1	1	1	0	0	0	0	0	0	0	0	0
LA5	La5_concoct.153		Bacteria	Armatimonadota	Chthonomonadetes	Chthonomonadales	Chthonomonadaceae			61.66	2.88	Medium	0	0	0	0	0	0	0	0	0	0	0	0	0	0	0	0	0	0	0	0	0	0	0	0	0	0	0	0	0	0	0	0	0	0	0	0	0
LA5	La5_concoct.163		Bacteria	Bacteroidota	Bacteroidia	Flavobacteriales	Flavobacteriaceae	Flavobacterium		86.97	1.78	Medium	0	0	0	0	0	0	0	0	0	0	0	0	0	0	0	0	0	0	0	0	0	0	0	0	0	0	0	0	0	0	0	0	1	0	0	0	0
LA5	La5_maxbin2.189		Bacteria	Actinobacteriota	Acidimicrobiia	Acidimicrobiia	Acidimicrobiia	PALSA-610		97.44	4.89	High	0	0	0	0	0	0	0	0	0	0	0	0	0	0	0	0	0	0	0	0	0	0	0	0	0	0	1	0	0	0	0	0	1	0	0	0	0
LA5	La5_maxbin2.246		Bacteria	Actinobacteriota	Acidimicrobiia	Acidimicrobiales	AC-14			97.34	4.45	High	0	0	0	0	0	1	0	0	0	0	0	0	0	0	0	0	0	0	0	0	0	0	0	0	0	0	0	0	0	0	0	0	1	0	0	0	0
LA5	La5_maxbin2.247		Bacteria	Patescibacteria	Saccharimonadia	Saccharimonadales	Saccharimonadales	UBA5150		71.91	1.85	Medium	0	0	0	0	0	0	0	0	0	0	0	0	0	0	0	0	0	0	0	0	0	0	0	0	0	0	0	0	0	0	0	0	0	0	0	0	0
LA5	La5_metabat2.006		Bacteria	Actinobacteriota	Thermoleophilia	Solirubrobacterales	Solirubrobacteraceae	JACCYI01		87.89	0.17	Medium	0	0	0	0	0	1	0	1	0	0	0	0	0	0	0	0	0	0	0	0	0	0	0	0	0	0	0	0	0	0	0	0	0	0	0	0	0
LA5	La5_metabat2.011		Bacteria	Actinobacteriota	Actinomycetia	Propionibacteriales	Nocardioidaceae			96.37	3.63	High	0	0	0	0	0	0	0	1	0	0	0	0	0	1	0	0	0	0	0	0	0	0	1	0	0	0	1	0	0	0	0	0	0	0	0	0	0
LA5	La5_metabat2.013		Bacteria	Verrucomicrobiota	Verrucomicrobiae	Chthoniobacterales	Chthoniobacteraceae	SXWH01		98.31	3.35	High	0	0	0	0	0	0	0	0	0	0	0	0	1	0	0	0	0	0	0	0	0	0	0	0	0	0	1	0	0	0	0	0	0	0	0	0	0
LA5	La5_metabat2.014		Bacteria	Actinobacteriota	Actinomycetia	Propionibacteriales	Propionibacteriaceae	CADCUO01		89.78	4.15	Medium	0	0	0	0	0	0	0	0	0	0	0	0	1	0	0	0	0	0	0	0	0	1	1	0	0	0	0	0	0	0	0	1	0	0	0	0	0
LA5	La5_metabat2.021		Bacteria	Bacteroidota	Bacteroidia	Sphingobacteriales	Sphingobacteriaceae	Pelobium		96.17	0.96	High	0	0	0	0	0	0	0	0	0	0	0	0	0	1	0	0	0	0	0	1	0	0	0	0	0	0	0	0	0	0	0	1	0	0	0	0	0
LA5	La5_metabat2.028		Bacteria	Actinobacteriota	Thermoleophilia	Gaiellales	Gaiellaceae			87.64	1.72	Medium	0	0	1	0	1	0	0	0	0	0	0	0	0	0	0	0	0	0	0	1	0	0	0	0	0	1	1	0	0	0	0	0	0	0	0	0	0
LA5	La5_metabat2.032		Bacteria	Actinobacteriota	Thermoleophilia	Gaiellales	Gaiellaceae			93.42	2.59	High	0	0	0	0	1	0	0	0	0	0	0	0	0	1	0	0	0	0	0	0	0	0	0	0	0	0	1	0	0	0	0	0	0	0	0	0	0
LA5	La5_metabat2.035		Bacteria	Bacteroidota	Bacteroidia	AKYH767	Palsa-965	GCA-2737665		98.41	1.43	High	0	0	0	0	0	0	0	0	0	0	0	0	0	0	0	0	0	0	0	0	0	0	0	0	0	0	0	0	0	0	0	0	1	0	0	0	0
LA5	La5_metabat2.048		Bacteria	Verrucomicrobiota	Verrucomicrobiae	Chthoniobacterales	UBA10450			98.31	0.68	High	0	0	0	0	0	0	0	0	0	0	0	0	0	0	0	0	0	0	0	0	0	0	0	0	0	0	0	0	0	0	0	0	0	0	0	0	0
LA5	La5_metabat2.063		Bacteria	Actinobacteriota	Actinomycetia	Propionibacteriales	Nocardioidaceae			93.26	0	High	0	0	0	0	0	0	0	0	0	0	0	0	1	0	0	0	0	0	0	0	0	0	0	0	0	0	0	0	0	0	0	0	0	0	0	0	0
LA5	La5_metabat2.068		Bacteria	Actinobacteriota	Thermoleophilia	Gaiellales	Gaiellaceae	JACDAS01		88.88	2.16	Medium	0	0	0	0	0	0	0	0	1	0	0	0	0	0	0	0	0	0	0	1	0	0	0	0	0	0	0	1	0	0	0	0	0	0	0	0	0
LA5	La5_metabat2.090		Bacteria	Actinobacteriota	Thermoleophilia	Solirubrobacterales	Thermoleophilaceae	JAAYBF01		98.1	4.89	High	0	0	0	0	0	1	0	0	0	0	0	0	1	0	0	0	0	0	0	0	0	0	0	0	0	0	0	0	0	0	0	0	0	0	0	0	0
LA5	La5_metabat2.091		Bacteria	Actinobacteriota	Thermoleophilia	Solirubrobacterales	Solirubrobacterales			96.98	1.98	High	0	0	0	0	0	0	0	0	0	0	0	0	1	0	0	0	0	0	0	0	0	0	0	0	0	0	1	0	0	0	0	0	0	0	0	0	0
LA5	La5_metabat2.096		Bacteria	Actinobacteriota	Actinomycetia	Mycobacteriales	QHCA01	QHCA01		90.98	2.76	High	0	0	0	0	0	1	0	0	0	0	0	0	1	0	0	0	0	0	0	0	0	0	0	0	0	0	0	0	0	0	0	0	0	0	0	0	0
LA5	La5_metabat2.116		Bacteria	Chloroflexota	Limnocylindria	Limnocylindrales	CSP1-4	JAFMJV01		89.81	3.02	Medium	0	0	0	0	0	0	0	0	0	0	0	0	0	0	0	0	0	0	0	1	0	0	0	0	0	0	0	0	0	0	0	0	0	0	0	1	0
LA5	La5_metabat2.126		Bacteria	Actinobacteriota	Thermoleophilia	Gaiellales	Gaiellaceae	JACDAS01		96.7	0.95	High	0	0	0	0	1	0	0	0	0	0	0	0	0	0	0	0	0	0	0	0	0	0	0	0	0	0	0	0	0	0	0	0	0	0	0	0	0
LA5	La5_metabat2.128		Bacteria	Verrucomicrobiota	Verrucomicrobiae	Verrucomicrobiales	Akkermansiaceae	Luteolibacter		98.12	2.27	High	0	0	0	0	0	0	0	0	0	0	0	0	0	0	0	0	0	0	0	0	0	0	0	0	0	0	1	0	1	0	0	0	0	0	0	0	0
LA5	La5_metabat2.131		Bacteria	Proteobacteria	Gammaproteobacteria	Burkholderiales	Burkholderiaceae	Rhodoferax		95.57	3.77	High	0	0	0	0	0	1	0	1	0	0	0	0	1	1	1	0	0	0	0	0	0	0	1	0	0	0	0	0	0	0	0	1	1	0	0	0	0
LA5	La5_metabat2.134		Bacteria	Acidobacteriota	Blastocatellia	Pyrinomonadales	Pyrinomonadaceae			97.44	2.56	High	0	0	0	0	0	0	0	0	0	0	0	0	0	1	0	0	0	0	0	0	0	0	0	0	0	0	0	0	0	0	0	0	1	0	0	0	0
LA5	La5_metabat2.155		Bacteria	Verrucomicrobiota	Verrucomicrobiae	Chthoniobacterales	UBA10450			93.92	4.05	High	0	0	0	0	0	0	0	0	0	0	0	0	0	0	0	0	0	0	0	0	0	0	0	0	0	0	0	0	0	0	0	0	0	0	0	1	0
LA5	La5_metabat2.163		Bacteria	Acidobacteriota	Blastocatellia	Pyrinomonadales	Pyrinomonadaceae	QHXQ01		75.62	1.71	Medium	0	0	0	0	0	0	0	0	0	0	0	0	1	0	0	0	0	0	0	0	0	0	0	0	0	0	0	0	0	0	0	0	0	0	0	0	0
LA5	La5_metabat2.166		Bacteria	Actinobacteriota	Thermoleophilia	Gaiellales	Gaiellaceae			81.63	6.47	Medium	0	0	0	0	0	1	0	0	0	0	0	0	0	1	0	0	0	0	0	1	0	0	0	1	0	0	0	0	0	0	0	0	0	0	0	0	0
LA5	La5_metabat2.168		Bacteria	Actinobacteriota	Thermoleophilia	Gaiellales	Gaiellaceae	JACCTQ01		91.95	3.28	High	0	0	0	0	1	1	0	0	0	0	0	0	0	1	0	0	0	0	0	0	0	0	0	0	0	0	0	0	0	0	0	0	0	0	0	0	0
LA5	La5_metabat2.172		Bacteria	Planctomycetota	Phycisphaerae	Tepidisphaerales	Tepidisphaeraceae			96.59	1.7	High	0	0	0	0	0	0	0	0	0	0	0	0	0	1	0	0	0	0	0	0	0	0	0	0	0	0	0	0	0	0	0	0	0	0	0	0	0
LA5	metawrap_la5_1		Bacteria	Gemmatimonadota	Gemmatimonadetes	Gemmatimonadales	Gemmatimonadaceae	FEN-1250		97.7	3.4	High	0	0	0	0	0	0	0	0	0	0	0	0	1	1	0	0	0	0	0	0	0	0	0	0	0	0	1	1	1	0	0	0	0	0	0	0	0
LA5	metawrap_la5_11		Bacteria	Bacteroidota	Bacteroidia	Bacteroidales	Bacteroidales	UBA4417		90.86	2.71	High	0	0	0	0	0	0	0	0	0	0	0	0	0	1	0	0	0	0	0	0	0	0	1	0	0	0	0	1	0	0	0	0	1	0	0	0	0
LA5	metawrap_la5_16		Bacteria	Actinobacteriota	Thermoleophilia	Gaiellales	Gaiellaceae			95.26	2.59	High	0	0	0	0	1	0	0	0	0	0	0	0	0	1	0	0	0	0	0	0	0	0	0	0	0	0	0	0	0	0	0	0	0	0	0	0	0
LA5	metawrap_la5_19		Bacteria	Patescibacteria	Saccharimonadia	Saccharimonadales	UBA4665			65.02	0.85	Medium	0	0	0	0	0	0	0	0	0	0	0	0	0	0	0	0	0	0	0	0	0	0	0	0	0	0	0	0	0	0	0	0	0	0	0	0	0
LA5	metawrap_la5_2		Bacteria	Actinobacteriota	Actinomycetia	Actinomycetales	Dermatophilaceae	Lapillicoccus		97.75	0.62	High	0	0	0	0	0	0	0	0	0	0	0	0	0	1	0	0	0	0	0	0	0	1	1	0	0	0	0	0	0	0	0	1	0	0	0	0	0
LA5	metawrap_la5_23		Bacteria	Proteobacteria	Gammaproteobacteria	Xanthomonadales	Rhodanobacteraceae	Dokdonella_A		82.62	4.77	Medium	0	0	0	0	0	0	0	0	0	0	0	0	0	1	0	0	0	0	0	0	0	0	0	0	0	1	1	1	0	0	0	0	0	0	0	0	0
LA5	metawrap_la5_24		Bacteria	Bacteroidota	Bacteroidia	Bacteroidales	Prolixibacteraceae	JAAFHB01		95.84	4.3	High	0	0	0	0	0	0	0	0	0	0	0	0	0	1	0	0	0	0	0	0	0	0	1	0	0	0	0	1	0	0	0	0	0	0	0	0	0
LA5	metawrap_la5_26		Bacteria	Acidobacteriota	Acidobacteriae	Acidobacteriales	Koribacteraceae			94.87	0.85	High	0	0	0	0	0	0	0	0	0	0	0	0	0	0	0	0	0	0	0	0	0	0	0	0	0	0	1	1	0	0	0	0	0	0	0	0	0
LA5	metawrap_la5_28		Bacteria	Proteobacteria	Gammaproteobacteria	Burkholderiales	Usitatibacteraceae	UKL13-2		99.76	1.76	High	0	0	0	0	0	0	0	0	0	0	0	0	1	0	1	0	0	0	0	0	0	0	0	0	0	1	1	0	0	0	1	1	0	0	0	0	0
LA5	metawrap_la5_30		Bacteria	Proteobacteria	Gammaproteobacteria	Xanthomonadales	Xanthomonadaceae	Luteimonas_B		91.2	2.37	High	0	0	0	0	0	0	0	0	0	0	0	0	0	1	0	0	0	0	0	0	0	0	0	0	0	1	1	1	0	0	0	0	1	0	0	0	0
LA5	metawrap_la5_32		Bacteria	Patescibacteria	Saccharimonadia	Saccharimonadales	UBA4665	UBA4729		68.32	1.98	Medium	0	0	0	0	0	0	0	0	0	0	0	0	0	0	0	0	0	0	0	0	0	0	0	0	0	0	0	0	0	0	0	0	0	0	0	0	0
LA5	metawrap_la5_35		Bacteria	Chloroflexota	Limnocylindria	Limnocylindrales	CSP1-4	CAIXZV01		61.03	1.72	Medium	0	0	0	0	0	0	0	0	0	0	0	0	1	1	0	0	0	0	0	0	0	0	1	0	0	0	1	0	0	0	0	0	0	0	0	1	0
LA5	metawrap_la5_38		Bacteria	Gemmatimonadota	Gemmatimonadetes	Gemmatimonadales	Gemmatimonadaceae	AG11		94.91	3.3	High	0	0	0	0	1	0	0	0	0	0	0	0	1	0	0	0	0	0	0	0	0	0	0	0	0	0	1	1	1	0	0	0	0	0	0	0	0
LA5	metawrap_la5_46		Bacteria	Acidobacteriota	Holophagae	Holophagales	Holophagaceae	Geothrix		89.78	2.22	Medium	0	0	0	0	0	0	0	0	0	0	0	0	0	1	0	0	0	0	0	1	0	0	0	0	1	0	1	1	0	0	0	0	0	0	0	0	0
LA5	metawrap_la5_47		Bacteria	Actinobacteriota	Acidimicrobiia	Acidimicrobiia	PALSA-555			99.15	1.28	High	0	0	0	0	1	0	0	0	0	0	0	0	0	0	0	0	0	0	0	0	0	0	0	0	0	0	1	0	0	0	0	0	1	0	0	0	0
LA5	metawrap_la5_48		Bacteria	Actinobacteriota	Thermoleophilia	Gaiellales	Gaiellaceae			86.35	1.29	Medium	0	0	0	0	0	0	0	0	0	0	0	0	0	1	0	0	0	0	0	0	0	0	0	0	0	1	0	0	0	0	0	0	0	0	0	0	0
LA5	metawrap_la5_5		Bacteria	Proteobacteria	Alphaproteobacteria	Caulobacterales	Caulobacteraceae	Caulobacter		99.35	1.79	High	0	0	0	0	0	0	0	0	0	0	0	0	0	1	0	0	0	0	0	0	0	0	0	0	0	0	0	1	0	0	0	0	1	0	0	0	0
LA5	metawrap_la5_56		Bacteria	Proteobacteria	Gammaproteobacteria	Burkholderiales	Burkholderiaceae	Schlegelella_A		77.96	3.36	Medium	0	0	0	0	0	1	0	1	0	0	0	0	1	1	1	0	0	0	0	0	0	0	1	0	0	1	0	0	0	0	1	0	0	0	0	0	0
LA5	metawrap_la5_58		Bacteria	Actinobacteriota	Actinomycetia	Actinomycetales	Dermatophilaceae	UBA4719		88.68	4.37	Medium	0	0	0	0	1	0	0	0	0	0	0	0	1	1	0	0	0	0	0	0	0	0	1	0	0	0	1	0	0	0	0	0	0	0	0	0	1
LA5	metawrap_la5_61		Bacteria	Proteobacteria	Gammaproteobacteria	Burkholderiales	Burkholderiaceae	Aquabacterium_A		90.91	3.15	High	0	0	0	0	0	1	0	0	0	0	0	0	1	1	1	0	0	0	0	0	0	0	1	0	0	1	1	0	0	0	1	1	1	0	0	1	0
LA5	metawrap_la5_64		Bacteria	Cyanobacteria	Cyanobacteria	Leptolyngbyales	Leptolyngbyaceae	Phormidesmis_A		80.36	5.42	Medium	0	0	0	0	0	1	0	0	0	0	0	0	0	1	0	0	0	0	0	0	0	0	0	0	0	0	0	0	0	0	1	1	0	0	0	0	1
LA5	metawrap_la5_66		Bacteria	Acidobacteriota	Acidobacteriae	Acidoferrales	UBA7541	Acidoferrum		81.05	2.62	Medium	0	0	0	0	1	0	0	0	0	0	0	0	0	0	0	0	0	0	0	0	0	0	0	0	0	0	0	0	0	0	0	0	0	0	0	0	0
LA5	metawrap_la5_8		Bacteria	Proteobacteria	Gammaproteobacteria	Xanthomonadales	Xanthomonadaceae	Arenimonas		92.61	2.78	High	0	0	0	0	0	0	0	0	0	0	0	0	0	1	0	0	0	0	0	0	0	0	0	0	0	1	1	1	0	0	0	1	0	0	0	0	0
LA5	metawrap_la5_9		Bacteria	Actinobacteriota	Actinomycetia	Actinomycetales	Dermatophilaceae			93.13	3.39	High	0	0	0	0	0	0	0	1	0	0	0	0	1	1	0	0	0	0	0	0	0	1	1	0	0	0	1	1	0	0	0	0	0	0	0	0	0
LA6	La6_concoct.001		Bacteria	Bacteroidota	Bacteroidia	Bacteroidales	VadinHA17	SR-FBR-E99		77.53	5.23	Medium	0	0	0	0	0	0	0	0	0	0	0	0	0	0	0	0	0	0	0	0	0	0	1	0	0	0	0	0	0	0	0	0	0	0	0	0	0
LA6	La6_concoct.007		Bacteria	Planctomycetota	Phycisphaerae	Phycisphaerales	UBA1924	UBA2402		61.57	2.58	Medium	0	0	0	0	0	0	0	0	0	0	0	0	0	1	0	0	0	0	0	0	0	0	0	0	0	0	0	0	0	0	0	0	0	0	0	0	0
LA6	La6_concoct.054		Bacteria	Chloroflexota	Anaerolineae	Anaerolineales	UBA6663			91.87	7.66	Medium	0	0	0	0	0	0	0	0	0	0	0	0	1	0	0	0	0	0	0	0	0	0	0	0	0	0	1	0	0	0	0	0	0	0	0	0	0
LA6	La6_concoct.065		Bacteria	Proteobacteria	Gammaproteobacteria	Nevskiales	Nevskiaceae	Nevskia		60.87	4.15	Medium	0	0	0	0	0	0	0	0	1	0	0	0	0	1	0	0	0	0	0	0	0	0	0	0	0	0	0	0	0	0	0	0	0	0	0	0	0
LA6	La6_concoct.112		Bacteria	Proteobacteria	Gammaproteobacteria	Xanthomonadales	Xanthomonadaceae	Arenimonas		92.01	1.9	High	0	0	0	0	0	0	0	0	0	0	0	0	0	1	0	0	0	0	0	0	0	0	0	0	0	1	1	1	0	0	0	1	1	0	0	0	0
LA6	La6_concoct.130		Bacteria	Myxococcota	Polyangia	Polyangiales	Polyangiaceae	PMG-095		91.4	4.19	High	0	0	0	0	0	0	0	0	0	0	0	0	1	0	0	0	0	0	0	0	0	0	0	0	0	1	1	1	0	0	0	0	1	0	0	0	0
LA6	La6_concoct.153		Bacteria	Bacteroidota	Kapabacteria	Kapabacteria	OLB7	JAFDZV01		86.42	6.88	Medium	0	0	0	0	0	0	0	0	0	0	0	0	0	1	0	0	0	0	0	0	0	0	1	0	0	0	0	1	0	0	0	0	1	0	0	1	0
LA6	La6_concoct.175		Bacteria	Proteobacteria	Alphaproteobacteria	Rhodospirillales	UXAT02	JAEULH01		60.13	8.96	Medium	0	0	0	0	0	0	0	0	0	0	0	0	0	0	0	0	0	0	0	0	0	0	1	0	0	1	0	1	1	0	0	0	1	0	0	0	0
LA6	La6_concoct.188		Bacteria	Armatimonadota	Armatimonadia	Armatimonadales	Armatimonadaceae			59.59	0.29	Medium	0	0	0	0	1	1	0	0	0	0	0	0	0	0	0	0	0	0	0	0	0	0	0	0	0	0	1	0	0	0	0	0	0	0	0	0	0
LA6	La6_concoct.214		Bacteria	Planctomycetota	Phycisphaerae	Tepidisphaerales	Tepidisphaeraceae			88	0	Medium	0	0	0	0	0	0	0	0	0	0	0	0	0	1	0	0	0	0	0	0	0	0	0	0	0	0	0	1	0	0	0	0	0	0	0	0	0
LA6	La6_concoct.254		Bacteria	Chloroflexota	Anaerolineae	Aggregatilineales	Aggregatilineales	OLB15		61.6	6.46	Medium	0	0	0	0	1	0	0	1	0	0	0	0	1	0	0	0	0	0	0	0	0	0	0	0	0	0	0	0	0	0	0	0	0	0	0	0	0
LA6	La6_maxbin2.075		Bacteria	Patescibacteria	Saccharimonadia	Saccharimonadales	Saccharimonadales	UBA1547		53.81	5.23	Medium	0	0	0	0	0	0	0	0	0	0	0	0	0	0	0	0	0	0	0	0	0	0	0	0	0	0	0	0	0	0	0	0	0	0	0	0	0
LA6	La6_maxbin2.178		Bacteria	Actinobacteriota	Actinomycetia	Actinomycetales	Dermatophilaceae			95.59	10	Medium	0	0	0	0	0	0	0	1	0	0	0	0	1	1	1	0	0	0	0	0	0	1	1	0	0	0	0	0	0	0	0	0	0	0	0	0	0
LA6	La6_maxbin2.348		Bacteria	Actinobacteriota	Actinomycetia	Actinomycetia	Actinomycetia			85.71	0.75	Medium	0	0	0	0	1	0	0	1	0	0	0	0	1	1	0	0	0	0	0	0	0	0	1	0	0	0	0	0	0	0	0	0	0	0	0	0	0
LA6	La6_maxbin2.357		Bacteria	Cyanobacteria	Cyanobacteria	Leptolyngbyales	Leptolyngbyaceae	Phormidesmis_A	Phormidesmis_A priestleyi_A	88.7	3.89	Medium	0	0	0	0	0	1	0	0	0	0	0	0	0	1	0	0	0	0	0	0	0	0	0	0	0	0	0	0	0	0	1	1	0	0	0	0	0
LA6	La6_maxbin2.367		Bacteria	Actinobacteriota	Actinomycetia	Actinomycetales	Cellulomonadaceae	Actinotalea		96.48	4.43	High	0	0	0	0	0	1	0	0	0	0	0	0	1	1	0	0	0	0	0	0	0	1	1	0	0	0	0	0	0	0	0	0	0	0	0	0	0
LA6	La6_maxbin2.368		Bacteria	Actinobacteriota	Acidimicrobiia	Acidimicrobiia	Acidimicrobiia	Chersky-806		98.29	2.23	High	0	0	0	0	1	0	0	1	0	0	0	0	0	1	0	0	0	0	0	0	0	0	0	0	0	0	1	0	0	0	0	0	1	0	0	0	0
LA6	La6_metabat2.004		Bacteria	Chloroflexota	Chloroflexia	Chloroflexia	JADMIH01			88.75	4.24	Medium	1	0	0	0	0	0	0	0	0	0	0	0	0	1	0	0	0	0	0	0	0	0	0	0	0	0	1	0	0	0	0	0	0	0	0	0	0
LA6	La6_metabat2.005		Bacteria	Actinobacteriota	Actinomycetia	Propionibacteriales	Nocardioidaceae	Marmoricola		83.03	5.22	Medium	0	0	0	0	0	0	0	1	0	0	0	0	0	1	0	0	0	0	0	0	0	1	1	0	0	0	1	0	0	0	0	0	1	0	0	0	0
LA6	La6_metabat2.017		Bacteria	Bacteroidota	Bacteroidia	Bacteroidales	VadinHA17	LD21		96.51	3.06	High	0	0	0	0	1	0	0	0	0	0	0	0	0	1	0	0	0	0	0	0	0	0	1	0	0	0	0	0	0	0	0	0	0	0	0	0	0
LA6	La6_metabat2.027		Bacteria	Bacteroidota	Bacteroidia	Chitinophagales	Saprospiraceae	JADKGY01		94.31	0.5	High	0	0	0	0	0	0	0	0	0	0	0	0	0	1	0	0	0	0	0	0	0	0	0	0	0	0	0	0	1	0	0	0	0	0	0	0	0
LA6	La6_metabat2.031		Bacteria	Desulfobacterota	DSM-4660	Desulfatiglandales	Desulfatiglandaceae	DUZB01		89.53	2.58	Medium	0	1	0	0	0	0	1	0	0	0	0	0	1	1	0	1	1	0	0	0	0	0	1	0	0	0	0	1	0	0	0	0	0	0	0	0	0
LA6	La6_metabat2.032		Bacteria	Chloroflexota	Limnocylindria	Limnocylindrales	Limnocylindrales	CTSoil-043		89.35	1.85	Medium	0	0	0	0	0	0	0	1	0	0	0	0	0	1	0	0	0	0	0	0	0	0	1	0	0	0	1	0	0	0	0	0	0	0	0	0	0
LA6	La6_metabat2.038		Bacteria	Myxococcota	Polyangia	Polyangiales	Sandaracinaceae	JAFLCL01		91.04	4.84	High	1	0	0	0	1	0	0	0	0	0	0	0	1	0	0	0	0	0	0	0	0	0	0	0	0	0	0	0	0	0	0	0	0	0	0	0	0
LA6	La6_metabat2.044		Bacteria	Patescibacteria	Patescibacteria	Patescibacteria	UBA12465	CAIQRY01		66.34	2.48	Medium	0	0	0	0	0	0	0	0	0	0	0	0	0	0	0	0	0	0	0	0	0	0	0	0	0	0	0	0	0	0	0	0	0	0	0	0	0
LA6	La6_metabat2.046		Bacteria	Chloroflexota	Limnocylindria	Limnocylindrales	Limnocylindrales	JAFMJV01		93.98	1.68	High	0	0	0	0	0	0	0	0	0	0	0	0	0	1	0	0	0	0	0	0	0	0	1	0	0	0	1	0	0	0	0	0	0	0	0	1	0
LA6	La6_metabat2.049		Bacteria	Bacteroidota	Bacteroidia	Cytophagales	Spirosomaceae	Spirosoma		95.68	1.14	High	0	0	0	0	0	0	0	0	0	0	0	0	1	1	0	0	0	0	0	0	0	0	0	0	0	0	0	0	0	0	0	1	0	0	0	0	0
LA6	La6_metabat2.050		Bacteria	Acidobacteriota	Blastocatellia	Pyrinomonadales	Pyrinomonadaceae			93.73	6.41	Medium	0	0	0	0	0	0	0	0	0	0	0	0	1	0	0	0	0	0	0	0	0	0	0	0	0	0	0	1	0	0	0	0	1	0	0	0	0
LA6	La6_metabat2.062		Bacteria	Desulfobacterota	Desulfobaccia	Desulfobaccales				62.41	3.01	Medium	0	1	0	0	0	0	1	0	0	0	0	0	0	1	0	1	0	0	0	0	0	0	0	0	0	0	0	0	0	0	0	0	0	0	0	0	0
LA6	La6_metabat2.066		Bacteria	Proteobacteria	Alphaproteobacteria	Caulobacterales	Hyphomonadaceae	Hyphomonas		68.95	3.55	Medium	0	0	0	0	0	0	0	0	0	0	0	0	0	0	0	0	0	0	0	0	0	0	0	0	0	0	0	0	0	0	0	0	1	0	0	0	0
LA6	La6_metabat2.067		Bacteria	Actinobacteriota	Actinomycetia	Actinomycetales	Microbacteriaceae	Lacisediminihabitans		97.73	2.48	High	0	0	0	0	0	0	0	1	0	0	0	0	1	1	0	0	0	0	0	0	0	0	0	0	0	0	0	0	0	0	0	0	0	0	0	0	0
LA6	La6_metabat2.070		Bacteria	Patescibacteria	Saccharimonadia	Saccharimonadales	UBA1547			50.66	0.34	Medium	0	0	0	0	0	0	0	0	0	0	0	0	0	0	0	0	0	0	0	0	0	0	0	0	0	0	0	0	0	0	0	0	0	0	0	0	0
LA6	La6_metabat2.073		Bacteria	Planctomycetota	Phycisphaerae	Phycisphaerales	Phycisphaerales	UBA4658		93.18	1.14	High	0	0	0	0	0	0	0	0	0	0	0	0	0	1	0	0	0	0	0	0	0	0	0	1	0	0	0	0	0	0	0	0	0	0	0	0	0
LA6	La6_metabat2.083		Bacteria	Bacteroidota	Bacteroidia	Chitinophagales	Chitinophagaceae	Ginsengibacter		93.3	2.13	High	0	0	0	0	0	0	0	0	0	0	0	0	0	1	0	0	0	0	0	0	0	0	0	0	0	0	1	0	1	0	0	0	0	0	0	0	1
LA6	La6_metabat2.090		Bacteria	Proteobacteria	Alphaproteobacteria	Rhodobacterales	Rhodobacteraceae	Pseudorhodobacter		98.65	1.27	High	0	0	0	0	1	0	0	1	0	0	0	0	1	1	0	0	0	0	0	0	0	1	0	0	0	0	0	0	0	0	1	0	0	0	0	0	0
LA6	La6_metabat2.104		Bacteria	Patescibacteria	Paceibacteria	Paceibacteria	Paceibacteria	UBA4124		81.4	0	Medium	0	0	0	0	0	0	0	0	0	0	0	0	0	0	0	0	0	0	0	0	0	0	0	0	0	0	0	0	0	0	0	0	0	0	0	0	0
LA6	La6_metabat2.105		Bacteria	Bacteroidota	Bacteroidia	Cytophagales	Cyclobacteriaceae	ELB16-189		90	1.79	Medium	0	0	0	0	0	0	0	0	0	0	0	0	0	1	0	0	0	0	0	0	0	0	0	0	0	0	1	0	1	0	0	1	0	0	0	0	0
LA6	La6_metabat2.112		Bacteria	Bacteroidota	Bacteroidia	Chitinophagales	Saprospiraceae	JADJLQ01		98.64	1.24	High	0	0	0	0	0	0	0	0	0	0	0	0	0	1	0	0	0	0	0	0	0	0	1	0	0	0	1	0	1	0	0	0	0	0	0	0	0
LA6	La6_metabat2.119		Bacteria	Myxococcota	Polyangia	Polyangiales	Polyangiaceae			89.03	2.13	Medium	0	0	0	0	0	0	0	0	0	0	0	0	0	0	0	0	0	0	0	1	0	0	0	0	0	0	0	1	0	0	0	0	0	0	0	0	0
LA6	La6_metabat2.120		Bacteria	Cyanobacteria	Cyanobacteria	Leptolyngbyales	Leptolyngbyaceae	JAAUOZ01		73.1	8.77	Medium	0	0	0	0	0	1	0	0	0	0	0	0	0	1	0	0	0	0	0	0	0	1	0	0	0	0	0	0	0	0	1	1	0	0	0	0	0
LA6	La6_metabat2.122		Bacteria	Proteobacteria	Alphaproteobacteria	Rhodobacterales	Rhodobacteraceae			95.49	1.37	High	0	0	0	0	0	0	0	1	0	0	0	0	0	1	0	0	0	0	0	0	0	0	0	0	0	0	1	0	0	0	1	0	0	0	0	0	0
LA6	La6_metabat2.130		Bacteria	Actinobacteriota	Thermoleophilia	Solirubrobacterales	Solirubrobacteraceae			97.44	1.71	High	0	0	0	0	0	0	0	0	0	0	0	0	0	0	0	0	0	0	0	0	0	0	1	0	0	0	1	0	0	0	0	0	0	0	0	0	0
LA6	La6_metabat2.133		Bacteria	Chloroflexota	Anaerolineae	Aggregatilineales	A4b			96.36	0	High	0	0	0	0	1	0	0	0	0	0	0	0	0	1	0	0	0	0	0	0	0	0	0	0	0	0	1	0	0	0	0	0	0	0	0	0	0
LA6	La6_metabat2.143		Bacteria	Patescibacteria	Saccharimonadia	CAILAD01				61.83	0.93	Medium	0	0	0	0	0	0	0	0	0	0	0	0	0	0	0	0	0	0	0	0	0	0	0	0	0	0	0	0	0	0	0	0	0	0	0	0	0
LA6	La6_metabat2.149		Bacteria	Chloroflexota	Anaerolineae	Caldilineales	Caldilineaceae	Litorilinea		81.09	4.27	Medium	0	0	0	0	0	0	0	0	0	0	0	0	1	1	0	0	0	0	0	0	0	0	0	0	1	1	1	1	0	0	0	0	0	0	0	0	0
LA6	La6_metabat2.157		Bacteria	Bacteroidota	Bacteroidia	Bacteroidales	Prolixibacteraceae	UBA6024		99.46	3.49	High	0	0	0	0	0	0	0	0	0	0	0	0	1	1	0	0	0	0	0	0	0	0	1	0	1	0	0	1	0	0	0	0	1	0	0	0	0
LA6	La6_metabat2.161		Bacteria	Proteobacteria	Alphaproteobacteria	Rhizobiales	Aestuariivirgaceae	Aestuariivirga		99.35	1.32	High	0	0	0	0	1	0	0	0	0	0	0	0	1	1	0	0	0	0	0	0	0	0	0	0	0	0	1	0	0	0	0	0	0	0	0	0	0
LA6	La6_metabat2.164		Bacteria	Patescibacteria	Saccharimonadia	Saccharimonadia	UBA4664			65.12	0.93	Medium	0	0	0	0	0	0	0	0	0	0	0	0	0	0	0	0	0	0	0	0	0	0	0	0	0	0	0	0	0	0	0	0	0	0	0	0	0
LA6	La6_metabat2.168		Bacteria	Chloroflexota	Anaerolineae	Aggregatilineales	A4b	CFX2		94.55	2.1	High	0	0	0	0	1	0	0	0	0	0	0	0	0	0	0	0	0	0	0	0	0	0	0	0	0	0	1	0	0	0	0	0	0	0	0	0	0
LA6	La6_metabat2.179		Bacteria	Bacteroidota	Bacteroidia	Bacteroidales	Bacteroidales	UBA4417		79.53	4.3	Medium	0	0	0	0	0	0	0	0	0	0	0	0	0	1	0	0	0	0	0	0	0	0	1	0	0	0	0	1	0	0	0	0	1	0	0	0	0
LA6	La6_metabat2.185		Bacteria	Patescibacteria	Paceibacteria	Paceibacteria	UBA9973	UBA8515		70.96	1.12	Medium	0	0	0	0	0	0	0	0	0	0	0	0	0	0	0	0	0	0	0	0	0	0	0	0	0	0	0	0	0	0	0	0	0	0	0	0	0
LA6	La6_metabat2.202		Bacteria	Actinobacteriota	Acidimicrobiia	Acidimicrobiia	IMCC26256	JAENVU01		96.77	1.28	High	0	0	0	0	1	0	0	0	0	0	0	0	0	1	0	0	0	0	0	0	0	0	0	0	0	0	1	0	0	0	0	0	1	0	0	0	0
LA6	La6_metabat2.203		Bacteria	Acidobacteriota	Thermoanaerobaculia	Thermoanaerobaculia	UBA5704			96.37	1.71	High	0	0	0	0	1	0	0	0	0	0	0	0	0	1	0	0	0	0	0	0	0	0	0	0	0	0	1	0	0	0	0	0	0	0	0	0	0
LA6	La6_metabat2.213		Bacteria	Planctomycetota	Planctomycetia	Pirellulales	JACPPG01			54.89	1.83	Medium	0	0	0	0	0	0	0	0	0	0	0	0	1	0	0	0	0	0	0	0	0	0	0	1	0	0	0	1	0	0	0	0	0	0	0	0	0
LA6	La6_metabat2.214		Bacteria	Desulfobacterota	Desulfomonilia	Desulfomonilales	Desulfomonilaceae			97.74	0	High	0	1	0	0	0	0	1	0	0	0	0	0	0	1	0	1	1	0	0	0	0	0	1	1	0	0	0	0	0	0	0	0	0	0	0	0	0
LA6	La6_metabat2.219		Bacteria	Proteobacteria	Gammaproteobacteria	Burkholderiales	Burkholderiaceae	Schlegelella_A		91.58	3.28	High	0	0	0	0	0	0	0	0	0	0	0	0	1	1	1	0	0	0	0	0	0	0	1	0	0	1	1	0	0	0	0	0	0	0	0	0	0
LA6	La6_metabat2.227		Bacteria	Planctomycetota	Phycisphaerae	Tepidisphaerales	Tepidisphaeraceae			63.19	4.65	Medium	0	0	0	0	0	0	0	0	0	0	0	0	1	1	0	0	0	0	0	0	0	1	0	0	0	0	0	0	0	0	0	1	0	0	0	0	0
LA6	La6_metabat2.229		Bacteria	Gemmatimonadota	Gemmatimonadetes	Gemmatimonadales	GWC2-71-9			94.44	3.3	High	0	0	0	0	0	0	0	0	0	0	0	0	0	0	0	0	0	0	0	0	0	0	0	0	0	0	0	1	0	0	0	0	0	0	0	0	0
LA6	La6_metabat2.245		Bacteria	Proteobacteria	Alphaproteobacteria	Sphingomonadales	Sphingomonadaceae	Sphingomonas		97.26	2.08	High	0	0	0	0	0	0	0	0	0	0	0	0	0	0	0	0	0	0	0	0	0	0	0	0	0	0	0	0	0	0	1	0	1	0	0	0	0
LA6	La6_metabat2.252		Bacteria	Proteobacteria	Alphaproteobacteria	Rhodospirillales	UXAT02	JAEULH01		63.75	0	Medium	0	0	0	0	0	0	0	0	0	0	0	0	0	1	0	0	0	0	0	0	0	0	0	0	0	0	0	1	0	0	0	0	1	0	0	0	0
LA6	La6_metabat2.258		Bacteria	Proteobacteria	Gammaproteobacteria	Burkholderiales	Sulfuriferulaceae	Sulfuriferula		68.02	9.06	Medium	0	0	0	0	0	1	0	0	0	0	0	0	0	1	1	1	0	0	0	0	0	0	1	0	0	0	0	1	0	0	0	0	0	0	0	0	0
LA6	La6_metabat2.260		Bacteria	Chloroflexota	Limnocylindria	Limnocylindrales	CSP1-4	CAIXZV01		95.37	2.78	High	0	0	0	0	0	0	0	0	0	0	0	0	0	1	0	0	0	0	0	0	0	0	1	0	0	0	0	0	0	0	0	0	0	0	0	1	0
LA6	metawrap_la6_10		Bacteria	Chloroflexota	Limnocylindria	Limnocylindria	QHBO01			97.22	0	High	0	0	0	0	1	0	0	0	0	0	0	0	0	1	0	0	0	0	0	0	0	0	0	0	0	0	0	0	0	0	0	0	0	0	0	0	0
LA6	metawrap_la6_103		Bacteria	Proteobacteria	Gammaproteobacteria	Burkholderiales	Burkholderiaceae	Polaromonas		62.29	3.9	Medium	0	0	0	0	0	0	0	0	0	0	0	0	0	0	0	0	0	0	0	0	0	0	1	0	0	0	0	1	0	0	0	0	1	0	0	0	0
LA6	metawrap_la6_14		Bacteria	Chloroflexota	Limnocylindria	Limnocylindrales	CSP1-4			84.18	2.78	Medium	0	0	0	0	0	0	0	0	0	0	0	0	1	0	0	0	0	0	0	0	0	0	0	0	0	0	0	0	0	0	0	0	0	0	0	1	0
LA6	metawrap_la6_16		Bacteria	Gemmatimonadota	Gemmatimonadetes	Gemmatimonadales	Gemmatimonadaceae	Gemmatimonas		98.35	2.2	High	0	0	0	0	1	0	0	0	0	0	0	0	0	1	0	0	0	0	0	0	0	0	0	0	0	0	1	0	0	0	1	0	0	0	0	0	0
LA6	metawrap_la6_17		Bacteria	Proteobacteria	Alphaproteobacteria	Caulobacterales	Caulobacteraceae	Brevundimonas		96.69	2.27	High	0	0	0	0	1	0	0	0	0	0	0	0	0	1	0	0	0	0	0	0	0	0	0	0	0	0	0	0	0	0	1	1	0	0	0	0	0
LA6	metawrap_la6_18		Bacteria	Cyanobacteria	Cyanobacteria	Leptolyngbyales	Leptolyngbyaceae	ULC077BIN1		78.3	2.24	Medium	0	0	0	0	0	1	0	0	0	0	0	0	0	1	0	0	0	0	0	0	0	0	0	0	0	0	0	0	0	1	1	1	0	0	0	0	0
LA6	metawrap_la6_2		Bacteria	Chloroflexota	Anaerolineae	Anaerolineales	EnvOPS12	OLB14		89.09	1.82	Medium	0	0	0	0	0	0	0	0	0	0	0	0	1	1	0	0	0	0	0	0	0	0	0	0	0	0	0	0	0	0	0	0	0	0	0	0	0
LA6	metawrap_la6_22		Bacteria	Bacteroidota	Bacteroidia	Cytophagales	Cyclobacteriaceae	ELB16-189		89.19	2.08	Medium	0	0	0	0	0	0	0	0	0	0	0	0	0	0	0	0	0	0	0	0	0	0	0	0	0	0	1	0	1	0	0	1	0	0	0	0	1
LA6	metawrap_la6_25		Bacteria	Verrucomicrobiota	Verrucomicrobiae	Methylacidiphilales	Methylacidiphilales	JAAUTS01		99.32	3.04	High	0	0	0	0	0	0	0	0	0	0	0	0	1	0	0	0	0	0	0	0	0	0	0	0	0	0	0	0	0	0	0	1	1	0	0	0	0
LA6	metawrap_la6_28		Bacteria	Proteobacteria	Alphaproteobacteria	Acetobacterales	Acetobacteraceae	Roseomonas_A		92.86	3.07	High	0	0	0	0	0	0	0	0	0	0	0	0	1	1	1	0	0	0	0	0	0	0	0	0	0	0	0	0	0	0	1	0	1	0	0	0	0
LA6	metawrap_la6_3		Bacteria	Proteobacteria	Gammaproteobacteria	Burkholderiales	Rhodocyclaceae	Azonexus		97.16	1.28	High	0	0	0	0	0	1	0	0	0	0	0	0	1	0	1	0	0	0	0	0	0	1	0	1	0	1	0	1	1	0	0	0	0	0	0	0	0
LA6	metawrap_la6_34		Bacteria	Planctomycetota	Planctomycetia	Gemmatales	Gemmataceae			79.35	1.52	Medium	0	0	0	0	0	0	0	0	0	0	0	0	0	0	0	0	0	0	0	0	0	0	0	0	0	0	0	1	0	0	0	1	0	0	0	0	0
LA6	metawrap_la6_37		Bacteria	Cyanobacteria	Cyanobacteria	Elainellales	Elainellaceae	Elainella		98.58	1.06	High	0	0	0	0	0	1	0	0	0	0	0	0	0	0	0	0	0	0	0	0	0	0	0	0	0	0	0	0	0	1	1	0	0	0	0	0	0
LA6	metawrap_la6_4		Bacteria	Cyanobacteria	Cyanobacteria	Elainellales	Elainellaceae	JAAUPA01		61.68	2.52	Medium	0	0	0	0	0	0	0	0	0	0	0	0	0	0	0	0	0	0	0	0	0	0	0	0	0	0	0	0	0	1	1	0	0	0	0	0	0
LA6	metawrap_la6_45		Bacteria	Cyanobacteria	Cyanobacteria	Cyanobacteriales	Nostocaceae	Nostoc		95.59	0.89	High	0	0	0	0	0	1	0	0	0	0	0	0	0	0	0	0	0	0	0	0	0	1	0	0	0	0	0	0	0	1	1	1	1	0	1	0	0
LA6	metawrap_la6_49		Bacteria	Proteobacteria	Gammaproteobacteria	Burkholderiales	Burkholderiaceae	Rubrivivax		89.7	4.2	Medium	0	0	0	0	1	0	0	1	0	0	0	0	1	1	1	0	0	0	0	0	0	0	1	0	0	0	0	0	0	0	1	0	0	0	0	1	0
LA6	metawrap_la6_51		Bacteria	Bacteroidota	Bacteroidia	Bacteroidales	Paludibacteraceae	Paludibacter		80.11	0.54	Medium	0	0	0	0	0	0	0	0	0	0	0	0	0	0	0	0	0	0	0	0	0	0	0	0	0	0	0	1	0	0	0	0	0	0	0	0	0
LA6	metawrap_la6_53		Bacteria	Proteobacteria	Gammaproteobacteria	Burkholderiales	Burkholderiaceae	Rubrivivax		81.38	6.03	Medium	0	0	0	0	1	0	0	0	0	0	0	0	1	1	1	0	0	0	0	0	0	0	0	0	0	0	0	0	0	0	1	0	0	0	0	0	0
LA6	metawrap_la6_55		Bacteria	Myxococcota	Polyangia	Polyangiales	Polyangiaceae	NIC37A-2		54.39	0	Medium	0	0	0	0	0	0	0	0	0	0	0	0	0	1	0	0	0	0	0	0	0	0	0	0	0	0	0	0	0	0	1	0	0	0	0	0	0
LA6	metawrap_la6_57		Bacteria	Gemmatimonadota	Gemmatimonadetes	Gemmatimonadales	Gemmatimonadaceae	JACMLX01		83.98	1.1	Medium	0	0	0	0	1	0	0	0	0	0	0	0	1	1	0	0	0	0	0	0	0	0	0	0	0	1	1	0	0	0	1	1	0	0	0	0	0
LA6	metawrap_la6_58		Bacteria	Proteobacteria	Gammaproteobacteria	Burkholderiales	Burkholderiaceae	Rhodoferax		71.52	5.37	Medium	0	0	0	0	1	1	0	0	0	0	0	0	0	1	1	0	0	0	0	0	0	1	0	0	0	1	0	1	0	0	0	0	0	0	0	0	1
LA6	metawrap_la6_6		Bacteria	Proteobacteria	Gammaproteobacteria	Burkholderiales	Burkholderiaceae	Hydrogenophaga		89.26	3.54	Medium	0	0	0	0	1	0	0	0	0	0	0	0	1	1	1	0	0	0	0	0	0	0	1	0	0	1	1	1	0	0	1	0	0	0	0	0	0
LA6	metawrap_la6_60		Bacteria	Bacteroidota	Bacteroidia	Bacteroidales	Bacteroidales	UBA4417		92.06	3.58	High	0	0	0	0	0	0	0	0	0	0	0	0	0	1	0	0	0	0	0	0	0	0	0	0	1	0	1	1	0	0	0	0	1	0	0	0	0
LA6	metawrap_la6_69		Bacteria	Bacteroidota	Bacteroidia	Flavobacteriales	Cryomorphaceae	Cryomorpha		86.95	0.56	Medium	0	0	0	0	0	0	0	0	0	0	0	0	0	0	0	0	0	0	0	0	0	0	0	0	0	0	0	0	0	0	0	1	1	0	0	0	0
LA6	metawrap_la6_7		Bacteria	Actinobacteriota	Actinomycetia	Actinomycetia	Actinomycetia			70.95	1.79	Medium	0	0	0	0	0	0	0	0	0	0	0	0	0	0	0	0	0	0	0	0	0	0	0	0	0	0	0	0	0	0	0	0	0	0	0	0	0
LA6	metawrap_la6_71		Bacteria	Bacteroidota	Bacteroidia	Chitinophagales	Chitinophagaceae	Ferruginibacter		97.87	0.02	High	0	0	0	0	1	0	0	0	0	0	0	0	0	1	0	0	0	0	0	0	0	0	0	0	0	0	0	0	0	0	0	1	0	0	0	0	0
LA6	metawrap_la6_78		Bacteria	Bacteroidota	Bacteroidia	Bacteroidales	Bacteroidales	UBA4417		84.05	4.8	Medium	0	0	0	0	1	0	0	0	0	0	0	0	0	1	0	0	0	0	0	0	0	0	0	0	1	0	1	1	0	0	0	1	1	0	0	1	0
LA6	metawrap_la6_8		Bacteria	Bacteroidota	Bacteroidia	Chitinophagales	Saprospiraceae	M3007		96.78	1.49	High	0	0	0	0	0	0	0	0	0	0	0	0	0	1	0	0	0	0	0	0	0	0	0	0	0	0	0	0	0	0	0	1	0	0	0	0	0
LA6	metawrap_la6_84		Bacteria	Proteobacteria	Gammaproteobacteria	Xanthomonadales	Ahniellaceae	UBA4656		94.05	2.45	High	0	0	0	0	0	0	0	0	0	0	0	0	0	1	0	0	0	0	0	0	0	0	0	0	0	0	0	0	0	0	1	1	1	0	0	0	0
LA6	metawrap_la6_88		Bacteria	Proteobacteria	Alphaproteobacteria	Caulobacterales	Hyphomonadaceae	Hyphomonas		93.14	4.99	High	0	0	0	0	0	0	0	0	0	0	0	0	0	1	0	0	0	0	0	0	0	0	0	0	0	0	0	0	0	0	1	0	1	0	0	0	0
LA6	metawrap_la6_90		Bacteria	Bacteroidota	Bacteroidia	Bacteroidales	Prolixibacteraceae	JAAFHB01		87.87	2.2	Medium	0	0	0	0	0	0	0	0	0	0	0	0	1	1	0	0	0	0	0	0	0	1	0	0	0	0	0	1	0	0	0	0	0	0	0	0	0
LA6	metawrap_la6_93		Bacteria	Actinobacteriota	Acidimicrobiia	Acidimicrobiales	Ilumatobacteraceae			84.9	7.55	Medium	0	0	0	0	0	0	0	0	0	0	0	0	0	1	0	0	0	0	0	0	0	0	0	0	0	0	0	0	0	0	0	1	0	0	0	1	0
LA6	metawrap_la6_94		Bacteria	Bacteroidota	Bacteroidia	Bacteroidales	Paludibacteraceae	Paludibacter		98.92	2.44	High	0	0	0	0	0	0	0	0	0	0	0	0	0	0	0	0	0	0	0	0	0	1	0	0	0	0	0	1	0	0	0	0	1	0	0	0	0
LA6	metawrap_la6_95		Bacteria	Chloroflexota	Chloroflexia	Chloroflexales	Chloroflexaceae	OHK40		96.12	3.51	High	0	0	0	0	1	0	0	1	0	0	0	0	0	0	0	0	0	0	0	0	0	0	0	0	0	0	1	0	0	0	1	1	0	0	0	0	0
LS1	LS1_sbin.10		Bacteria	Elusimicrobiota	Elusimicrobia	Elusimicrobia				80.05	1.12	Medium	0	0	0	0	0	0	0	0	0	0	0	0	1	1	0	0	0	0	0	0	0	0	0	0	0	0	0	1	0	0	0	0	0	0	0	0	0
LS1	LS1_sbin.17		Bacteria	Planctomycetota	Phycisphaerae	Tepidisphaerales	Tepidisphaeraceae			97.16	2.27	High	0	0	0	0	0	0	0	0	0	0	0	0	0	1	0	0	0	0	0	0	0	0	0	0	0	0	1	0	0	0	0	0	0	0	0	0	0
LS1	LS1_sbin.18		Bacteria	Chloroflexota	Anaerolineae	Aggregatilineales	UBA2796			78.55	1.09	Medium	0	0	0	0	1	0	0	0	0	0	0	0	1	1	0	0	0	0	0	0	0	1	0	0	0	0	1	0	0	0	0	0	0	0	0	0	1
LS1	LS1_sbin.2		Bacteria	Planctomycetota	Planctomycetia	Gemmatales	Gemmataceae			75.59	2.22	Medium	0	0	0	0	0	0	0	0	0	0	0	0	1	0	0	0	0	0	0	1	0	0	0	0	0	1	0	0	0	0	0	0	0	0	0	0	0
LS1	LS1_sbin.21		Bacteria	Verrucomicrobiota	Verrucomicrobiae	Chthoniobacterales	Chthoniobacteraceae	Chthoniobacter		70.44	3.45	Medium	0	0	0	0	0	0	0	0	0	0	0	0	0	0	0	0	0	0	0	1	0	0	0	0	0	0	0	0	0	0	0	0	0	0	0	0	0
LS1	LS1_sbin.22		Bacteria	Bacteroidota	Ignavibacteria	SJA-28	B-1AR			89.62	2.19	Medium	0	0	0	0	0	0	0	0	0	0	0	0	0	1	0	0	0	0	0	0	0	0	0	0	0	0	0	0	0	0	0	0	0	0	0	0	0
LS1	LS1_sbin.23		Bacteria	Planctomycetota	Planctomycetia	Pirellulales	PALSA-1355			62.14	0.1	Medium	0	0	0	0	0	0	0	0	0	0	0	0	0	1	0	0	0	0	0	0	0	0	0	0	0	0	0	1	0	0	0	0	0	0	0	0	0
LS1	LS1_sbin.24		Bacteria	Chloroflexota	Dehalococcoidia	DSTF01	JACRBR01	JACRBR01		94.72	0.11	High	0	0	0	0	1	0	0	0	0	0	0	0	0	0	0	0	0	0	0	0	0	0	0	0	0	0	1	0	0	0	0	0	0	0	0	0	0
LS1	LS1_sbin.25		Bacteria	Bacteroidota	Kapabacteria	Kapabacteria	Palsa-1295	JABDDM01		95.88	1.69	High	0	0	0	0	0	0	0	0	0	0	0	0	0	0	0	0	0	0	0	0	0	0	0	0	0	0	0	1	0	0	0	0	1	0	0	0	0
LS1	LS1_sbin.27		Bacteria	Verrucomicrobiota	Verrucomicrobiae	Verrucomicrobiales	Verrucomicrobiaceae	VFKE01		54.73	6.22	Medium	0	0	0	0	0	0	0	0	0	0	0	0	1	1	0	0	0	0	0	0	0	0	0	0	0	0	1	0	0	0	0	0	0	0	0	0	0
LS1	LS1_sbin.28		Bacteria	Myxococcota	Polyangia	Polyangiales	Polyangiaceae			74.94	2.9	Medium	0	0	0	0	0	0	0	0	0	0	0	0	0	1	0	0	0	0	0	0	0	0	0	0	0	0	0	1	0	0	0	0	1	0	0	0	0
LS1	LS1_sbin.29		Bacteria	Actinobacteriota	Thermoleophilia	Solirubrobacterales	Solirubrobacteraceae	Palsa-744		85.9	1.28	Medium	0	0	0	0	0	0	0	0	0	0	0	0	1	0	0	0	0	0	0	0	0	0	0	0	0	0	1	0	0	0	0	0	0	0	0	0	0
LS1	LS1_sbin.3		Bacteria	Bacteroidota	Bacteroidia	Chitinophagales	UBA10324	JAFDYS01		51.13	2.71	Medium	0	0	0	0	0	0	0	0	0	0	0	0	0	0	0	0	0	0	0	0	0	0	0	0	0	0	0	0	0	0	0	0	0	0	0	0	0
LS1	LS1_sbin.31		Bacteria	Proteobacteria	Alphaproteobacteria	Dongiales	Dongiaceae			66.69	6.9	Medium	0	0	0	0	1	0	0	0	0	0	0	0	0	1	0	0	0	0	0	0	0	0	0	0	0	0	0	1	0	0	0	0	0	0	0	0	0
LS1	LS1_sbin.32		Bacteria	Actinobacteriota	Acidimicrobiia	Acidimicrobiia	PALSA-610			88.03	4.27	Medium	0	0	0	0	1	0	0	0	0	0	0	0	1	0	0	0	0	0	0	0	0	0	0	0	0	0	1	0	0	0	0	0	1	0	0	0	0
LS1	LS1_sbin.35		Bacteria	Verrucomicrobiota	Verrucomicrobiae	Chthoniobacterales	UBA10450	Palsa-1392		98.65	3.38	High	0	0	0	0	0	0	0	0	0	0	0	0	0	0	0	0	0	0	0	0	0	0	0	0	0	0	0	0	1	0	0	0	0	0	0	0	0
LS1	LS1_sbin.36		Bacteria	Chloroflexota	Chloroflexia	Chloroflexia	Chloroflexia	QHBQ01		93.36	1.28	High	0	0	0	0	0	0	0	0	0	0	0	0	0	1	0	0	0	0	0	0	0	0	0	0	0	0	0	0	0	0	0	0	1	0	0	0	0
LS1	LS1_sbin.37		Bacteria	Proteobacteria	Gammaproteobacteria	Burkholderiales	Burkholderiaceae	CAHJXF01		98.86	0.81	High	0	0	0	0	0	1	0	0	0	0	0	0	0	0	1	0	0	0	0	0	0	0	0	0	0	0	1	1	0	0	0	0	0	0	0	0	0
LS1	LS1_sbin.38		Bacteria	Proteobacteria	Gammaproteobacteria	Burkholderiales	Casimicrobiaceae	VBCG01		99.53	1.22	High	0	0	0	0	0	1	0	0	0	0	0	0	1	1	1	0	0	0	0	0	0	0	0	0	0	0	1	1	0	0	1	0	0	0	0	0	0
LS1	LS1_sbin.39		Bacteria	Proteobacteria	Alphaproteobacteria	Rhizobiales	Xanthobacteraceae	Bradyrhizobium		73.28	2.07	Medium	0	0	0	0	0	1	0	1	0	0	0	0	1	0	1	0	0	0	0	0	0	0	0	0	0	0	1	0	0	0	0	0	1	0	0	0	0
LS1	LS1_sbin.4		Bacteria	Verrucomicrobiota	Verrucomicrobiae	Chthoniobacterales	Chthoniobacteraceae	SXWH01		96.96	2.36	High	0	0	0	0	0	0	0	0	0	0	0	0	0	0	0	0	0	0	0	0	0	0	0	0	0	0	1	0	0	0	0	0	0	0	0	0	0
LS1	LS1_sbin.41		Bacteria	Actinobacteriota	Thermoleophilia	Gaiellales	Gaiellaceae	PALSA-600		94.97	1.12	High	0	0	0	0	0	0	0	0	0	0	0	0	0	0	0	0	0	0	0	0	0	0	0	0	0	0	0	0	0	0	0	1	0	0	0	0	0
LS1	LS1_sbin.42		Bacteria	Verrucomicrobiota	Verrucomicrobiae	Chthoniobacterales	UBA10450	Palsa-1392		84.24	4.28	Medium	0	0	0	0	0	0	0	0	0	0	0	0	0	0	0	0	0	0	0	0	0	0	0	0	0	0	1	0	0	0	0	0	0	0	0	0	0
LS1	LS1_sbin.44		Bacteria	Chloroflexota	Chloroflexia	Chloroflexia	JADMIH01			71.25	1.37	Medium	0	0	0	0	0	0	0	0	0	0	0	0	0	1	0	0	0	0	0	0	0	0	0	0	0	0	0	0	0	0	0	0	0	0	0	0	0
LS1	LS1_sbin.46		Bacteria	Eremiobacterota	Eremiobacteria	Baltobacterales	Baltobacteraceae	Cryoxeromicrobium	Cryoxeromicrobium davisii	72.49	3.06	Medium	0	0	0	0	0	0	0	0	0	0	0	0	1	0	1	0	0	0	0	0	0	0	0	0	0	0	1	0	0	0	0	0	0	0	0	0	0
LS1	LS1_sbin.48		Bacteria	Patescibacteria	Saccharimonadia	Saccharimonadales	UBA4665	RGVC01		75.15	1.85	Medium	0	0	0	0	0	0	0	0	0	0	0	0	0	0	0	0	0	0	0	0	0	0	0	0	0	0	0	0	0	0	0	0	0	0	0	0	0
LS1	LS1_sbin.50		Bacteria	Verrucomicrobiota	Verrucomicrobiae	Chthoniobacterales	UBA10450	AV69		95.78	3.42	High	0	0	0	0	1	0	0	0	0	0	0	0	0	0	0	0	0	0	0	0	0	0	0	0	0	0	0	0	0	0	0	0	0	0	0	0	0
LS1	LS1_sbin.51		Bacteria	Chloroflexota	Chloroflexia	Chloroflexia	JADMIH01	JADMIH01		76.98	4.57	Medium	0	0	0	0	0	0	0	0	0	0	0	0	1	0	0	0	0	0	0	0	0	0	0	0	0	0	0	0	0	0	0	0	0	0	0	0	0
LS1	LS1_sbin.52		Bacteria	Actinobacteriota	Actinomycetia	Mycobacteriales	Micromonosporaceae			63.55	2.99	Medium	0	0	0	0	0	0	0	0	0	0	0	0	1	0	0	0	0	0	0	0	0	0	1	0	0	0	0	0	0	0	0	0	0	0	0	0	0
LS1	LS1_sbin.54		Bacteria	Planctomycetota	Phycisphaerae	Tepidisphaerales	Tepidisphaeraceae			54.16	4.86	Medium	0	0	0	0	0	0	0	0	0	0	0	0	1	1	0	0	0	0	0	0	0	1	0	0	0	0	0	0	0	0	0	0	0	0	0	0	0
LS1	LS1_sbin.56		Bacteria	Planctomycetota	Planctomycetia	Gemmatales	Gemmataceae			71.98	1.14	Medium	0	0	0	0	1	0	0	0	0	0	0	0	0	1	0	0	0	0	0	0	0	0	0	0	0	0	0	0	0	0	0	0	0	0	0	0	0
LS1	LS1_sbin.57		Bacteria	Actinobacteriota	Actinomycetia	Propionibacteriales	Nocardioidaceae			97.93	1.04	High	0	0	0	0	0	0	0	1	0	0	0	0	1	0	0	0	0	0	0	0	0	0	0	0	0	0	0	0	0	0	0	0	0	0	0	0	0
LS1	LS1_sbin.58		Bacteria	Chloroflexota	Anaerolineae	Aggregatilineales	UBA2796			93.46	3.64	High	0	0	0	0	1	0	0	0	0	0	0	0	0	0	0	0	0	0	0	0	0	0	0	0	0	0	0	0	0	0	0	0	0	0	0	1	0
LS1	LS1_sbin.6		Bacteria	Bacteroidota	Bacteroidia	Chitinophagales	Chitinophagaceae	Ginsengibacter		98.22	1.53	High	0	0	0	0	1	0	0	0	0	0	0	0	0	0	0	0	0	0	0	0	0	0	0	0	0	0	0	0	1	0	0	0	0	0	0	0	0
LS1	LS1_sbin.61		Bacteria	Acidobacteriota	Thermoanaerobaculia	Thermoanaerobaculia	UBA5066	Gp7-AA6		77.59	3.45	Medium	0	0	0	0	0	0	0	0	0	0	0	0	0	0	0	0	0	0	0	0	0	0	0	0	0	0	0	0	0	0	0	0	0	0	0	0	0
LS1	LS1_sbin.65		Bacteria	Acidobacteriota	Acidobacteriae	Bryobacterales	Bryobacteraceae	TMP-7		100	0.87	High	0	0	0	0	0	0	0	0	0	0	0	0	1	1	0	0	0	0	0	0	0	0	0	0	0	0	0	1	0	0	0	0	0	0	0	0	0
LS1	LS1_sbin.66		Bacteria	Gemmatimonadota	Gemmatimonadetes	Gemmatimonadales	Gemmatimonadaceae	FEN-1250		56.9	1.72	Medium	0	0	0	0	0	0	0	0	0	0	1	0	1	0	0	0	0	0	0	0	0	0	0	0	0	0	0	0	0	0	1	0	0	0	0	0	0
LS1	LS1_sbin.68		Bacteria	Planctomycetota	Planctomycetia	Gemmatales	Gemmataceae			93.71	1.14	High	0	0	0	0	0	0	0	0	0	0	0	0	1	0	0	0	0	0	0	1	0	0	0	0	0	0	0	1	0	0	0	0	0	0	0	0	0
LS1	LS1_sbin.72		Bacteria	Cyanobacteria	Cyanobacteria	Elainellales	Elainellaceae	FACHB-886		79.32	2.91	Medium	0	0	0	0	0	1	0	0	0	0	0	0	0	0	0	0	0	0	0	0	0	0	0	0	0	0	1	0	0	1	1	0	0	0	0	0	1
LS1	LS1_sbin.76		Bacteria	Actinobacteriota	Acidimicrobiia	Acidimicrobiia	IMCC26256	PALSA-610		100	2.42	High	0	0	0	0	0	0	0	0	0	0	0	0	0	1	0	0	0	0	0	0	0	0	0	0	0	0	1	0	0	0	0	0	1	0	0	0	0
LS1	LS1_sbin.77		Bacteria	Proteobacteria	Gammaproteobacteria	Xanthomonadales	Xanthomonadaceae			58.24	1.87	Medium	0	0	0	0	0	0	0	0	0	0	0	0	0	0	0	0	0	0	0	0	0	0	0	0	0	1	1	1	0	0	0	0	0	0	0	0	0
LS1	LS1_sbin.78		Bacteria	Chloroflexota	Limnocylindria	Limnocylindrales	CSP1-4	Palsa-1033		93.98	2.78	High	0	0	0	0	0	0	0	0	0	0	0	0	1	0	0	0	0	0	0	0	0	0	0	0	0	0	0	0	0	0	0	0	0	0	0	1	0
LS1	LS1_sbin.79		Bacteria	Myxococcota	Polyangia	Polyangiales	Polyangiaceae			94.58	2.76	High	0	0	0	0	1	0	0	0	0	0	0	0	0	0	0	0	0	0	0	1	0	0	0	0	0	0	0	1	1	0	0	0	0	0	0	0	0
LS1	LS1_sbin.8		Bacteria	Proteobacteria	Alphaproteobacteria	Sphingomonadales	Sphingomonadaceae	CAHJWT01		89.45	1.96	Medium	0	0	0	0	1	0	0	0	0	0	0	0	0	1	0	0	0	0	0	0	0	1	0	0	0	0	0	0	0	0	1	0	0	0	0	0	0
LS1	LS1_sbin.80		Bacteria	Acidobacteriota	Acidobacteriae	Acidoferrales	UBA7541	Acidoferrum		85.04	2.99	Medium	0	0	0	0	1	0	0	0	0	0	0	0	0	0	0	0	0	0	0	0	0	0	0	0	0	0	0	0	0	0	0	0	1	0	0	0	0
LS1	LS1_sbin.81		Bacteria	Proteobacteria	Alphaproteobacteria	Sphingomonadales	Sphingomonadaceae			99.48	0.43	High	0	0	0	0	0	0	0	0	0	0	0	0	1	0	0	0	0	0	0	0	0	0	0	0	0	0	0	0	0	0	1	1	1	0	0	0	0
LS1	LS1_sbin.82		Bacteria	Verrucomicrobiota	Verrucomicrobiae	Chthoniobacterales	Chthoniobacteraceae			99.32	0.68	High	0	0	0	0	0	0	0	0	0	0	0	0	0	0	0	0	0	0	0	1	0	0	0	0	0	0	1	0	0	0	0	0	0	0	0	0	0
LS1	LS1_sbin.86		Bacteria	Acidobacteriota	Acidobacteriae	Bryobacterales	Bryobacteraceae			90.96	4.07	High	0	0	0	0	1	0	0	0	0	0	0	0	0	0	0	0	0	0	0	1	0	0	1	0	0	0	1	1	1	0	0	0	0	0	0	0	0
LS1	LS1_sbin.87		Bacteria	Acidobacteriota	Blastocatellia	Pyrinomonadales	Pyrinomonadaceae	OLB17		56.82	5.82	Medium	0	0	0	0	0	0	0	0	0	0	0	0	0	0	0	0	0	0	0	0	0	0	0	0	0	0	0	1	0	0	0	0	0	0	0	0	0
LS1	LS1_sbin.88		Bacteria	Armatimonadota	Fimbriimonadia	Fimbriimonadales	Fimbriimonadaceae	JAFDWR01		80.48	0.93	Medium	0	0	0	0	0	0	0	0	0	0	0	0	1	0	0	0	0	0	0	0	0	0	0	0	0	0	1	0	0	0	0	0	0	0	0	0	0
LS1	LS1_sbin.89		Bacteria	Bdellovibrionota	Bdellovibrionota	Bdellovibrionota	UBA2466			63.45	2.11	Medium	0	0	0	0	0	0	0	0	0	0	0	0	1	0	1	0	0	0	0	0	0	0	0	0	0	0	1	1	0	0	0	0	0	0	0	1	0
LS1	LS1_sbin.9		Bacteria	Acidobacteriota	Acidobacteriae	Bryobacterales	Bryobacteraceae			56.5	3.39	Medium	0	0	0	0	1	0	0	0	0	0	0	0	0	1	0	0	0	0	0	1	0	0	0	0	0	0	0	0	0	0	0	0	0	0	0	0	0
LS1	LS1_sbin.90		Bacteria	Chloroflexota	Chloroflexia	Thermomicrobiales				94.34	2.39	High	0	0	0	0	0	0	0	1	0	0	0	0	0	0	0	0	0	0	0	0	0	0	0	0	0	0	0	0	0	0	0	0	0	0	0	0	0
LS1	LS1_sbin.92		Bacteria	Planctomycetota	Phycisphaerae	Tepidisphaerales	Tepidisphaeraceae			75.85	2.27	Medium	0	0	0	0	0	0	0	0	0	0	0	0	0	1	0	0	0	0	0	0	0	1	0	0	0	0	0	0	0	0	0	0	0	0	0	0	0
LS1	LS1_sbin.94		Bacteria	Proteobacteria	Alphaproteobacteria	Rhizobiales	Beijerinckiaceae	Roseiarcus		50.95	3.76	Medium	0	0	0	0	0	0	0	0	0	0	0	0	1	1	0	0	0	0	0	0	0	0	0	0	0	0	0	0	0	0	0	0	0	0	0	0	0
LS2	LS2_sbin.1		Bacteria	Gemmatimonadota	Gemmatimonadetes	Gemmatimonadales	Gemmatimonadaceae	FEN-1250		76.72	5.49	Medium	0	0	0	0	0	0	0	0	0	0	0	0	0	0	0	0	0	0	0	0	0	0	0	0	0	0	0	0	0	0	0	0	0	0	0	0	0
LS2	LS2_sbin.10		Bacteria	Actinobacteriota	Thermoleophilia	Solirubrobacterales	Solirubrobacteraceae	AC-38		64.57	9.26	Medium	0	0	0	0	0	0	0	1	0	0	0	0	0	0	0	0	0	0	0	0	0	0	0	0	0	0	0	0	0	0	0	0	0	0	0	0	0
LS2	LS2_sbin.13		Bacteria	Gemmatimonadota	Gemmatimonadetes	Gemmatimonadales	Gemmatimonadaceae	UBA4720		84.18	2.2	Medium	0	0	0	0	1	0	0	0	0	0	0	0	1	0	0	0	0	0	0	0	0	0	0	0	0	0	0	0	0	0	0	0	0	0	0	0	0
LS2	LS2_sbin.14		Bacteria	Proteobacteria	Alphaproteobacteria	Sphingomonadales	Sphingomonadaceae	Sphingomicrobium		58.26	0	Medium	0	0	0	0	1	0	0	0	0	0	0	0	0	0	0	0	0	0	0	0	0	0	0	0	0	0	1	1	0	0	0	0	1	0	0	0	0
LS2	LS2_sbin.16		Bacteria	Acidobacteriota	Acidobacteriae	Acidobacteriales	DSPA01			94.87	0	High	0	0	0	0	0	0	0	0	0	0	0	0	0	1	0	0	0	0	0	0	0	0	0	0	0	0	0	0	0	0	0	0	0	0	0	0	0
LS2	LS2_sbin.17		Bacteria	Acidobacteriota	Acidobacteriae	Acidobacteriales	Acidobacteriales	Gp1-AA145		98.27	7.69	Medium	0	0	0	0	1	0	0	0	0	0	0	0	0	0	0	0	0	0	0	0	0	0	0	0	0	0	1	0	0	0	0	0	0	0	0	0	0
LS2	LS2_sbin.19		Bacteria	Actinobacteriota	Thermoleophilia	Solirubrobacterales	Solirubrobacteraceae	Palsa-465		85.47	0	Medium	0	0	0	0	1	1	0	0	0	0	0	0	1	0	0	0	0	0	0	0	0	0	0	0	0	0	1	0	0	0	0	0	1	0	0	0	0
LS2	LS2_sbin.2		Bacteria	Proteobacteria	Gammaproteobacteria	Pseudomonadales	Pseudomonadaceae	Pseudomonas_E		96.79	0.74	High	0	0	0	0	0	0	0	0	0	0	0	0	0	1	0	0	0	0	0	0	0	0	0	0	0	0	0	0	0	0	0	0	1	0	0	0	0
LS2	LS2_sbin.20		Bacteria	Proteobacteria	Gammaproteobacteria	Burkholderiales	Casimicrobiaceae	VBCG01		52.28	9.35	Medium	0	0	0	0	0	0	1	0	0	0	0	0	1	1	1	0	0	0	0	0	0	0	0	0	0	0	0	0	0	0	0	1	0	0	1	0	1
LS2	LS2_sbin.21		Bacteria	Chloroflexota	Chloroflexia	Chloroflexales	Herpetosiphonaceae	JACDGP01		97.24	2.45	High	0	0	0	0	0	0	0	0	0	0	0	0	1	1	0	0	0	0	0	1	0	0	0	0	0	0	1	0	0	0	0	0	0	0	0	0	0
LS2	LS2_sbin.22		Bacteria	Proteobacteria	Gammaproteobacteria	Burkholderiales	Burkholderiaceae	CAHJXF01		99.97	0.88	High	0	0	0	0	0	0	0	0	0	0	0	0	1	0	1	0	0	0	0	0	0	0	0	0	0	0	1	0	0	0	0	0	0	0	0	0	0
LS2	LS2_sbin.24		Bacteria	Actinobacteriota	Actinomycetia	Propionibacteriales	Nocardioidaceae			72.41	0	Medium	0	0	0	0	0	0	0	0	0	0	0	0	0	0	0	0	0	0	0	0	0	0	0	0	0	0	0	0	0	0	0	0	0	0	0	0	0
LS2	LS2_sbin.26		Bacteria	Actinobacteriota	Actinobacteriota	Actinobacteriota	UBA4738	CADDZG01		90.09	0.21	High	0	0	0	0	0	0	0	0	0	0	0	0	0	0	0	0	0	0	0	0	0	0	0	0	0	0	0	0	0	0	0	0	0	0	0	0	0
LS2	LS2_sbin.28		Bacteria	Acidobacteriota	Acidobacteriae	Bryobacterales	Bryobacteraceae			54.85	0.15	Medium	0	0	0	0	1	0	0	0	0	0	0	0	0	0	0	0	0	0	0	0	0	0	0	0	0	0	0	0	0	0	0	0	0	0	0	0	0
LS2	LS2_sbin.29		Bacteria	Proteobacteria	Alphaproteobacteria	Rhizobiales	Beijerinckiaceae	Methylocella		51.21	3.45	Medium	0	0	0	0	0	0	0	0	0	0	0	0	0	1	0	0	0	0	0	0	0	0	0	0	0	0	0	0	0	0	0	0	1	0	0	0	0
LS2	LS2_sbin.30		Bacteria	Acidobacteriota	Blastocatellia	Pyrinomonadales	Pyrinomonadaceae	OLB17		95.73	3.42	High	0	0	0	0	0	0	0	0	0	0	0	0	0	0	0	0	0	0	0	0	0	0	0	0	0	0	1	1	0	0	0	0	0	0	0	0	0
LS2	LS2_sbin.33		Bacteria	Chloroflexota	Limnocylindria	Limnocylindria	P2-11E			55.9	0	Medium	0	0	0	0	0	1	0	1	0	0	0	0	0	0	0	0	0	0	0	0	0	0	0	0	0	0	0	0	0	0	0	0	0	0	0	0	0
LS2	LS2_sbin.35		Bacteria	Actinobacteriota	Actinomycetia	Propionibacteriales	Nocardioidaceae			92.23	7.29	Medium	0	0	0	0	0	0	0	0	0	0	0	0	1	0	0	0	0	0	0	0	0	0	0	0	0	0	0	0	0	0	0	0	0	0	0	0	1
LS2	LS2_sbin.36		Bacteria	Actinobacteriota	Thermoleophilia	Solirubrobacterales	Solirubrobacteraceae			89.17	0.85	Medium	0	0	0	0	0	1	0	1	0	0	0	0	0	1	0	0	0	0	0	0	0	0	0	0	0	0	0	0	0	0	0	0	0	0	0	0	0
LS2	LS2_sbin.37		Bacteria	Patescibacteria	Microgenomatia	Levybacterales	UBA12049	JACDET01		72.94	0	Medium	0	0	0	0	0	0	0	0	0	0	0	0	0	0	0	0	1	0	0	0	0	0	0	0	0	0	0	0	0	0	0	0	0	0	0	0	0
LS2	LS2_sbin.38		Bacteria	Actinobacteriota	Actinomycetia	Mycobacteriales	Jatrophihabitantaceae	QHCC01		88.73	1.4	Medium	0	0	0	0	0	0	0	0	0	0	0	0	1	0	0	0	0	0	0	0	0	0	0	0	0	0	0	0	0	0	0	0	0	0	0	0	0
LS2	LS2_sbin.39		Bacteria	Actinobacteriota	Actinomycetia	Mycobacteriales	Pseudonocardiaceae	Pseudonocardia		94.56	0.77	High	0	0	0	0	0	1	0	1	0	0	0	0	0	1	0	0	0	0	0	0	0	0	1	0	0	0	0	0	0	0	0	0	1	0	0	0	0
LS2	LS2_sbin.40		Bacteria	Chloroflexota	Chloroflexia	Chloroflexia	JADMIH01	JADMIH01		73.05	0.83	Medium	0	0	0	0	0	0	0	0	0	0	0	0	0	0	0	0	0	0	0	0	0	0	0	0	0	0	0	0	0	0	0	0	0	0	0	0	0
LS2	LS2_sbin.41		Bacteria	Verrucomicrobiota	Verrucomicrobiae	Chthoniobacterales	UBA10450	JACCTI01		72.92	3.38	Medium	0	0	0	0	0	0	0	0	0	0	0	0	1	0	0	0	0	0	0	0	0	0	0	0	0	0	0	0	0	0	0	0	0	0	0	0	0
LS2	LS2_sbin.42		Bacteria	Gemmatimonadota	Gemmatimonadetes	Gemmatimonadales	Gemmatimonadaceae			93.22	2.2	High	0	0	0	0	0	0	0	0	0	0	0	0	0	0	0	0	0	0	0	0	0	0	0	0	0	0	0	0	0	0	0	0	0	0	0	0	1
LS2	LS2_sbin.43		Bacteria	Actinobacteriota	Acidimicrobiia	Acidimicrobiales	JAAYBP01			73.28	0	Medium	0	0	0	0	0	0	0	0	0	0	0	0	0	0	0	0	0	0	0	0	0	0	0	0	0	0	0	0	0	0	0	0	1	0	0	0	0
LS2	LS2_sbin.44		Bacteria	Actinobacteriota	Thermoleophilia	Gaiellales	Gaiellaceae	JACCTQ01		85.92	2.59	Medium	0	0	0	0	1	1	0	0	0	0	0	0	0	0	0	0	0	0	0	0	0	0	0	0	0	0	0	0	0	0	0	0	0	0	0	0	0
LS2	LS2_sbin.46		Bacteria	Verrucomicrobiota	Verrucomicrobiae	Chthoniobacterales	UBA10450	Palsa-1392		82.61	2.36	Medium	0	0	0	0	0	0	0	0	0	0	0	0	0	0	0	0	0	0	0	0	0	0	0	0	0	0	0	0	1	0	0	0	0	0	0	0	0
LS2	LS2_sbin.47		Bacteria	Patescibacteria	Microgenomatia	Levybacterales	UBA12049	JACDET01		69.47	0.99	Medium	0	0	0	0	1	0	0	0	0	0	0	0	0	0	0	0	0	0	0	0	0	0	0	0	0	0	0	0	0	0	0	0	0	0	0	0	0
LS2	LS2_sbin.48		Bacteria	Gemmatimonadota	Gemmatimonadetes	Gemmatimonadales	Gemmatimonadaceae	UBA4720		91.14	6.14	Medium	0	0	0	0	0	0	0	0	0	0	0	0	1	0	0	0	0	0	0	0	0	0	0	0	0	0	1	0	0	0	0	0	0	0	0	0	1
LS2	LS2_sbin.5		Bacteria	Actinobacteriota	Thermoleophilia	Gaiellales	Gaiellaceae	UBA5186		69.83	2.67	Medium	0	0	0	0	0	0	0	1	0	0	0	0	0	0	0	0	0	0	0	0	0	0	0	0	0	0	0	0	0	0	0	0	0	0	0	0	0
LS2	LS2_sbin.50		Bacteria	Patescibacteria	Saccharimonadia	Saccharimonadales	JACDFO01			55.78	1.98	Medium	0	0	0	0	0	0	0	0	0	0	0	0	0	0	0	0	0	0	0	0	0	0	0	0	0	0	0	0	0	0	0	0	0	0	0	0	0
LS2	LS2_sbin.52		Bacteria	Chloroflexota	Limnocylindria	Limnocylindrales	CSP1-4	JAFMJV01		88.58	2.78	Medium	0	0	0	0	0	0	0	0	0	0	0	0	0	0	0	0	0	0	0	0	0	0	0	0	0	0	0	0	0	0	0	0	0	0	0	1	0
LS2	LS2_sbin.53		Bacteria	Actinobacteriota	Acidimicrobiia	Acidimicrobiales				86.45	5.13	Medium	0	0	0	0	0	0	0	0	0	0	0	0	0	0	0	0	0	0	0	0	0	0	0	0	0	0	0	0	0	0	0	0	0	0	0	0	0
LS2	LS2_sbin.54		Bacteria	Acidobacteriota	Thermoanaerobaculia	UBA5066	Gp7-AA6			91.38	1.71	High	0	0	0	0	0	1	0	0	0	0	0	0	0	0	0	0	0	0	0	0	0	0	0	0	0	0	0	0	0	0	0	0	0	0	0	0	0
LS2	LS2_sbin.55		Bacteria	Dormibacterota	Dormibacteria	Dormibacterales	Dormibacteraceae			65.15	0	Medium	0	0	0	0	0	0	0	1	0	0	0	0	0	0	0	0	0	0	0	0	0	0	0	0	0	0	0	0	0	0	0	0	0	0	0	0	0
LS2	LS2_sbin.56		Bacteria	Gemmatimonadota	Gemmatimonadetes	Gemmatimonadales	GWC2-71-9	JACDDX01		91.76	2.38	High	0	0	0	0	0	0	0	0	0	0	0	0	0	0	0	0	0	0	0	0	0	0	0	0	0	0	0	0	1	0	0	0	0	0	0	0	0
LS2	LS2_sbin.57		Bacteria	Cyanobacteria	Cyanobacteria	Leptolyngbyales	Leptolyngbyaceae			83.71	1.53	Medium	0	0	0	0	1	0	0	0	0	0	0	0	1	0	0	0	0	0	0	0	0	0	0	0	0	0	0	0	0	1	1	0	0	0	0	0	0
LS2	LS2_sbin.58		Bacteria	Acidobacteriota	Acidobacteriae	Acidobacteriales	DSPA01			74.63	3.42	Medium	0	0	0	0	0	0	0	0	0	0	0	0	0	0	0	0	0	0	0	0	0	0	0	0	0	0	0	0	0	0	0	0	0	0	0	0	0
LS2	LS2_sbin.6		Bacteria	Actinobacteriota	Actinomycetia	Propionibacteriales	Nocardioidaceae			93.26	1.04	High	0	0	0	0	0	1	0	0	0	0	0	0	1	0	0	0	0	0	0	0	0	0	1	0	0	0	0	0	0	0	0	0	0	0	0	0	0
LS2	LS2_sbin.60		Bacteria	Chloroflexota	Limnocylindria	Limnocylindria	QHBO01			96.3	0.23	High	0	0	0	0	0	0	0	0	0	0	0	0	0	0	0	0	0	0	0	0	0	0	0	0	0	0	0	0	0	0	0	0	0	0	0	0	0
LS2	LS2_sbin.61		Bacteria	Chloroflexota	Dehalococcoidia	Dehalococcoidia	DSGV01			53.46	3.51	Medium	0	0	0	0	1	0	0	1	0	0	0	0	0	0	0	0	0	0	0	0	0	0	0	0	0	0	0	0	0	0	0	0	0	0	0	0	0
LS2	LS2_sbin.62		Bacteria	Actinobacteriota	Actinomycetia	Mycobacteriales	JADGOV01			91.75	0.74	High	0	0	0	0	0	0	0	0	0	0	0	0	0	0	0	0	0	0	0	0	0	1	0	0	0	0	0	0	0	0	0	0	0	0	0	0	0
LS2	LS2_sbin.63		Bacteria	Cyanobacteria	Cyanobacteria	Leptolyngbyales	Leptolyngbyaceae	Phormidesmis_A		64.29	3.34	Medium	0	0	0	0	0	1	0	0	0	0	0	0	0	0	0	0	0	0	0	0	0	0	0	0	0	0	0	0	0	1	0	1	0	0	0	0	1
LS2	LS2_sbin.65		Bacteria	Actinobacteriota	Actinomycetia	Mycobacteriales	QHCD01			90.26	0.51	High	0	0	0	0	0	0	0	0	0	0	0	0	0	0	0	0	0	0	0	0	0	0	0	0	0	0	0	0	0	0	0	0	0	0	0	0	0
LS2	LS2_sbin.66		Bacteria	Chloroflexota	Anaerolineae	UBA4142	SHND01			87.31	1.33	Medium	0	0	0	0	1	0	0	0	0	0	0	0	0	1	0	0	0	0	0	0	0	0	0	0	0	0	1	0	0	0	0	0	0	0	0	0	0
LS2	LS2_sbin.67		Bacteria	Actinobacteriota	Actinomycetia	Propionibacteriales	Nocardioidaceae	JACCUS01		82.33	7.5	Medium	0	0	0	0	0	0	0	0	0	0	0	0	1	0	0	0	0	0	0	0	0	0	0	0	0	0	0	0	0	0	0	0	0	0	0	0	0
LS2	LS2_sbin.68		Bacteria	Actinobacteriota	Acidimicrobiia	Acidimicrobiales	CADCTF01			68.97	0	Medium	0	0	0	0	0	1	0	0	0	0	0	0	0	0	0	0	0	0	0	0	0	0	0	0	0	0	0	0	0	0	0	0	0	0	0	0	1
LS2	LS2_sbin.69		Bacteria	Actinobacteriota	Actinomycetia	Propionibacteriales	Nocardioidaceae			83.33	0.51	Medium	0	0	0	0	0	0	0	0	0	0	0	0	0	0	0	0	0	0	0	0	0	0	0	0	0	0	0	0	0	0	0	0	0	0	0	0	0
LS2	LS2_sbin.7		Bacteria	Actinobacteriota	Thermoleophilia	Gaiellales	Gaiellaceae			66.24	0.86	Medium	0	0	0	0	0	0	0	0	0	0	0	0	0	0	0	0	0	0	0	0	0	0	0	0	0	0	0	0	0	0	0	0	0	0	0	0	0
LS3	LS3_sbin.1		Bacteria	Acidobacteriota	Acidobacteriae	Bryobacterales	Bryobacteraceae			82.18	2.17	Medium	0	0	0	0	0	0	0	0	0	0	0	0	0	1	0	0	0	0	0	0	0	0	0	0	0	0	1	1	0	0	0	0	0	0	0	0	0
LS3	LS3_sbin.10		Bacteria	Actinobacteriota	Acidimicrobiia	Acidimicrobiales	CADCSY01			78.63	7.69	Medium	0	0	0	0	0	1	0	0	0	0	0	0	1	1	0	0	0	0	0	0	0	0	0	0	0	0	0	0	0	0	0	0	0	0	0	0	0
LS3	LS3_sbin.11		Bacteria	Actinobacteriota	Acidimicrobiia	Acidimicrobiales	AC-14			54.31	0	Medium	0	0	0	0	0	1	0	0	0	0	0	0	0	1	0	0	0	0	0	0	0	0	0	0	0	0	0	0	0	0	0	0	0	0	0	0	0
LS3	LS3_sbin.12		Bacteria	Actinobacteriota	Acidimicrobiia	Acidimicrobiales	CADCTF01			83.95	3.85	Medium	0	0	0	0	0	1	0	0	0	0	0	0	0	0	0	0	0	0	0	0	0	0	0	0	0	0	0	0	0	0	0	0	1	0	0	0	0
LS3	LS3_sbin.13		Bacteria	Chloroflexota	Chloroflexia	Thermomicrobiales	CADCWN01			76.26	1.6	Medium	0	0	0	0	0	0	0	0	0	0	0	0	1	0	0	0	0	0	0	0	0	0	0	0	0	0	0	0	0	0	0	0	0	0	0	0	0
LS3	LS3_sbin.15		Bacteria	Actinobacteriota	Acidimicrobiia	Acidimicrobiales	AC-14			91.45	2.14	High	0	0	0	0	1	1	0	1	0	0	0	0	0	0	0	0	0	0	0	0	0	0	0	0	0	0	0	0	0	0	0	0	1	0	0	0	0
LS3	LS3_sbin.16		Bacteria	Gemmatimonadota	Gemmatimonadetes	Gemmatimonadales	Gemmatimonadaceae			89.86	3.4	Medium	0	0	0	0	0	0	0	0	0	0	0	0	1	0	0	0	0	0	0	0	0	0	0	0	0	0	1	0	0	0	0	0	0	0	0	0	0
LS3	LS3_sbin.17		Bacteria	Actinobacteriota	Thermoleophilia	Gaiellales	F1-60-MAGs149			57.04	9.2	Medium	0	0	0	0	0	0	0	1	0	0	0	0	0	0	0	0	0	0	0	0	0	0	0	0	0	0	0	0	0	0	0	0	0	0	0	0	0
LS3	LS3_sbin.19		Bacteria	Acidobacteriota	Blastocatellia	Pyrinomonadales	Pyrinomonadaceae	GCA002050365		68.72	2.66	Medium	0	0	0	0	0	0	0	0	0	0	0	0	0	0	0	0	0	0	0	0	0	0	0	0	0	0	0	0	0	0	0	0	1	0	0	0	0
LS3	LS3_sbin.2		Bacteria	Patescibacteria	Saccharimonadia	Saccharimonadales	UBA4665			72.38	0.93	Medium	0	0	0	0	1	0	0	0	0	0	0	0	0	0	0	0	0	0	0	0	0	0	0	0	0	0	0	0	0	0	0	0	0	0	0	0	0
LS3	LS3_sbin.20		Bacteria	Chloroflexota	Chloroflexia	Thermomicrobiales				77.34	4.89	Medium	0	0	0	0	0	0	0	0	0	0	0	0	0	1	0	0	0	0	0	0	0	0	0	0	0	0	0	0	0	0	0	0	0	0	0	0	0
LS3	LS3_sbin.21		Bacteria	Verrucomicrobiota	Verrucomicrobiae	Chthoniobacterales	UBA10450	JACCXL01		100	2.7	High	0	0	0	0	0	0	0	0	0	0	0	0	0	0	0	0	0	0	0	0	0	0	0	0	0	0	0	0	0	0	0	0	0	0	0	0	1
LS3	LS3_sbin.22		Bacteria	Gemmatimonadota	Gemmatimonadetes	Gemmatimonadales	Gemmatimonadaceae			66.72	1.1	Medium	0	0	0	0	0	0	0	0	0	0	0	0	0	0	0	0	0	0	0	0	0	0	0	0	0	0	0	0	0	0	0	0	0	0	0	0	0
LS3	LS3_sbin.24		Bacteria	Actinobacteriota	Thermoleophilia	Solirubrobacterales	Solirubrobacteraceae	JACCYI01		88.18	0.14	Medium	0	0	0	0	0	1	0	0	0	0	0	0	0	0	0	0	0	0	0	0	0	0	0	0	0	0	0	0	0	0	0	0	1	0	0	0	0
LS3	LS3_sbin.25		Bacteria	Actinobacteriota	Thermoleophilia	Solirubrobacterales	Thermoleophilaceae	JAAYBF01		83.74	2.59	Medium	0	0	0	0	1	1	0	0	0	0	0	0	0	0	0	0	0	0	0	0	0	0	0	0	0	0	0	0	0	0	0	0	0	0	0	0	0
LS3	LS3_sbin.26		Bacteria	Acidobacteriota	Blastocatellia	Pyrinomonadales	Pyrinomonadaceae	GCA002050365		95.37	5.63	Medium	0	0	0	0	0	0	0	0	0	0	0	0	0	0	0	0	0	0	0	0	0	0	0	0	0	0	0	1	0	0	0	0	1	0	0	0	0
LS3	LS3_sbin.27		Bacteria	Actinobacteriota	Actinomycetia	Propionibacteriales	Nocardioidaceae			82.9	2.71	Medium	0	0	0	0	0	0	0	0	0	0	0	0	0	0	0	0	0	0	0	0	0	0	0	0	0	0	0	0	0	0	0	0	0	0	0	0	0
LS3	LS3_sbin.28		Bacteria	Actinobacteriota	Thermoleophilia	Gaiellales	Gaiellaceae	UBA5186		89.08	0.07	Medium	0	0	0	0	1	0	0	0	0	0	0	0	0	1	0	0	0	0	0	0	0	0	0	0	0	0	0	0	0	0	0	0	0	0	0	0	0
LS3	LS3_sbin.29		Bacteria	Chloroflexota	Chloroflexia	Thermomicrobiales	UBA6265			64.07	4.72	Medium	0	0	0	0	1	0	0	0	0	0	0	0	0	0	0	0	0	0	0	0	0	0	0	0	0	0	0	0	0	0	0	0	0	0	0	0	0
LS3	LS3_sbin.30		Bacteria	Chloroflexota	Chloroflexia	Thermomicrobiales				85.86	2.83	Medium	0	0	0	0	0	0	0	0	0	0	0	0	1	0	0	0	0	0	0	0	0	0	0	0	0	0	0	0	0	0	0	0	0	0	0	0	0
LS3	LS3_sbin.32		Bacteria	Actinobacteriota	Thermoleophilia	Solirubrobacterales	Solirubrobacteraceae	JACCYI01		71.24	5.01	Medium	0	0	0	0	0	0	0	1	0	0	0	0	0	1	0	0	0	0	0	0	0	0	0	0	0	0	0	0	0	0	0	0	1	0	0	0	1
LS3	LS3_sbin.33		Bacteria	Chloroflexota	Chloroflexia	Chloroflexia	JADMIH01			63.26	1.38	Medium	0	0	0	0	0	0	0	0	0	0	0	0	0	1	0	0	0	0	0	0	0	0	0	0	0	0	0	0	0	0	0	0	0	0	0	0	0
LS3	LS3_sbin.35		Bacteria	Armatimonadota	Armatimonadia	Armatimonadales	Capsulimonadaceae			51.01	4.78	Medium	1	0	0	0	1	0	0	0	0	0	0	0	0	0	0	0	1	0	0	0	0	0	0	0	0	0	1	0	0	0	0	0	0	0	0	0	0
LS3	LS3_sbin.36		Bacteria	Verrucomicrobiota	Verrucomicrobiae	Chthoniobacterales	UBA10450			66.89	5.41	Medium	0	0	0	0	0	0	0	0	0	0	0	0	0	0	0	0	0	0	0	0	0	0	0	0	0	0	0	0	0	0	0	0	0	0	0	0	0
LS3	LS3_sbin.37		Bacteria	Actinobacteriota	Actinomycetia	Mycobacteriales	JADGOV01			84.8	1.68	Medium	0	0	0	0	0	0	0	0	0	0	0	0	0	0	0	0	0	0	0	0	0	1	0	0	0	0	0	0	0	0	0	0	0	0	0	0	0
LS3	LS3_sbin.38		Bacteria	Actinobacteriota	Thermoleophilia	Solirubrobacterales	Solirubrobacteraceae			67.54	0.85	Medium	0	0	0	0	0	1	0	0	0	0	0	0	0	0	0	0	0	0	0	0	0	0	0	0	0	0	0	0	0	0	0	0	0	0	0	0	0
LS3	LS3_sbin.4		Bacteria	Verrucomicrobiota	Verrucomicrobiae	Chthoniobacterales	UBA10450	Palsa-1392		93.24	2.7	High	0	0	0	0	0	0	0	0	0	0	0	0	0	0	0	0	0	0	0	0	0	0	0	0	0	0	1	0	0	0	0	0	0	0	0	0	0
LS3	LS3_sbin.43		Bacteria	Actinobacteriota	Actinomycetia	Mycobacteriales	Pseudonocardiaceae	GCA003244245		76.36	0	Medium	0	0	0	0	0	1	0	0	0	0	0	0	0	1	0	0	0	0	0	0	0	0	1	0	0	0	0	0	0	0	0	0	0	0	0	0	1
LS3	LS3_sbin.45		Bacteria	Actinobacteriota	Actinomycetia	Mycobacteriales	Jatrophihabitantaceae			50.09	0.86	Medium	0	0	0	0	1	0	0	0	0	0	0	0	0	0	0	0	0	0	0	0	0	0	0	0	0	0	0	0	0	0	0	0	0	0	0	0	0
LS3	LS3_sbin.47		Bacteria	Actinobacteriota	Acidimicrobiia	Acidimicrobiales	Acidimicrobiales	CADCTB01		93.51	5.65	Medium	0	0	0	0	0	1	0	1	0	0	0	0	1	0	0	0	0	0	0	0	0	0	0	0	0	0	0	0	0	0	0	0	0	0	0	0	1
LS3	LS3_sbin.48		Bacteria	Proteobacteria	Alphaproteobacteria	Acetobacterales	Acetobacteraceae	CAHJXG01		74.58	0.68	Medium	0	0	0	0	0	0	0	0	0	0	0	0	1	0	0	0	0	0	0	0	0	0	0	0	0	0	0	0	0	0	0	0	1	0	0	0	0
LS3	LS3_sbin.5		Bacteria	Bacteroidota	Bacteroidia	Chitinophagales	Chitinophagaceae	Flaviaesturariibacter		74.4	3.2	Medium	0	0	0	0	0	0	0	0	0	0	0	0	1	0	0	0	0	0	0	0	0	0	0	0	0	0	0	0	0	0	0	0	0	0	0	0	0
LS3	LS3_sbin.7		Bacteria	Actinobacteriota	Actinomycetia	Actinomycetales	Dermatophilaceae	Lapillicoccus		84.85	4.28	Medium	0	0	0	0	0	1	0	1	0	0	0	0	0	0	0	0	0	0	0	0	0	0	0	0	0	0	0	0	0	0	0	0	0	0	0	0	0
LS3	LS3_sbin.8		Bacteria	Actinobacteriota	Thermoleophilia	Solirubrobacterales	Solirubrobacteraceae	AC-38		83.33	4.13	Medium	0	0	0	0	0	1	0	1	0	0	0	0	0	0	0	0	0	0	0	0	0	0	0	0	0	0	0	0	0	0	0	0	0	0	0	0	0
LS3	LS3_sbin.9		Bacteria	Chloroflexota	Chloroflexia	Chloroflexia	Chloroflexia	JADMIH01		88.69	2.84	Medium	0	0	0	0	0	0	0	0	0	0	0	0	0	0	0	0	0	0	0	0	0	0	0	0	0	0	0	0	0	0	0	0	0	0	0	0	0
LS4	LS4_concoct.038		Bacteria	Proteobacteria	Gammaproteobacteria	Xanthomonadales	Xanthomonadaceae	CAU-1598		88.85	2.1	Medium	0	0	0	0	0	0	0	0	0	0	0	0	0	1	0	0	1	0	0	0	0	0	0	0	0	0	1	1	0	0	0	0	0	0	0	0	0
LS4	LS4_concoct.067		Bacteria	Proteobacteria	Alphaproteobacteria	Sphingomonadales	Sphingomonadaceae	Allosphingosinicella		98.58	0.88	High	0	0	0	0	0	0	0	0	0	0	0	0	0	0	0	0	0	0	0	1	0	0	0	0	0	0	0	0	0	0	0	0	1	0	0	0	0
LS4	LS4_concoct.149		Bacteria	Actinobacteriota	Actinomycetia	Propionibacteriales	Propionibacteriaceae	Arachnia		81.96	3.36	Medium	0	0	0	0	0	0	1	0	0	0	0	0	0	1	0	0	0	0	0	0	0	1	1	0	0	0	1	1	0	0	0	1	0	0	0	0	0
LS4	LS4_concoct.189		Bacteria	Chloroflexota	Chloroflexia	Thermomicrobiales	Thermomicrobiales	UBA6265		66.25	1.21	Medium	0	0	0	0	0	0	0	0	0	0	0	0	0	1	0	0	0	0	0	0	0	0	0	0	0	0	1	0	1	0	0	0	0	0	0	0	0
LS4	LS4_concoct.218		Bacteria	Myxococcota	Polyangia	Polyangiales	Polyangiales			91.54	3.63	High	0	0	0	0	0	0	0	0	0	0	0	0	1	1	0	0	0	0	0	1	0	0	0	1	0	0	1	1	0	0	0	0	1	0	0	0	0
LS4	LS4_concoct.229		Bacteria	Bdellovibrionota	Bdellovibrionia_A	Bdellovibrionia_A	UBA1018	JACMQW01		80.85	6.03	Medium	0	0	0	0	0	0	0	0	0	0	0	0	0	1	0	0	0	0	0	0	0	0	0	0	0	0	0	0	0	0	0	0	0	0	0	0	0
LS4	LS4_concoct.240		Bacteria	Myxococcota	Polyangia	Polyangia	Palsa-1104_A			93.87	6.26	Medium	0	0	0	0	1	0	0	0	0	0	0	0	0	0	0	0	0	0	0	1	0	0	0	0	0	0	0	1	0	0	0	0	0	0	0	0	0
LS4	LS4_maxbin2.071		Bacteria	Patescibacteria	Saccharimonadia	Saccharimonadia	Saccharimonadales			61.73	1.7	Medium	0	0	0	0	0	0	0	0	0	0	0	0	0	0	0	0	0	0	0	0	0	0	0	0	0	0	0	0	0	0	0	0	0	0	0	0	0
LS4	LS4_maxbin2.074		Bacteria	Gemmatimonadota	Gemmatimonadetes	Longimicrobiales	Longimicrobiales	VEPF01		88.61	3.4	Medium	0	0	0	0	0	0	0	0	0	0	0	0	0	0	0	0	0	0	0	0	0	0	0	0	1	0	1	1	0	0	0	0	1	0	0	0	0
LS4	LS4_maxbin2.208		Bacteria	Bacteroidota	Bacteroidia	Flavobacteriales	PHOS-HE28	PHOS-HE28		87.7	3.23	Medium	0	0	0	0	0	0	0	0	0	0	0	0	0	1	0	0	0	0	0	0	0	0	0	0	0	0	0	1	1	0	0	0	1	0	0	0	0
LS4	LS4_maxbin2.396		Bacteria	Bacteroidota	Bacteroidia	Chitinophagales	Chitinophagaceae	Ferruginibacter		94.26	1.72	High	0	0	0	0	0	0	0	0	0	0	0	0	0	1	0	0	0	0	0	0	0	0	0	0	0	0	1	1	1	0	0	0	0	0	0	0	0
LS4	LS4_maxbin2.429		Bacteria	Bacteroidota	Bacteroidia	Chitinophagales	Chitinophagaceae	Ferruginibacter		95.27	2.22	High	0	0	0	0	0	0	0	0	0	0	0	0	0	0	0	0	0	0	0	0	0	0	0	0	1	0	0	0	1	0	0	1	0	0	0	0	0
LS4	LS4_metabat2.002		Bacteria	Acidobacteriota	Blastocatellia	Pyrinomonadales	Pyrinomonadaceae	OLB17		92.31	2.56	High	0	0	0	0	0	0	0	0	0	0	0	0	1	0	0	0	0	0	0	0	0	0	0	0	0	0	0	1	0	0	0	0	1	0	0	0	0
LS4	LS4_metabat2.004		Bacteria	Patescibacteria	Saccharimonadia	Saccharimonadales	SLHW01			70.37	0	Medium	0	0	0	0	0	0	0	0	0	0	0	0	0	0	0	0	0	0	0	0	0	0	0	0	0	0	0	0	0	0	0	0	0	0	0	0	0
LS4	LS4_metabat2.009		Bacteria	Proteobacteria	Gammaproteobacteria	Burkholderiales	Burkholderiaceae	Aquabacterium_A		93.93	4.7	High	0	0	0	0	0	0	0	0	0	0	0	0	1	1	1	0	0	0	0	0	0	0	1	0	0	0	0	0	0	0	0	0	0	0	0	1	0
LS4	LS4_metabat2.011		Bacteria	Bacteroidota	Bacteroidia	Chitinophagales	Chitinophagaceae	JJ008		87.93	2.01	Medium	0	0	0	0	0	0	0	0	0	0	0	0	0	1	0	0	0	0	0	0	0	0	0	0	0	0	0	0	1	0	0	0	0	0	0	1	0
LS4	LS4_metabat2.019		Bacteria	Proteobacteria	Alphaproteobacteria	Rhodobacterales	Rhodobacteraceae	Sulfitobacter		94.5	5.02	Medium	0	0	0	0	0	0	0	0	0	0	0	0	1	1	1	0	0	0	0	0	0	0	0	0	0	0	0	1	0	0	1	0	1	0	0	1	0
LS4	LS4_metabat2.022		Bacteria	Proteobacteria	Gammaproteobacteria	Xanthomonadales	Xanthomonadaceae			96.7	3.24	High	0	0	0	0	0	0	0	0	0	0	0	0	0	1	0	0	0	0	0	0	0	0	0	1	0	1	1	1	0	0	0	0	1	0	0	0	0
LS4	LS4_metabat2.063		Bacteria	Actinobacteriota	Thermoleophilia	Solirubrobacterales	Solirubrobacteraceae	SEOHO-28		92.82	0.43	High	0	0	0	0	0	0	0	0	0	0	0	0	0	1	0	0	0	0	0	0	0	0	0	0	0	0	0	0	0	0	0	0	1	0	0	0	0
LS4	LS4_metabat2.065		Bacteria	Verrucomicrobiota	Verrucomicrobiae	Verrucomicrobiales	Akkermansiaceae	Luteolibacter		89.13	6.8	Medium	0	0	0	0	0	0	0	0	0	0	0	0	0	0	0	0	0	0	0	0	0	0	0	0	0	1	1	0	0	0	0	0	0	0	0	0	0
LS4	LS4_metabat2.068		Bacteria	Patescibacteria	Doudnabacteria	Doudnabacteria	UBA920			65.15	0.99	Medium	0	0	0	0	0	0	0	0	0	0	0	0	0	0	0	0	0	0	0	0	0	0	0	0	0	0	0	0	0	0	0	0	0	0	0	0	0
LS4	LS4_metabat2.075		Bacteria	Chlamydiota	Chlamydiia	Chlamydiales	Parachlamydiaceae			94.59	4.17	High	0	0	0	0	0	0	0	0	0	0	0	0	0	0	0	0	0	0	0	0	0	0	0	0	0	0	0	0	0	0	0	0	0	0	0	0	0
LS4	LS4_metabat2.077		Bacteria	Patescibacteria	Paceibacteria	Paceibacteria	UBA5272			76.57	0	Medium	0	0	0	0	0	0	0	0	0	0	0	0	0	0	0	0	0	0	0	0	0	0	0	0	0	0	1	0	0	0	0	0	0	0	0	0	0
LS4	LS4_metabat2.099		Bacteria	Patescibacteria	Patescibacteria	Patescibacteria	JACMRA01			65.05	0	Medium	0	0	0	0	0	0	0	0	0	0	0	0	0	0	0	0	0	0	0	0	0	0	0	0	0	0	0	0	0	0	0	0	0	0	0	0	0
LS4	LS4_metabat2.143		Bacteria	Actinobacteriota	Actinomycetia	Propionibacteriales	Nocardioidaceae	Aeromicrobium		95.54	7.3	Medium	0	0	0	0	0	0	0	0	0	0	0	0	0	0	0	0	0	0	0	0	0	0	0	0	0	0	0	0	0	0	0	0	1	0	0	0	0
LS4	LS4_metabat2.148		Bacteria	Bacteroidota	Bacteroidia	Chitinophagales	Chitinophagaceae	Segetibacter		91.45	5.01	Medium	0	0	0	0	0	0	0	0	0	0	0	0	1	0	0	0	0	0	0	1	0	0	0	0	0	0	0	0	1	0	0	0	0	0	0	0	0
LS4	LS4_metabat2.159		Bacteria	Verrucomicrobiota	Verrucomicrobiae	Verrucomicrobiales	Akkermansiaceae	Luteolibacter		96.94	4.07	High	0	0	0	0	1	0	0	0	0	0	0	0	0	0	0	0	0	0	0	0	0	0	0	0	0	0	1	0	0	0	0	0	0	0	0	0	0
LS4	LS4_metabat2.168		Bacteria	Planctomycetota	Planctomycetia	Pirellulales	Pirellulaceae			92.75	4.71	High	0	0	0	0	0	0	0	0	0	0	0	0	0	0	0	0	0	0	0	0	0	0	0	1	1	0	0	0	0	0	0	0	0	0	0	0	0
LS4	LS4_metabat2.197		Bacteria	Actinobacteriota	Acidimicrobiia	Acidimicrobiales	Acidimicrobiales	SZUA-35		98.29	5.15	Medium	0	0	0	0	0	0	0	0	0	0	0	0	1	1	0	0	0	0	0	0	0	0	0	0	0	0	0	0	0	0	0	0	1	0	0	0	0
LS4	LS4_metabat2.205		Bacteria	Actinobacteriota	Actinomycetia	Mycobacteriales	Geodermatophilaceae	Blastococcus		86.79	1.72	Medium	0	0	0	0	0	0	0	1	0	0	0	0	0	1	0	0	0	0	0	0	0	0	0	0	0	0	0	0	0	0	0	0	0	0	0	0	0
LS4	LS4_metabat2.211		Bacteria	Actinobacteriota	Thermoleophilia	Solirubrobacterales	Solirubrobacterales			95.52	5.32	Medium	0	0	0	0	0	0	0	0	0	0	0	0	0	0	0	0	0	0	0	0	0	0	0	0	0	0	0	1	0	0	0	0	0	0	0	0	0
LS4	LS4_metabat2.236		Bacteria	Actinobacteriota	Actinomycetia	Actinomycetales	Dermatophilaceae			52.75	1.62	Medium	0	0	0	0	0	0	0	0	0	0	0	0	0	1	0	0	0	0	0	0	0	0	0	0	0	0	0	0	0	0	0	0	0	0	0	0	0
LS4	LS4_metabat2.238		Bacteria	Chloroflexota	Dehalococcoidia	Tepidiformales	Tepidiformaceae	JACRBT01		87.49	3.96	Medium	0	0	0	0	0	0	0	0	0	0	0	0	0	1	0	0	0	0	0	0	0	0	0	0	0	0	1	0	0	0	0	0	0	0	0	0	0
LS4	LS4_metabat2.255		Bacteria	Actinobacteriota	Actinomycetia	Mycobacteriales	SCTD01			95.42	1.04	High	0	0	0	0	0	1	0	0	0	0	0	0	1	0	0	0	0	0	0	0	0	1	1	0	0	0	0	0	0	0	0	0	1	0	0	0	0
LS4	LS4_metabat2.269		Bacteria	Actinobacteriota	Acidimicrobiia	Acidimicrobiales	Acidimicrobiales	JACOTK01		97.44	1.28	High	0	0	0	0	0	0	0	0	0	0	0	0	0	0	0	0	1	0	0	0	0	0	0	0	0	0	0	0	0	0	0	0	1	0	0	0	0
LS4	LS4_metabat2.285		Bacteria	Bacteroidota	Bacteroidia	Chitinophagales	Chitinophagaceae	Ferruginibacter		95.32	3.08	High	0	0	0	0	0	0	0	0	0	0	0	0	0	1	0	0	0	0	0	0	0	0	0	0	0	0	0	0	1	0	0	0	0	0	0	0	0
LS4	LS4_metabat2.286		Bacteria	Proteobacteria	Alphaproteobacteria	Sphingomonadales	Sphingomonadaceae	Novosphingobium		87.1	4.53	Medium	0	0	0	0	0	0	0	0	0	0	0	0	0	1	0	0	0	0	0	0	0	0	1	0	0	0	0	0	0	0	0	1	1	0	0	0	0
LS4	LS4_metabat2.329		Bacteria	Proteobacteria	Alphaproteobacteria	Micropepsales	Micropepsaceae	Rhizomicrobium		84.75	3.26	Medium	0	0	0	0	0	0	0	0	0	0	0	0	0	1	0	0	0	0	0	0	0	0	0	0	0	0	0	1	0	0	0	0	1	0	0	0	0
LS4	LS4_metabat2.334		Bacteria	Bacteroidota	Bacteroidia	Cytophagales	Spirosomaceae	Persicitalea		79.11	0.82	Medium	0	0	0	0	0	0	0	0	0	0	0	0	0	0	0	0	0	0	0	0	0	0	0	0	0	0	1	0	0	0	0	1	0	0	0	0	0
LS4	LS4_metabat2.337		Bacteria	Proteobacteria	Alphaproteobacteria	Acetobacterales	Acetobacteraceae	Belnapia		90.84	7.88	Medium	0	0	0	0	0	0	0	0	0	0	0	0	1	1	0	0	0	0	0	0	0	0	1	0	0	1	0	0	0	0	1	0	0	0	0	0	0
LS4	metawrap_LS4_11		Bacteria	Bacteroidota	Bacteroidia	Flavobacteriales	Flavobacteriaceae	Gillisia	Gillisia limnaea	62.07	3.45	Medium	0	0	0	0	0	0	0	0	0	0	0	0	0	0	0	0	0	0	0	0	0	0	0	0	0	1	1	0	0	0	0	1	1	0	0	0	0
LS4	metawrap_LS4_12		Bacteria	Cyanobacteria	Cyanobacteria	Phormidesmiales	Phormidesmiaceae	Nodosilinea		95.92	1.27	High	0	0	0	0	0	1	0	0	0	0	0	0	0	0	0	0	0	0	0	0	0	0	0	0	0	0	0	1	0	1	1	0	0	0	0	0	0
LS4	metawrap_LS4_16		Bacteria	Actinobacteriota	Actinomycetia	Propionibacteriales	Nocardioidaceae	Nocardioides		71.11	0.78	Medium	0	0	0	0	0	0	0	0	0	0	0	0	1	1	0	0	0	0	0	0	0	0	0	0	0	0	0	0	0	0	0	1	0	0	0	0	0
LS4	metawrap_LS4_18		Bacteria	Actinobacteriota	Actinomycetia	Mycobacteriales	Mycobacteriaceae	Antrihabitans		96.71	1.02	High	0	0	0	0	0	0	0	0	0	0	0	0	1	1	0	0	0	0	0	0	0	0	1	0	0	0	0	0	0	0	0	0	1	0	0	0	0
LS4	metawrap_LS4_2		Bacteria	Cyanobacteria	Cyanobacteria	Phormidesmiales	Phormidesmiaceae	Phormidesmis	Phormidesmis priestleyi_A	97.01	0.41	High	0	0	0	0	0	1	0	0	0	0	0	0	0	0	0	0	0	0	0	0	0	0	0	0	0	0	0	0	0	1	1	1	0	0	0	0	1
LS4	metawrap_LS4_20		Bacteria	Bacteroidota	Bacteroidia	Flavobacteriales	Flavobacteriaceae	Maribacter		96.48	1.48	High	0	0	0	0	0	0	0	0	0	0	0	0	0	1	0	0	0	0	0	0	0	0	0	0	0	0	1	0	0	0	0	1	1	0	0	0	0
LS4	metawrap_LS4_21		Bacteria	Actinobacteriota	Actinomycetia	Actinomycetales	Dermatophilaceae	Ornithinicoccus_A		92.54	1.08	High	0	0	0	0	0	0	0	0	0	0	0	0	0	0	0	0	0	0	0	0	0	1	1	0	0	0	0	0	0	0	0	0	0	0	0	0	0
LS4	metawrap_LS4_26		Bacteria	Cyanobacteria	Cyanobacteria	Cyanobacteriales	Microcoleaceae	Microcoleus		70.59	3.85	Medium	0	0	0	0	0	0	0	0	0	0	0	0	1	0	0	0	0	0	0	0	0	0	0	0	0	0	0	0	0	1	1	0	0	0	0	0	0
LS4	metawrap_LS4_27		Bacteria	Bacteroidota	Bacteroidia	Flavobacteriales	Flavobacteriaceae	Gillisia		65.62	3.84	Medium	0	0	0	0	0	0	0	0	0	0	0	0	0	0	0	0	0	0	0	0	0	0	0	0	0	0	0	0	0	0	0	1	1	0	0	0	0
LS4	metawrap_LS4_30		Bacteria	Actinobacteriota	Actinomycetia	Propionibacteriales	Nocardioidaceae	Aeromicrobium		50.16	1.72	Medium	0	0	0	0	1	0	0	0	0	0	0	0	1	0	0	0	0	0	0	0	0	0	0	0	0	0	0	0	0	0	0	0	1	0	0	0	1
LS4	metawrap_LS4_31		Bacteria	Acidobacteriota	Blastocatellia	Pyrinomonadales	Pyrinomonadaceae	OLB17		94.02	2.74	High	0	0	0	0	1	0	0	0	0	0	0	0	1	1	0	0	0	0	0	0	0	0	0	0	0	0	0	1	0	0	0	0	0	0	0	0	0
LS4	metawrap_LS4_33		Bacteria	Patescibacteria	Saccharimonadia	Saccharimonadales	Saccharimonadales	UBA4729		50.88	3.51	Medium	0	0	0	0	0	0	0	0	0	0	0	0	0	0	0	0	0	0	0	0	0	0	0	0	0	0	0	0	0	0	0	0	0	0	0	0	0
LS4	metawrap_LS4_35		Bacteria	Actinobacteriota	Acidimicrobiia	Acidimicrobiales	CADCTF01			96.27	1.71	High	0	0	0	0	0	1	0	0	0	0	0	0	0	0	0	0	0	0	0	0	0	0	0	0	0	0	0	0	0	0	0	0	1	0	0	0	1
LS4	metawrap_LS4_36		Bacteria	Bacteroidota	Bacteroidia	Flavobacteriales	Flavobacteriaceae	Gillisia		79.31	3.45	Medium	0	0	0	0	0	0	0	0	0	0	0	0	0	0	0	0	0	0	0	0	0	0	0	0	0	1	1	0	1	0	0	0	1	0	0	0	0
LS4	metawrap_LS4_38		Bacteria	Proteobacteria	Gammaproteobacteria	Xanthomonadales	Rhodanobacteraceae	Dokdonella		94.42	1.85	High	0	0	0	0	0	0	0	0	0	0	0	0	0	1	0	0	0	0	0	0	0	0	0	0	0	0	1	1	0	0	0	0	1	0	0	0	0
LS4	metawrap_LS4_39		Bacteria	Actinobacteriota	Actinomycetia	Mycobacteriales	Mycobacteriales	SCTD01		57.76	0	Medium	0	0	0	0	0	0	0	0	0	0	0	0	1	1	0	0	0	0	0	0	0	0	1	0	0	0	0	0	0	0	0	1	0	0	1	0	0
LS4	metawrap_LS4_40		Bacteria	Actinobacteriota	Acidimicrobiia	Acidimicrobiales	Acidimicrobiales	CADCSY01		82.12	4.27	Medium	0	0	0	0	1	0	0	0	0	0	0	0	0	0	0	0	0	0	0	0	0	0	0	0	0	0	1	1	0	0	0	0	0	0	0	0	0
LS4	metawrap_LS4_41		Bacteria	Proteobacteria	Alphaproteobacteria	Sphingomonadales	Sphingomonadaceae	Pseudopontixanthobacter_A		50.31	0	Medium	0	0	0	0	0	0	0	0	0	0	0	0	0	0	0	0	0	0	0	0	0	0	0	0	0	0	0	0	0	0	0	0	1	0	0	0	0
LS4	metawrap_LS4_50		Bacteria	Proteobacteria	Gammaproteobacteria	Pseudomonadales	Pseudohongiellaceae	UBA5078		51.55	6.9	Medium	0	0	0	0	0	0	0	0	0	0	0	0	0	1	0	0	0	0	0	1	0	0	0	0	0	0	0	1	0	0	0	0	0	0	0	0	0
LS4	metawrap_LS4_51		Bacteria	Chloroflexota	Limnocylindria	Limnocylindria	QHBO01	JACDBZ01		73.61	0	Medium	0	0	0	0	0	0	0	0	0	0	0	0	0	0	0	0	0	0	0	0	0	0	0	0	0	0	1	0	0	0	0	0	0	0	0	0	0
LS4	metawrap_LS4_57		Bacteria	Proteobacteria	Gammaproteobacteria	Xanthomonadales	Ahniellaceae			99.08	1.76	High	0	0	0	0	1	0	0	0	0	0	0	0	0	1	0	0	0	0	0	0	0	0	0	0	0	0	1	1	0	0	0	0	0	0	0	0	0
LS4	metawrap_LS4_58		Bacteria	Actinobacteriota	Acidimicrobiia	Acidimicrobiales	JACDCH01			90.93	5.73	Medium	0	0	0	0	0	0	0	0	0	0	0	0	1	1	0	0	0	0	0	0	0	0	0	0	0	0	1	0	0	0	0	0	1	0	0	0	1
LS4	metawrap_LS4_59		Bacteria	Actinobacteriota	Thermoleophilia	Solirubrobacterales	Solirubrobacteraceae	CADCVQ01		97.15	3.28	High	0	0	0	0	0	1	0	1	0	0	0	0	0	0	0	0	0	0	0	0	0	0	0	0	0	0	0	0	0	0	0	0	1	0	0	0	0
LS4	metawrap_LS4_6		Bacteria	Patescibacteria	Saccharimonadia	Saccharimonadales	Saccharimonadales	JACDFO01		69.47	1.6	Medium	0	0	0	0	0	0	0	0	0	0	0	0	0	0	0	0	0	0	0	0	0	0	0	0	0	0	0	0	0	0	0	0	0	0	0	0	0
LS4	metawrap_LS4_63		Bacteria	Actinobacteriota	Acidimicrobiia	Acidimicrobiales	Ilumatobacteraceae	Ilumatobacter_A		59.14	5.17	Medium	0	0	0	0	1	0	0	0	0	0	0	0	0	1	0	0	0	0	0	0	0	0	0	0	0	0	0	0	0	0	0	1	1	0	0	0	0
LS4	metawrap_LS4_65		Bacteria	Proteobacteria	Gammaproteobacteria	Xanthomonadales	Ahniellaceae			97.31	1.66	High	0	0	0	0	0	0	0	0	0	0	0	0	0	0	0	0	0	0	0	0	0	0	0	0	0	0	0	0	0	0	0	0	0	0	0	0	0
LS4	metawrap_LS4_66		Bacteria	Proteobacteria	Alphaproteobacteria	Sphingomonadales	Sphingomonadaceae	Allosphingosinicella		95.29	3.45	High	0	0	0	0	0	0	0	0	0	0	0	0	0	1	0	0	0	0	0	1	0	0	0	0	0	0	0	0	0	0	0	0	1	0	0	0	0
LS4	metawrap_LS4_67		Bacteria	Bacteroidota	Bacteroidia	Flavobacteriales	Flavobacteriaceae	Aquaticitalea		80.82	4.99	Medium	0	0	0	0	0	0	0	0	0	0	0	0	1	1	0	0	0	0	0	0	0	0	0	0	0	0	1	1	0	0	0	1	1	0	0	0	0
LS4	metawrap_LS4_68		Bacteria	Proteobacteria	Alphaproteobacteria	Sphingomonadales	Sphingomonadaceae	Sphingomicrobium		67.69	9.22	Medium	0	0	0	0	0	0	0	0	0	0	0	0	0	0	0	0	0	0	0	0	0	0	0	0	0	0	1	0	0	0	0	1	0	0	0	0	0
LS4	metawrap_LS4_71		Bacteria	Actinobacteriota	Acidimicrobiia	Acidimicrobiales	CAIXPF01	WHTX01		99.15	2.14	High	0	0	0	0	0	0	0	1	0	0	0	0	0	1	0	0	0	0	0	0	0	0	0	0	0	0	1	0	0	0	0	0	1	0	0	0	0
LS4	metawrap_LS4_73		Bacteria	Bacteroidota	Bacteroidia	Cytophagales	Hymenobacteraceae	Hymenobacter		80.19	4.37	Medium	0	0	0	0	1	0	0	0	0	0	0	0	0	1	1	0	0	0	0	0	0	0	0	0	0	0	0	0	0	0	0	1	0	0	0	0	0
LS4	metawrap_LS4_74		Bacteria	Cyanobacteria	Cyanobacteria	Phormidesmiales	Phormidesmiaceae	Nodosilinea		74.28	1.59	Medium	0	0	0	0	0	1	0	0	0	0	0	0	0	0	0	0	0	0	0	0	0	0	0	0	0	0	0	0	0	1	1	0	0	0	0	0	0
LS4	metawrap_LS4_9		Bacteria	Bacteroidota	Bacteroidia	Flavobacteriales	Flavobacteriaceae	Gillisia		68.97	3.45	Medium	0	0	0	0	0	0	0	0	0	0	0	0	0	0	0	0	0	0	0	0	0	0	0	0	0	0	1	1	0	0	0	1	1	0	0	0	0
LS5	LS5_sbin.1		Bacteria	Actinobacteriota	Acidimicrobiia	Acidimicrobiales	CADCSY01			94.25	2.99	High	0	0	0	0	0	1	0	0	0	0	0	0	0	0	0	0	0	0	0	0	0	0	0	0	0	0	0	0	0	0	0	0	0	0	0	0	0
LS5	LS5_sbin.10		Bacteria	Actinobacteriota	Actinomycetia	Euzebyales	Euzebyales			58.33	6.03	Medium	0	0	0	0	1	0	0	1	0	0	0	0	0	1	0	0	0	0	0	0	0	0	0	0	0	0	0	0	0	0	0	0	0	0	0	0	0
LS5	LS5_sbin.11		Bacteria	Planctomycetota	Phycisphaerae	Tepidisphaerales	Tepidisphaeraceae			85.81	3.98	Medium	0	0	0	0	0	0	0	0	0	0	0	0	0	1	0	0	0	0	0	1	0	0	0	0	0	0	0	0	0	0	0	0	0	0	0	0	0
LS5	LS5_sbin.12		Bacteria	Verrucomicrobiota	Verrucomicrobiae	Chthoniobacterales	UBA10450	Palsa-1392		85.68	3.59	Medium	0	0	0	0	0	0	0	0	0	0	0	0	0	0	0	0	0	0	0	0	0	0	0	0	0	0	0	0	0	0	0	0	0	0	0	0	0
LS5	LS5_sbin.13		Bacteria	Actinobacteriota	Actinomycetia	Mycobacteriales	Geodermatophilaceae	JACCQS01		71.03	3.45	Medium	0	0	0	0	0	1	0	1	0	0	0	0	0	1	0	0	0	0	0	0	0	0	0	0	0	0	0	0	0	0	0	0	0	0	0	0	0
LS5	LS5_sbin.14		Bacteria	Actinobacteriota	Thermoleophilia	Solirubrobacterales	Thermoleophilaceae	JAAYBF01		50.86	0	Medium	0	0	0	0	0	1	0	0	0	0	0	0	0	0	0	0	0	0	0	0	0	0	0	0	0	0	0	0	0	0	0	0	0	0	0	0	0
LS5	LS5_sbin.15		Bacteria	Verrucomicrobiota	Verrucomicrobiae	Chthoniobacterales	UBA10450	JACCTI01		86.22	4.73	Medium	0	0	0	0	0	0	0	0	0	0	0	0	0	1	0	0	0	0	0	0	0	0	0	0	0	0	0	0	1	0	0	0	0	0	0	0	0
LS5	LS5_sbin.16		Bacteria	Acidobacteriota	Blastocatellia	Pyrinomonadales	Pyrinomonadaceae	QQUY01		72.18	6.83	Medium	0	0	0	0	0	0	0	0	0	0	0	0	0	0	0	0	0	0	0	0	0	0	0	0	0	0	0	0	0	0	0	0	1	0	0	0	0
LS5	LS5_sbin.17		Bacteria	Chloroflexota	Limnocylindria	Limnocylindrales	CSP1-4			72.14	1.85	Medium	0	0	0	0	0	0	0	0	0	0	0	0	0	1	0	0	0	0	0	0	0	0	0	0	0	0	0	0	0	0	0	0	0	0	0	0	0
LS5	LS5_sbin.18		Bacteria	Actinobacteriota	Thermoleophilia	Solirubrobacterales	Solirubrobacteraceae	CADCVQ01		91.88	1.79	High	0	0	0	0	0	1	0	1	0	0	0	0	0	0	0	0	0	0	0	0	0	0	0	0	0	0	0	0	0	0	0	0	1	0	0	0	0
LS5	LS5_sbin.19		Bacteria	Actinobacteriota	Actinomycetia	Propionibacteriales	Nocardioidaceae			90.76	0.91	High	0	0	0	0	0	0	0	0	0	0	0	0	1	0	0	0	0	0	0	0	0	1	0	0	0	0	0	0	0	0	0	0	0	0	0	0	0
LS5	LS5_sbin.20		Bacteria	Actinobacteriota	Acidimicrobiia	Acidimicrobiales	JAAYBP01			83.31	1.28	Medium	0	0	0	0	0	1	0	0	0	0	0	0	0	1	0	0	0	0	0	0	0	0	0	0	0	0	0	0	0	0	0	0	1	0	0	0	0
LS5	LS5_sbin.23		Bacteria	Chloroflexota	Limnocylindria	Limnocylindrales	CSP1-4	Palsa-1032		67.78	3.24	Medium	0	0	0	0	0	0	0	0	0	0	0	0	0	0	0	0	0	0	0	0	0	0	0	0	0	0	1	0	0	0	0	0	0	0	0	1	0
LS5	LS5_sbin.25		Bacteria	Actinobacteriota	Actinomycetia	Euzebyales	Egibacteraceae	JACCXR01		83.5	3.76	Medium	0	0	0	0	1	0	0	1	0	0	0	0	0	0	0	0	0	0	0	0	0	0	0	0	0	0	0	0	0	0	0	0	0	0	0	0	0
LS5	LS5_sbin.26		Bacteria	Proteobacteria	Alphaproteobacteria	Sphingomonadales	Sphingomonadaceae			85.7	2.32	Medium	0	0	0	0	0	0	0	0	0	0	0	0	0	1	0	0	0	0	0	0	0	0	0	0	0	0	0	0	0	0	0	0	1	0	0	0	0
LS5	LS5_sbin.27		Bacteria	Chloroflexota	Chloroflexia	Thermomicrobiales	UBA6265	JACCVC01		94.97	0	High	0	0	0	0	0	0	0	0	0	0	0	0	1	1	0	0	0	0	0	0	0	0	0	0	0	0	1	0	0	0	0	0	0	0	0	0	0
LS5	LS5_sbin.28		Bacteria	Actinobacteriota	Actinomycetia	Actinomycetia	Actinomycetia			70.34	1.29	Medium	0	0	0	0	0	0	0	0	0	0	0	0	0	0	0	0	0	0	0	0	0	0	0	0	0	0	0	0	0	0	0	0	0	0	0	0	0
LS5	LS5_sbin.29		Bacteria	Actinobacteriota	Rubrobacteria	Rubrobacterales	Rubrobacteraceae	SIRX01		76.72	8.44	Medium	0	0	0	0	1	0	0	1	0	0	0	0	0	0	0	0	0	0	0	0	0	0	0	0	0	0	0	0	0	0	0	0	0	0	0	0	1
LS5	LS5_sbin.3		Bacteria	Chloroflexota	Limnocylindria	Limnocylindria	QHBO01	JACDBZ01		97.22	0.46	High	0	0	0	0	0	0	0	0	0	0	0	0	0	0	0	0	0	0	0	0	0	0	0	0	0	0	1	0	0	0	0	0	0	0	0	0	0
LS5	LS5_sbin.30		Bacteria	Chloroflexota	Chloroflexia	Thermomicrobiales	UBA6265			85.53	4.12	Medium	0	0	0	0	0	0	0	0	0	0	0	0	0	1	0	0	0	0	0	0	0	0	0	0	0	0	1	0	0	0	0	0	0	0	0	0	0
LS5	LS5_sbin.31		Bacteria	Actinobacteriota	Actinomycetia	Propionibacteriales	Nocardioidaceae	JACCVL01		73.28	4.31	Medium	0	0	0	0	0	0	0	0	0	0	0	0	0	1	0	0	0	0	0	0	0	1	0	0	0	0	0	0	0	0	0	0	1	0	0	0	0
LS5	LS5_sbin.33		Bacteria	Gemmatimonadota	Gemmatimonadetes	Longimicrobiales	Longimicrobiaceae			90.79	4.95	High	0	0	0	0	1	0	0	0	0	0	0	0	0	0	0	0	0	0	0	0	0	0	0	0	0	0	1	0	0	0	0	0	0	0	0	0	0
LS5	LS5_sbin.34		Bacteria	Gemmatimonadota	Gemmatimonadetes	Longimicrobiales	Longimicrobiaceae			86.16	6.14	Medium	0	0	0	0	1	0	0	1	0	0	0	0	0	1	0	0	0	0	0	0	0	0	0	0	0	0	1	0	0	0	0	0	0	0	0	0	0
LS5	LS5_sbin.35		Bacteria	Actinobacteriota	Acidimicrobiia	Acidimicrobiales	Acidimicrobiales	JAAYBP01		96.2	5.56	Medium	0	0	0	0	0	1	0	0	0	0	0	0	1	0	0	0	0	0	0	0	0	0	0	0	0	0	0	0	0	0	0	0	1	0	0	0	1
LS5	LS5_sbin.37		Bacteria	Actinobacteriota	Actinomycetia	Euzebyales	Egibacteraceae			98.29	1.98	High	0	0	0	0	0	1	0	1	0	0	0	0	1	0	0	0	0	0	0	0	0	0	0	0	0	0	0	0	0	0	0	0	0	0	0	0	0
LS5	LS5_sbin.38		Bacteria	Actinobacteriota	Actinomycetia	Nitriliruptorales				98.29	3.13	High	0	0	0	0	0	0	0	1	0	0	0	0	0	1	0	0	0	0	0	0	0	0	1	0	0	0	1	0	0	0	0	0	0	0	0	0	1
LS5	LS5_sbin.4		Bacteria	Chloroflexota	Limnocylindria	Limnocylindria	QHBO01	JACDBZ01		73.86	7.34	Medium	0	0	0	0	0	1	0	0	0	0	0	0	0	0	0	0	0	0	0	0	0	0	0	0	0	0	0	0	0	0	0	0	0	0	0	0	0
LS5	LS5_sbin.40		Bacteria	Actinobacteriota	Thermoleophilia	Solirubrobacterales	Solirubrobacterales			56.15	8.62	Medium	0	0	0	0	0	0	0	0	0	0	0	0	0	0	0	0	0	0	0	0	0	0	0	0	0	0	0	0	0	0	0	0	0	0	0	0	0
LS5	LS5_sbin.41		Bacteria	Bacteroidota	Rhodothermia	Rhodothermales				79.31	3.45	Medium	0	0	0	0	1	0	0	0	0	0	0	0	1	1	0	0	0	0	0	1	0	0	0	0	0	0	0	0	0	0	0	0	0	0	0	0	0
LS5	LS5_sbin.42		Bacteria	Actinobacteriota	Thermoleophilia	Solirubrobacterales	Solirubrobacteraceae			53.76	5.61	Medium	0	0	0	0	1	1	0	1	0	0	0	0	0	1	0	0	0	0	0	0	0	0	0	0	0	0	0	0	0	0	0	0	0	0	0	0	0
LS5	LS5_sbin.43		Bacteria	Bacteroidota	Rhodothermia	Rhodothermales				92.9	3.48	High	0	0	0	0	0	0	0	0	0	0	0	0	0	1	0	0	0	0	0	0	0	0	0	0	0	0	1	1	0	0	0	0	0	0	0	0	0
LS5	LS5_sbin.44		Bacteria	Gemmatimonadota	Gemmatimonadetes	Longimicrobiales	Longimicrobiaceae			54.54	4.5	Medium	0	0	0	0	0	0	0	0	0	0	0	0	0	0	0	0	0	0	0	0	0	0	0	0	0	0	1	0	0	0	0	0	0	0	0	0	0
LS5	LS5_sbin.45		Bacteria	Bacteroidota	Rhodothermia	Rhodothermales				65.52	0	Medium	0	0	0	0	0	0	0	0	0	0	0	0	0	1	0	0	0	0	0	0	0	0	0	0	0	0	1	0	0	0	0	0	0	0	0	0	0
LS5	LS5_sbin.46		Bacteria	Actinobacteriota	Actinomycetia	Propionibacteriales	Nocardioidaceae	JACDHG01		54.46	2.46	Medium	0	0	0	0	0	1	0	0	0	0	0	0	0	0	0	0	0	0	0	0	0	0	1	0	0	0	0	0	0	0	0	0	1	0	0	0	0
LS5	LS5_sbin.47		Bacteria	Acidobacteriota	Blastocatellia	Pyrinomonadales	Pyrinomonadaceae	QQUY01		50.67	1.71	Medium	0	0	0	0	0	0	0	0	0	0	0	0	1	0	0	0	0	0	0	0	0	0	0	0	0	0	0	0	0	0	0	0	0	0	0	0	0
LS5	LS5_sbin.48		Bacteria	Actinobacteriota	Actinomycetia	Actinomycetales	Dermatophilaceae	Ornithinicoccus_A		88.18	1.21	Medium	0	0	0	0	0	0	0	0	0	0	0	0	0	1	0	0	0	0	0	0	0	1	1	0	0	0	1	0	0	0	0	0	0	0	0	0	0
LS5	LS5_sbin.49		Bacteria	Actinobacteriota	Actinomycetia	Actinomycetia	JACCYY01			78.43	7.55	Medium	0	0	0	0	0	0	0	0	0	0	0	0	0	0	0	0	0	0	0	0	0	0	0	0	0	0	0	0	0	0	0	0	0	0	0	0	0
LS5	LS5_sbin.5		Bacteria	Actinobacteriota	Actinomycetia	Euzebyales	Euzebyaceae	Euzebya		87.63	2.71	Medium	0	0	0	0	1	0	0	0	0	0	0	0	1	0	0	0	0	0	0	0	0	0	0	0	0	0	1	0	0	0	0	0	0	0	0	0	1
LS5	LS5_sbin.50		Bacteria	Actinobacteriota	Acidimicrobiia	Acidimicrobiales	Ilumatobacteraceae	Ilumatobacter		80.4	5.13	Medium	0	0	0	0	0	0	0	1	0	0	0	0	1	0	0	0	0	1	0	0	0	0	0	0	0	0	1	0	0	0	0	0	1	0	0	0	0
LS5	LS5_sbin.51		Bacteria	Actinobacteriota	Thermoleophilia	Solirubrobacterales	Thermoleophilaceae	JACCUC01		75.47	3.5	Medium	0	0	0	0	1	0	0	0	0	0	0	0	1	1	0	0	0	0	0	0	0	0	0	0	0	0	0	0	0	0	0	0	0	0	0	0	0
LS5	LS5_sbin.54		Bacteria	Gemmatimonadota	Gemmatimonadetes	Longimicrobiales	Longimicrobiaceae			74.71	3.95	Medium	0	0	0	0	0	0	0	1	0	0	0	0	1	0	0	0	0	0	0	0	0	0	0	0	0	0	0	0	0	0	0	0	0	0	0	0	0
LS5	LS5_sbin.56		Bacteria	Bacteroidota	Bacteroidia	Cytophagales	Cyclobacteriaceae			95.67	1.39	High	0	0	0	0	0	0	0	0	0	0	0	0	0	0	0	0	0	0	0	0	0	0	0	0	0	0	0	0	0	0	0	0	0	0	0	0	0
LS5	LS5_sbin.57		Bacteria	Chloroflexota	Chloroflexia	Thermomicrobiales	UBA6265	CADCWL01		78.97	0.66	Medium	0	0	0	0	0	0	0	0	0	0	0	0	1	0	0	0	0	0	0	0	0	0	0	0	0	0	0	0	0	0	0	0	0	0	0	0	0
LS5	LS5_sbin.58		Bacteria	Chloroflexota	Limnocylindria	Limnocylindria	QHBO01	JACDBZ01		67.94	8.91	Medium	0	0	0	0	0	0	0	0	0	0	0	0	0	0	0	0	0	0	0	0	0	0	0	0	0	0	1	0	0	0	0	0	0	0	0	0	0
LS5	LS5_sbin.59		Bacteria	Actinobacteriota	Actinomycetia	Mycobacteriales	SCTD01	JAENVS01		71.99	8.2	Medium	0	0	0	0	0	0	0	0	0	0	0	0	0	0	0	0	0	0	0	0	0	0	0	0	0	0	0	0	0	0	0	0	0	0	0	0	0
LS5	LS5_sbin.6		Bacteria	Actinobacteriota	Actinomycetia	Propionibacteriales	Nocardioidaceae	JACCVL01		91.75	2.15	High	0	0	0	0	0	0	0	0	0	0	0	0	0	0	0	0	0	0	0	0	0	1	0	0	0	0	0	0	0	0	0	0	0	0	0	0	0
LS5	LS5_sbin.60		Bacteria	Verrucomicrobiota	Verrucomicrobiae	Chthoniobacterales	UBA10450	JACCTI01		53.22	8.21	Medium	0	0	0	0	0	0	0	0	0	0	0	0	0	0	0	0	0	0	0	0	0	0	0	0	0	0	0	0	0	0	0	0	0	0	0	0	0
LS5	LS5_sbin.7		Bacteria	Actinobacteriota	Actinomycetia	Actinomycetales	Quadrisphaeraceae			76.94	4.05	Medium	0	0	0	0	0	0	0	0	0	0	0	0	1	0	0	0	0	0	0	0	0	0	0	0	0	0	0	0	0	0	0	0	0	0	0	0	0
LS5	LS5_sbin.8		Bacteria	Actinobacteriota	Thermoleophilia	Solirubrobacterales	Thermoleophilaceae	JAAYBF01		52.31	3.3	Medium	0	0	0	0	1	0	0	0	0	0	0	0	0	0	0	0	0	0	0	0	0	0	0	0	0	0	0	0	0	0	0	0	0	0	0	0	0
LS5	LS5_sbin.9		Bacteria	Actinobacteriota	Thermoleophilia	Solirubrobacterales	Thermoleophilaceae	JACCZP01		90.66	4.89	High	0	0	0	0	0	0	0	0	0	0	0	0	0	0	0	0	0	0	0	0	0	0	0	0	0	0	0	0	0	0	0	0	0	0	0	0	0
LS6	LS6_sbin.1		Bacteria	Cyanobacteria	Cyanobacteria	Phormidesmiales	Phormidesmiaceae	Phormidesmis		76.62	2.26	Medium	0	0	0	0	0	0	0	0	0	0	0	0	0	0	0	0	0	0	0	0	0	0	0	0	0	0	0	0	0	0	1	0	0	0	0	0	0
LS6	LS6_sbin.10		Bacteria	Gemmatimonadota	Gemmatimonadetes	Gemmatimonadales	Gemmatimonadaceae			53.6	8.49	Medium	0	0	0	0	0	0	0	0	0	0	0	0	0	0	1	0	0	0	0	0	0	0	0	0	0	1	1	0	1	0	0	0	0	0	0	0	0
LS6	LS6_sbin.11		Bacteria	Chloroflexota	Anaerolineae	Aggregatilineales	Aggregatilineales	OLB15		87.21	1.52	Medium	0	0	0	0	0	0	0	0	0	0	0	0	0	1	0	0	0	0	0	0	0	0	0	0	0	0	0	0	0	0	0	0	0	0	0	0	0
LS6	LS6_sbin.12		Bacteria	Cyanobacteria	Cyanobacteria	Cyanobacteriales	Microcoleaceae	Microcoleus		72.07	1.44	Medium	0	0	0	0	0	1	0	0	0	0	0	0	1	0	0	0	0	0	0	0	0	0	0	0	0	0	0	0	0	1	1	0	0	0	0	0	0
LS6	LS6_sbin.13		Bacteria	Proteobacteria	Alphaproteobacteria	Reyranellales				78.69	1.06	Medium	0	0	0	0	0	0	0	0	0	0	0	0	0	0	0	0	0	0	0	0	0	0	0	0	0	0	0	1	1	0	0	0	1	0	0	0	0
LS6	LS6_sbin.14		Bacteria	Proteobacteria	Alphaproteobacteria	Rhodobacterales	Rhodobacteraceae	Puniceibacterium		99.49	3.58	High	0	0	0	0	0	0	0	1	0	0	0	0	1	0	1	0	0	0	0	0	0	0	0	0	0	0	0	0	0	0	1	0	1	0	0	0	0
LS6	LS6_sbin.15		Bacteria	Cyanobacteria	Cyanobacteria	Phormidesmiales	Phormidesmiaceae	Nodosilinea		57.47	1.63	Medium	0	0	0	0	0	0	0	0	0	0	0	0	0	0	0	0	0	0	0	0	0	0	0	0	0	0	0	0	0	0	1	1	0	0	0	0	1
LS6	LS6_sbin.16		Bacteria	Actinobacteriota	Thermoleophilia	Solirubrobacterales	Solirubrobacteraceae	CADCVQ01		97.86	1.37	High	0	0	0	0	0	1	0	1	0	0	0	0	0	1	0	0	0	0	0	0	0	1	0	0	0	0	0	0	0	0	0	0	1	0	0	0	0
LS6	LS6_sbin.17		Bacteria	Chloroflexota	Anaerolineae	Aggregatilineales	Aggregatilineales	OLB15		69.5	0.91	Medium	0	0	0	0	0	0	0	0	0	0	0	0	0	0	0	0	0	0	0	0	0	0	0	0	0	1	0	0	0	0	0	0	0	0	0	0	1
LS6	LS6_sbin.18		Bacteria	Proteobacteria	Alphaproteobacteria	Rhodobacterales	Rhodobacteraceae	Jannaschia		71.47	3.51	Medium	0	0	0	0	0	0	0	0	0	0	0	0	0	0	0	0	0	0	0	0	0	0	0	0	0	0	0	0	0	0	1	0	0	0	0	0	0
LS6	LS6_sbin.19		Bacteria	Cyanobacteria	Cyanobacteria	Phormidesmiales	Phormidesmiaceae	Phormidesmis		94.28	0.14	High	0	0	0	0	0	1	0	0	0	0	0	0	0	1	0	0	0	0	0	0	0	1	0	0	0	0	1	0	0	1	1	0	0	0	0	0	0
LS6	LS6_sbin.2		Bacteria	Actinobacteriota	Actinomycetia	Mycobacteriales	Mycobacteriales	QHCE01		90.98	0	High	0	0	0	0	0	0	0	0	0	0	0	0	0	0	0	0	0	0	0	0	0	0	0	0	0	0	0	0	0	0	0	0	0	0	0	0	1
LS6	LS6_sbin.20		Bacteria	Verrucomicrobiota	Verrucomicrobiae	Chthoniobacterales				83.68	5.74	Medium	0	0	0	0	0	0	0	0	0	0	0	0	0	0	0	0	0	0	0	0	0	0	0	0	0	0	1	0	0	0	0	0	0	0	0	0	0
LS6	LS6_sbin.21		Bacteria	Chloroflexota	Anaerolineae	Caldilineales	Caldilineaceae			81.16	1.46	Medium	0	0	0	0	1	0	0	0	0	0	0	0	0	1	0	0	0	0	0	0	0	0	1	0	0	0	0	0	0	0	0	1	0	0	0	1	0
LS6	LS6_sbin.22		Bacteria	Planctomycetota	Phycisphaerae	Phycisphaerales	UBA1924			96.59	1.14	High	0	0	0	0	0	0	0	0	0	0	0	0	0	0	0	0	0	0	0	0	0	0	0	0	0	0	0	0	0	0	0	0	0	0	0	0	1
LS6	LS6_sbin.23		Bacteria	Bacteroidota	Bacteroidia	Cytophagales	Cyclobacteriaceae			92.6	1.34	High	0	0	0	0	0	0	0	0	0	0	0	0	1	1	0	0	0	0	0	0	0	0	0	0	0	0	1	0	1	0	0	0	0	0	0	0	0
LS6	LS6_sbin.24		Bacteria	Actinobacteriota	Acidimicrobiia	Acidimicrobiales	Ilumatobacteraceae	Ilumatobacter_A		82.05	2.14	Medium	0	0	0	0	0	0	0	1	0	0	0	0	0	1	0	0	0	0	0	0	0	0	0	0	0	0	1	0	0	0	0	1	1	0	0	0	0
LS6	LS6_sbin.25		Bacteria	Bacteroidota	Bacteroidia	Flavobacteriales	Flavobacteriaceae	Gelidibacter	Gelidibacter algens	86.71	2.52	Medium	0	0	0	0	0	0	0	0	0	0	0	0	0	1	0	0	0	0	0	0	0	0	0	0	0	0	1	1	0	0	0	1	1	0	0	0	0
LS6	LS6_sbin.27		Bacteria	Bacteroidota	Bacteroidia	Flavobacteriales	Flavobacteriaceae	Aquaticitalea		92.39	2.65	High	0	0	0	0	0	0	1	0	0	0	0	0	0	1	0	0	0	0	0	0	0	0	0	0	0	0	0	0	0	0	0	1	1	0	0	0	0
LS6	LS6_sbin.28		Bacteria	Bacteroidota	Bacteroidia	Flavobacteriales	Flavobacteriaceae	Aequorivita		93.54	1.7	High	0	0	0	0	0	0	0	0	0	0	0	0	0	0	0	0	0	0	0	0	0	0	0	0	0	0	1	0	1	0	0	1	1	0	0	0	0
LS6	LS6_sbin.29		Bacteria	Proteobacteria	Gammaproteobacteria	Pseudomonadales	Pseudomonadaceae	Pseudomonas_D		55.33	0	Medium	0	0	0	0	0	0	0	0	0	0	0	0	0	0	0	0	0	0	0	0	0	0	0	0	0	0	0	0	0	0	0	0	1	0	0	0	0
LS6	LS6_sbin.3		Bacteria	Gemmatimonadota	Gemmatimonadetes	Longimicrobiales	UBA6960			92.86	7.82	Medium	0	0	0	0	0	0	0	0	0	0	0	0	0	1	0	0	0	0	0	0	0	0	0	0	0	0	1	1	1	0	0	0	0	0	0	0	0
LS6	LS6_sbin.30		Bacteria	Planctomycetota	Planctomycetia	Pirellulales				61.77	1.15	Medium	0	0	0	0	0	0	0	0	0	0	0	0	0	0	0	0	0	0	0	0	0	0	0	0	0	0	0	0	0	0	0	0	0	0	0	0	0
LS6	LS6_sbin.31		Bacteria	Bacteroidota	Bacteroidia	Flavobacteriales	Cryomorphaceae	Cryomorpha		53.81	4.7	Medium	0	0	0	0	0	0	0	0	0	0	0	0	0	0	0	0	0	0	0	0	0	0	0	0	0	0	0	0	0	0	0	0	1	0	0	0	0
LS6	LS6_sbin.32		Bacteria	Cyanobacteria	Cyanobacteria	Cyanobacteriales	Nostocaceae	Atlanticothrix		88.72	1.28	Medium	0	0	0	0	0	1	0	0	0	0	0	0	0	1	0	0	0	0	0	0	0	1	0	0	0	0	0	0	0	1	1	0	0	0	0	0	0
LS6	LS6_sbin.34		Bacteria	Bacteroidota	Bacteroidia	Flavobacteriales	Flavobacteriaceae	Aequorivita		97.59	0.44	High	0	0	0	0	0	0	0	0	0	0	0	0	0	1	0	0	0	0	0	0	0	0	0	0	0	1	1	0	1	0	0	0	1	0	0	0	0
LS6	LS6_sbin.35		Bacteria	Actinobacteriota	Actinomycetia	Propionibacteriales	Nocardioidaceae	Nocardioides		90.67	2.69	High	0	0	0	0	0	0	0	0	0	0	0	0	0	1	0	0	0	0	0	0	0	1	1	0	0	0	1	0	0	0	0	0	0	0	0	0	0
LS6	LS6_sbin.37		Bacteria	Chloroflexota	Limnocylindria	Limnocylindrales	CSP1-4	JAFMJV01		75	0.93	Medium	0	0	0	0	0	0	0	1	0	0	0	0	0	0	0	0	0	0	0	0	0	0	0	0	0	0	1	0	0	0	0	0	0	0	0	0	0
LS6	LS6_sbin.38		Bacteria	Proteobacteria	Alphaproteobacteria	Rhizobiales	Rhizobiaceae	RCIZ01		89.18	5.53	Medium	0	0	0	0	0	1	0	0	0	0	0	0	0	1	1	0	0	0	0	0	0	0	1	0	0	0	1	1	0	0	1	0	1	0	0	0	0
LS6	LS6_sbin.39		Bacteria	Proteobacteria	Gammaproteobacteria	Xanthomonadales	Rhodanobacteraceae	Dokdonella		96.76	2.29	High	0	0	0	0	0	1	0	0	0	0	0	0	0	0	0	0	0	0	0	0	0	0	0	0	0	0	0	0	0	0	1	0	1	0	0	0	0
LS6	LS6_sbin.4		Bacteria	Cyanobacteria	Cyanobacteria	Phormidesmiales	Phormidesmiaceae	Phormidesmis	Phormidesmis sp002286735	90.22	1.36	High	0	0	0	0	0	0	0	0	0	0	0	0	0	1	0	0	0	0	0	0	0	0	0	0	0	0	0	0	0	0	1	0	0	0	0	0	0
LS6	LS6_sbin.40		Bacteria	Actinobacteriota	Actinomycetia	Propionibacteriales	Propionibacteriaceae			93.96	1.21	High	0	0	0	0	0	0	0	0	0	0	0	0	0	0	0	0	0	0	0	0	0	0	1	0	0	0	1	1	0	0	0	0	0	0	0	0	0
LS6	LS6_sbin.41		Bacteria	Cyanobacteria	Cyanobacteria	Cyanobacteriales	Nostocaceae			98.89	1.22	High	0	0	0	0	0	1	0	0	0	0	0	0	0	1	0	0	0	0	0	0	0	1	0	0	0	0	0	0	0	1	1	0	0	0	0	0	0
LS6	LS6_sbin.42		Bacteria	Patescibacteria	Paceibacteria	Paceibacteria	Zambryskibacteraceae	UBA9983_A		69.49	0	Medium	0	0	0	0	0	0	0	0	0	0	0	0	0	0	0	0	0	0	0	0	0	0	0	0	0	0	0	0	0	0	0	0	0	0	0	0	0
LS6	LS6_sbin.43		Bacteria	Verrucomicrobiota	Verrucomicrobiae	Chthoniobacterales	UBA10450	Palsa-1392		68.4	9.95	Medium	0	0	0	0	0	0	0	0	0	0	0	0	1	0	0	0	0	0	0	0	0	0	0	0	0	0	1	0	1	0	0	0	0	0	0	0	1
LS6	LS6_sbin.44		Bacteria	Actinobacteriota	Actinomycetia	Propionibacteriales	Nocardioidaceae	JACCUS01		96.89	6.22	Medium	0	0	0	0	0	0	0	1	0	0	0	0	0	1	0	0	0	0	0	0	0	0	1	0	0	0	0	0	0	0	0	0	0	0	0	0	0
LS6	LS6_sbin.45		Bacteria	Verrucomicrobiota	Verrucomicrobiae	Pedosphaerales	JACDHS01			56.54	7.66	Medium	0	0	0	0	0	0	0	0	0	0	0	0	0	0	0	0	0	0	0	1	0	0	0	0	0	0	1	0	0	0	0	0	0	0	0	0	0
LS6	LS6_sbin.46		Bacteria	Cyanobacteria	Cyanobacteria	Cyanobacteriales	Xenococcaceae	Pleurocapsa		97.6	1.09	High	0	0	0	0	0	1	0	0	0	0	0	0	1	1	0	0	0	0	0	0	0	0	0	0	0	0	0	0	0	1	1	0	0	0	0	1	1
LS6	LS6_sbin.47		Bacteria	Actinobacteriota	Acidimicrobiia	Acidimicrobiales	JAAYBP01	JAAYBP01		57.76	1.72	Medium	0	0	0	0	1	0	0	0	0	0	0	0	1	0	0	0	0	0	0	0	0	0	0	0	0	0	0	0	0	0	0	0	0	0	0	0	0
LS6	LS6_sbin.48		Bacteria	Gemmatimonadota	Gemmatimonadetes	Gemmatimonadales	Gemmatimonadaceae	JAABRT01		96.2	2.26	High	0	0	0	0	1	0	0	0	0	0	0	0	1	0	0	0	0	0	0	0	0	0	0	0	0	1	1	0	0	0	1	0	0	0	0	0	0
LS6	LS6_sbin.49		Bacteria	Proteobacteria	Alphaproteobacteria	Sphingomonadales	Sphingomonadaceae	Polymorphobacter		69.21	0.65	Medium	0	0	0	0	1	0	0	0	0	0	0	0	0	1	0	0	0	0	0	1	0	0	0	0	0	0	0	0	0	0	0	0	1	0	0	0	0
LS6	LS6_sbin.5		Bacteria	Proteobacteria	Alphaproteobacteria	Sphingomonadales	Sphingomonadaceae	Pseudopontixanthobacter_A	Pseudopontixanthobacter_A sediminis	74.96	9.14	Medium	0	0	0	0	0	0	0	0	0	0	0	0	0	1	0	0	0	0	0	0	0	0	0	0	0	0	0	0	0	0	1	0	1	0	0	0	0
LS6	LS6_sbin.50		Bacteria	Bacteroidota	Bacteroidia	Flavobacteriales	Flavobacteriaceae	Nonlabens		87.36	2.3	Medium	0	0	0	0	1	0	0	0	0	0	0	0	0	1	0	0	0	0	0	0	0	0	0	0	0	0	0	0	0	0	0	1	0	0	0	0	0
LS6	LS6_sbin.51		Bacteria	Actinobacteriota	Thermoleophilia	Solirubrobacterales	Thermoleophilaceae	JAAYBF01		50.57	2.01	Medium	0	0	0	0	0	0	0	1	0	0	0	0	1	1	0	0	0	0	0	0	0	0	0	0	0	0	0	0	0	0	0	0	0	0	0	0	0
LS6	LS6_sbin.53		Bacteria	Bacteroidota	Bacteroidia	Cytophagales	Cyclobacteriaceae	Marivirga		88.51	2.53	Medium	0	0	0	0	0	0	0	0	0	0	0	0	0	1	0	0	0	0	0	0	0	0	0	0	0	0	0	0	0	0	0	1	1	0	0	0	0
LS6	LS6_sbin.54		Bacteria	Bacteroidota	Bacteroidia	Chitinophagales	Chitinophagaceae	Ginsengibacter		73.71	1.48	Medium	0	0	0	0	1	0	0	0	0	0	0	0	0	0	0	0	0	0	0	1	0	0	0	0	0	0	0	0	1	0	0	0	0	0	0	1	0
LS6	LS6_sbin.55		Bacteria	Actinobacteriota	Actinomycetia	Mycobacteriales	Pseudonocardiaceae	GCA003244245		95.19	2.66	High	0	0	0	0	0	1	0	0	0	0	0	0	1	1	0	0	0	0	0	0	0	0	1	0	0	0	0	0	0	0	0	0	0	0	0	0	1
LS6	LS6_sbin.56		Bacteria	Verrucomicrobiota	Verrucomicrobiae	Chthoniobacterales	UBA10450	JACCTI01		98.99	8.78	Medium	0	0	0	0	1	0	0	0	0	0	0	0	0	0	0	0	0	0	0	0	0	0	0	0	0	0	0	0	1	0	0	0	0	0	0	0	0
LS6	LS6_sbin.57		Bacteria	Acidobacteriota	Blastocatellia	Pyrinomonadales	Pyrinomonadaceae	OLB17		83.35	7.63	Medium	0	0	0	0	0	0	0	0	0	0	0	0	0	0	0	0	0	0	0	0	0	0	0	0	0	0	0	1	0	0	0	0	1	0	0	0	0
LS6	LS6_sbin.58		Bacteria	Gemmatimonadota	Gemmatimonadetes	Gemmatimonadales	Gemmatimonadaceae	JAABRT01		84.6	2.2	Medium	0	0	0	0	0	0	0	0	0	0	0	0	0	1	0	0	0	0	0	0	0	1	0	0	0	0	1	0	0	0	1	0	0	0	0	0	0
LS6	LS6_sbin.59		Bacteria	Bacteroidota	Bacteroidia	Chitinophagales	Chitinophagaceae	JAGNRR01		89.15	2.79	Medium	0	0	0	0	0	0	0	0	0	0	0	0	0	0	0	0	0	0	0	0	0	0	0	0	0	0	0	0	0	0	0	0	0	0	0	0	0
LS6	LS6_sbin.6		Bacteria	Proteobacteria	Gammaproteobacteria	Pseudomonadales	Pseudohongiellaceae	UBA5078		66.03	2.41	Medium	0	0	0	0	1	0	0	0	0	0	0	0	0	1	0	0	0	0	0	0	0	0	0	0	0	0	0	1	0	0	0	1	0	0	0	0	0
LS6	LS6_sbin.60		Bacteria	Proteobacteria	Alphaproteobacteria	Sphingomonadales	Sphingomonadaceae	Polymorphobacter		89.3	0.58	Medium	0	0	0	0	0	0	0	0	0	0	0	0	0	0	0	0	0	0	0	0	0	0	0	0	0	0	0	0	0	0	1	0	1	0	0	0	0
LS6	LS6_sbin.61		Bacteria	Bacteroidota	Bacteroidia	Bacteroidia	AKYH767			93.16	2.54	High	0	0	0	0	0	0	0	0	0	0	0	0	1	1	0	0	0	0	0	0	0	0	0	0	0	0	1	1	0	0	0	0	1	0	0	0	0
LS6	LS6_sbin.62		Bacteria	Bacteroidota	Bacteroidia	Chitinophagales	Chitinophagaceae	Ginsengibacter		82.4	0.49	Medium	0	0	0	0	0	0	0	0	0	0	0	0	0	0	0	0	0	0	0	0	0	0	0	0	0	0	1	0	1	0	0	0	0	0	0	0	0
LS6	LS6_sbin.64		Bacteria	Patescibacteria	Paceibacteria	Paceibacteria	SW-4-49-11	PXDG01		52.27	1.33	Medium	0	0	0	0	0	0	0	0	0	0	0	0	0	1	0	0	0	0	0	0	0	0	0	0	0	0	0	0	0	0	0	0	0	0	0	0	0
LS6	LS6_sbin.65		Bacteria	Actinobacteriota	Thermoleophilia	Solirubrobacterales	Solirubrobacteraceae	JACCYI01		98.29	0	High	0	0	0	0	0	0	0	0	0	0	0	0	1	1	0	0	0	0	0	0	0	0	0	0	0	0	0	1	0	0	0	0	1	0	0	0	1
LS6	LS6_sbin.67		Bacteria	Proteobacteria	Gammaproteobacteria	Burkholderiales	Burkholderiaceae	Rubrivivax		96.44	3.73	High	0	0	0	0	0	1	0	0	0	0	0	0	1	1	1	0	0	0	0	0	0	0	1	0	0	0	0	0	0	0	1	0	0	0	0	0	0
LS6	LS6_sbin.69		Bacteria	Gemmatimonadota	Gemmatimonadetes	Gemmatimonadales	GWC2-71-9	Palsa-1233		83.6	0.1	Medium	0	0	0	0	0	0	0	0	0	0	0	0	0	0	0	0	0	0	0	0	0	0	0	0	0	1	1	0	0	0	0	0	0	0	0	0	0
LS6	LS6_sbin.7		Bacteria	Proteobacteria	Gammaproteobacteria	Burkholderiales	Burkholderiaceae	Schlegelella_A		93.02	1.52	High	0	0	0	0	0	1	0	0	0	0	0	0	1	1	1	0	0	0	0	0	0	0	0	0	0	0	0	1	0	0	1	0	0	0	0	0	0
LS6	LS6_sbin.70		Bacteria	Bacteroidota	Bacteroidia	Chitinophagales	Saprospiraceae	Lewinella_A		98.5	0.69	High	0	0	0	0	0	0	0	0	0	0	0	0	0	0	0	0	0	0	0	0	0	0	0	0	0	0	0	0	0	0	0	1	0	0	0	0	0
LS6	LS6_sbin.72		Bacteria	Actinobacteriota	Actinomycetia	Actinomycetales	Dermatophilaceae			86.13	0.99	Medium	0	0	0	0	0	0	0	0	0	0	0	0	0	1	0	0	0	0	0	0	0	1	0	0	0	0	0	0	0	0	0	0	0	0	0	0	0
LS6	LS6_sbin.74		Bacteria	Verrucomicrobiota	Verrucomicrobiae	Chthoniobacterales	UBA10450			99.32	0.84	High	0	0	0	0	0	0	0	0	0	0	0	0	0	1	0	0	0	0	0	0	0	0	0	0	0	0	1	0	0	0	0	0	0	0	0	0	0
LS6	LS6_sbin.75		Bacteria	Actinobacteriota	Actinomycetia	Actinomycetales	Dermatophilaceae	Ornithinibacter		96.36	0.27	High	0	0	0	0	0	0	0	0	0	0	0	0	1	1	0	0	0	0	0	0	0	1	1	0	0	0	0	0	0	0	0	0	0	0	0	0	0
LS6	LS6_sbin.77		Bacteria	Chloroflexota	Anaerolineae	Aggregatilineales	Aggregatilineales	GCA2702065		96.06	1.82	High	0	0	0	0	0	0	0	0	0	0	0	0	1	1	0	0	0	0	0	0	0	0	0	0	0	0	1	0	0	0	0	0	0	0	0	0	0
LS6	LS6_sbin.78		Bacteria	Actinobacteriota	Thermoleophilia	Solirubrobacterales				93.71	4.91	High	0	0	0	0	0	0	0	0	0	0	0	0	0	0	0	0	0	0	0	0	0	0	1	0	0	0	1	0	0	0	0	0	0	0	0	0	0
LS6	LS6_sbin.79		Bacteria	Proteobacteria	Gammaproteobacteria	Pseudomonadales	Halomonadaceae	Halomonas		85.64	2.68	Medium	0	0	0	0	0	0	0	0	0	0	0	0	0	0	0	0	0	0	0	0	0	0	0	0	0	0	0	0	0	0	0	0	0	0	0	0	0
LS6	LS6_sbin.80		Bacteria	Actinobacteriota	Thermoleophilia	Solirubrobacterales	Solirubrobacteraceae	CADCVQ01		83.59	5.14	Medium	0	0	0	0	0	1	0	1	0	0	0	0	0	0	0	0	0	0	0	0	0	0	0	0	0	0	1	0	0	0	0	0	1	0	0	0	1
LS6	LS6_sbin.81		Bacteria	Actinobacteriota	Actinomycetia	Actinomycetales	GCA002748415			75.86	0.86	Medium	1	0	0	0	0	0	0	1	0	0	0	0	0	0	0	0	0	0	0	0	0	1	0	0	0	0	0	0	0	0	0	1	0	0	0	0	0
LS6	LS6_sbin.82		Bacteria	Bacteroidota	Bacteroidia	Chitinophagales	Saprospiraceae			87.04	3.05	Medium	0	0	0	0	0	0	0	0	0	0	0	0	0	1	0	0	0	0	0	0	0	0	0	0	0	0	0	1	1	0	0	0	0	0	0	0	0
LS6	LS6_sbin.85		Bacteria	Actinobacteriota	Actinomycetia	Propionibacteriales	Propionibacteriaceae	Microlunatus		73.38	0.78	Medium	0	0	0	0	0	0	0	0	0	0	0	0	0	0	0	0	0	0	0	0	0	1	1	0	0	0	0	1	0	0	0	0	0	0	0	0	0
LS6	LS6_sbin.86		Bacteria	Actinobacteriota	Acidimicrobiia	Acidimicrobiales	AC-14	CADCTB01		70.51	0	Medium	0	0	0	0	0	0	0	0	0	0	0	0	0	0	0	0	0	0	0	0	0	0	0	0	0	0	0	0	0	0	0	0	1	0	0	0	1
LS6	LS6_sbin.87		Bacteria	Bacteroidota	Bacteroidia	Chitinophagales	Chitinophagaceae	JAFDXJ01		99.75	0.99	High	0	0	0	0	0	0	0	0	0	0	0	0	0	0	0	0	0	0	0	0	0	0	0	0	0	0	1	0	1	0	0	0	0	0	0	0	0
LS6	LS6_sbin.89		Bacteria	Actinobacteriota	Actinomycetia	Actinomycetales	Micrococcaceae	Arthrobacter_D		62.44	1.07	Medium	0	0	0	0	0	0	0	0	0	0	0	0	0	0	0	0	0	0	0	0	0	1	0	0	0	0	0	0	0	0	0	1	1	1	0	0	1
LS6	LS6_sbin.9		Bacteria	Actinobacteriota	Actinomycetia	Mycobacteriales	Pseudonocardiaceae	Pseudonocardia		86.52	1.77	Medium	0	0	0	0	1	1	0	1	0	0	0	0	1	1	0	0	0	0	0	0	0	0	0	0	0	0	1	0	0	0	0	0	0	0	0	0	0
SVL1	SVL1_sbin.1		Bacteria	Actinobacteriota	Actinomycetia	Propionibacteriales	Propionibacteriaceae	Microlunatus_C		83.46	0.69	Medium	0	0	0	0	0	0	0	1	0	0	0	0	0	0	0	0	0	0	0	0	0	0	1	0	0	0	1	1	0	0	0	0	0	0	0	0	1
SVL1	SVL1_sbin.10		Bacteria	Actinobacteriota	Actinomycetia	Mycobacteriales	Geodermatophilaceae	Blastococcus		60.13	0	Medium	0	0	0	0	0	0	0	0	0	0	0	0	1	1	0	0	0	0	0	0	0	0	1	0	0	0	1	0	0	0	0	0	0	0	0	0	0
SVL1	SVL1_sbin.11		Bacteria	Bacteroidota	Bacteroidia	Cytophagales	Hymenobacteraceae	Hymenobacter		55.17	5.17	Medium	0	0	0	0	0	0	0	0	0	0	0	0	0	0	0	0	0	0	0	0	0	0	0	0	0	0	1	0	0	0	0	0	0	0	0	0	1
SVL1	SVL1_sbin.12		Bacteria	Bacteroidota	Bacteroidia	Cytophagales	Hymenobacteraceae	Pontibacter		62.07	3.45	Medium	0	0	0	0	0	0	0	0	0	0	0	0	1	1	0	0	0	0	0	0	0	0	0	0	0	0	0	0	0	0	0	0	1	0	0	0	0
SVL1	SVL1_sbin.13		Bacteria	Firmicutes	Bacilli	Bacillales_D	Amphibacillaceae	Avamphibacillus		67.37	3.56	Medium	0	0	0	0	0	0	0	0	0	0	0	0	0	0	0	0	0	0	0	0	0	0	0	0	0	0	0	0	0	0	0	0	1	0	0	0	1
SVL1	SVL1_sbin.16		Bacteria	Actinobacteriota	Actinomycetia	Actinomycetales	Micrococcaceae	Specibacter		57.84	0	Medium	0	0	0	0	0	0	0	0	0	0	0	0	0	0	0	0	0	0	0	0	0	1	1	0	0	0	1	0	0	0	0	0	0	0	0	0	1
SVL1	SVL1_sbin.18		Bacteria	Actinobacteriota	Actinomycetia	Propionibacteriales	Nocardioidaceae	Marmoricola		59.64	0.5	Medium	0	0	0	0	0	0	0	0	0	0	0	0	0	0	0	0	0	0	0	0	0	0	0	0	0	0	0	0	0	0	0	0	1	0	0	0	0
SVL1	SVL1_sbin.19		Bacteria	Bacteroidota	Bacteroidia	Flavobacteriales	Flavobacteriaceae	Flavobacterium		77.41	0.86	Medium	0	0	0	0	0	0	0	0	0	0	0	0	0	1	0	0	0	0	0	0	0	0	0	0	0	1	1	1	1	0	0	0	1	0	0	0	0
SVL1	SVL1_sbin.2		Bacteria	Bacteroidota	Bacteroidia	Sphingobacteriales	Sphingobacteriaceae	Pelobium		99.52	0.65	High	0	0	0	0	0	0	0	0	0	0	0	0	1	1	0	0	0	0	0	1	0	0	0	0	0	1	1	1	1	0	0	0	0	0	0	0	0
SVL1	SVL1_sbin.20		Bacteria	Actinobacteriota	Actinomycetia	Actinomycetales	Microbacteriaceae	Terrimesophilobacter		96.68	0.76	High	0	0	0	0	0	0	0	0	0	0	0	0	0	1	0	0	0	0	0	0	0	1	1	0	0	0	1	0	0	0	0	0	0	0	0	0	0
SVL1	SVL1_sbin.22		Bacteria	Sumerlaeota	Sumerlaeia	Sumerlaeales	Sumerlaeaceae			82.35	3.3	Medium	0	0	0	0	0	0	0	0	0	0	0	0	0	0	0	0	0	0	0	0	0	0	0	0	0	0	0	0	0	0	0	0	0	0	0	0	0
SVL1	SVL1_sbin.24		Bacteria	Bacteroidota	Rhodothermia	Rhodothermales	Rubricoccaceae			87.34	3.46	Medium	0	0	0	0	0	0	0	0	0	0	0	0	0	0	0	0	0	0	0	0	0	0	0	0	0	1	1	1	0	0	0	0	0	0	0	0	0
SVL1	SVL1_sbin.25		Bacteria	Firmicutes	Bacilli	Bacillales_A	Planococcaceae	Planococcus		97.35	0.33	High	0	0	0	0	0	0	0	0	0	0	0	0	0	0	0	0	0	0	0	0	0	1	1	0	0	0	0	1	0	0	0	0	1	0	0	0	0
SVL1	SVL1_sbin.26		Bacteria	Bacteroidota	Bacteroidia	Chitinophagales	Chitinophagaceae	Flaviaesturariibacter		97.04	1.74	High	0	0	0	0	0	0	0	0	0	0	0	0	1	0	0	0	0	0	0	0	0	0	0	0	0	0	1	0	1	0	0	0	0	0	0	0	0
SVL1	SVL1_sbin.27		Bacteria	Bacteroidota	Bacteroidia	Flavobacteriales	Flavobacteriaceae	Gelidibacter		97.08	1.49	High	0	0	0	0	0	0	0	0	0	0	0	0	0	1	0	0	0	0	0	0	0	0	0	0	1	1	1	0	1	0	0	0	0	0	0	0	0
SVL1	SVL1_sbin.28		Bacteria	Actinobacteriota	Actinomycetia	Actinomycetales	Quadrisphaeraceae	Quadrisphaera		74.16	1.94	Medium	0	0	0	0	1	0	0	0	0	0	0	0	0	1	0	0	0	0	0	0	0	1	0	0	0	0	0	0	0	0	0	1	0	0	0	0	1
SVL1	SVL1_sbin.29		Bacteria	Proteobacteria	Gammaproteobacteria	Burkholderiales	Burkholderiaceae	Giesbergeria		85.78	2.31	Medium	0	0	0	0	1	0	0	0	0	0	0	0	1	0	0	0	0	0	0	0	0	0	1	0	0	0	0	1	0	0	0	0	1	0	0	0	0
SVL1	SVL1_sbin.3		Bacteria	Bacteroidota	Bacteroidia	Sphingobacteriales	Sphingobacteriaceae	Pedobacter		73.49	0.72	Medium	0	0	0	0	0	0	0	0	0	0	0	0	0	0	0	0	0	0	0	0	0	0	0	0	0	0	1	0	1	0	0	0	1	0	0	0	0
SVL1	SVL1_sbin.30		Bacteria	Actinobacteriota	Actinomycetia	Mycobacteriales	Mycobacteriaceae	Dietzia		52.49	0.29	Medium	0	0	0	0	0	0	0	0	0	0	0	0	1	0	0	0	0	0	0	0	0	0	0	0	0	0	1	0	0	0	0	0	0	0	1	0	0
SVL1	SVL1_sbin.31		Bacteria	Actinobacteriota	Acidimicrobiia	Acidimicrobiales	Acidimicrobiales	Aquihabitans		59.12	5.13	Medium	0	0	0	0	0	0	0	0	0	0	0	0	0	0	0	0	0	0	0	1	0	0	0	0	0	0	0	0	0	0	0	0	0	0	0	0	0
SVL1	SVL1_sbin.32		Bacteria	Armatimonadota	Abditibacteria	Abditibacteriales	Abditibacteriaceae			50.5	4.55	Medium	0	0	0	0	0	0	0	0	0	0	0	0	0	0	0	0	0	0	0	0	0	0	0	0	0	0	0	0	0	0	0	0	0	0	0	0	0
SVL1	SVL1_sbin.33		Bacteria	Chloroflexota	Chloroflexia	Thermomicrobiales	UBA6265			62.43	0.1	Medium	0	0	0	0	0	0	0	1	0	0	0	0	0	1	0	0	0	0	0	0	0	0	0	0	0	0	1	0	0	0	0	0	0	0	0	0	0
SVL1	SVL1_sbin.34		Bacteria	Proteobacteria	Alphaproteobacteria	Sphingomonadales	Sphingomonadaceae	Sphingomonas		86.97	4.37	Medium	0	0	0	0	0	0	0	0	0	0	0	0	0	0	0	0	0	0	0	0	0	0	0	0	0	0	1	1	0	0	0	0	0	0	0	0	0
SVL1	SVL1_sbin.35		Bacteria	Actinobacteriota	Actinomycetia	Mycobacteriales	Mycobacteriaceae	X156		63.79	4.02	Medium	0	0	0	0	0	0	0	1	0	0	0	0	0	0	0	0	0	0	0	0	0	0	0	0	0	0	1	1	0	0	0	0	0	0	0	0	0
SVL1	SVL1_sbin.36		Bacteria	Actinobacteriota	Actinomycetia	Actinomycetales	Micrococcaceae	Arthrobacter_H		88.02	2.88	Medium	0	0	0	0	0	0	0	0	0	0	0	0	0	0	0	0	0	0	0	0	0	1	1	0	0	0	1	0	0	0	0	0	0	0	0	0	0
SVL1	SVL1_sbin.37		Bacteria	Actinobacteriota	Actinomycetia	Propionibacteriales	Nocardioidaceae	Aeromicrobium		82.36	1.46	Medium	0	0	0	0	0	0	0	0	0	0	0	0	0	1	0	0	0	0	0	0	0	0	1	0	0	0	0	0	0	0	0	0	0	0	0	0	0
SVL1	SVL1_sbin.39		Bacteria	Proteobacteria	Gammaproteobacteria	Xanthomonadales	Xanthomonadaceae	Thermomonas		95.85	2.71	High	0	0	0	0	0	0	0	0	0	0	0	0	1	1	0	0	0	0	0	0	0	0	1	0	0	1	1	1	0	0	0	0	1	0	0	0	0
SVL1	SVL1_sbin.4		Bacteria	Bacteroidota	Bacteroidia	Flavobacteriales	Flavobacteriaceae	Flavobacterium		65.99	1.72	Medium	0	0	0	0	0	0	0	0	0	0	0	0	0	1	0	0	0	0	0	0	0	0	0	0	0	1	1	1	1	0	0	0	0	0	0	0	0
SVL1	SVL1_sbin.40		Bacteria	Actinobacteriota	Actinomycetia	Propionibacteriales	Propionibacteriaceae	Arachnia		91.21	1.85	High	0	0	0	0	0	0	0	0	0	0	0	0	0	0	0	0	0	0	0	0	0	1	1	0	0	0	1	1	0	0	0	0	0	0	0	0	0
SVL1	SVL1_sbin.41		Bacteria	Patescibacteria	Saccharimonadia	Saccharimonadales	Saccharimonadales	UBA1020		80.41	7.96	Medium	0	0	0	0	0	0	0	0	0	0	0	0	0	0	0	0	0	0	0	0	0	0	0	0	0	0	0	0	0	0	0	0	0	0	0	0	0
SVL1	SVL1_sbin.42		Bacteria	Proteobacteria	Gammaproteobacteria	Burkholderiales	Burkholderiaceae	Polaromonas		74.17	3.28	Medium	0	0	0	0	0	0	0	0	0	0	0	0	0	1	1	0	0	0	0	0	0	0	1	0	0	0	1	1	0	0	0	1	1	0	0	0	0
SVL1	SVL1_sbin.44		Bacteria	Actinobacteriota	Actinomycetia	Propionibacteriales	Nocardioidaceae			61.21	0	Medium	0	0	0	0	0	0	0	0	0	0	0	0	0	1	0	0	0	0	0	0	0	0	1	0	0	0	0	0	0	0	0	0	1	0	0	0	0
SVL1	SVL1_sbin.46		Bacteria	Actinobacteriota	Actinomycetia	Actinomycetales	Micrococcaceae	Arthrobacter_D	Arthrobacter_D echini_A	78.86	4.42	Medium	0	0	0	0	0	0	0	0	0	0	0	0	0	0	0	0	0	0	0	0	0	1	0	0	0	0	0	0	0	0	0	0	1	0	0	0	1
SVL1	SVL1_sbin.48		Bacteria	Bacteroidota	Bacteroidia	Flavobacteriales	Flavobacteriaceae	Flavobacterium		63.61	7.83	Medium	0	0	0	0	0	0	0	0	0	0	0	0	1	1	0	0	0	0	0	0	0	0	0	0	0	0	0	1	0	1	0	0	0	0	0	0	0
SVL1	SVL1_sbin.49		Bacteria	Verrucomicrobiota	Verrucomicrobiae	Chthoniobacterales	UBA10450	Palsa-1392		57.69	3.13	Medium	0	0	0	0	0	0	0	0	0	0	0	0	0	0	0	0	0	0	0	0	0	0	0	0	0	0	1	0	1	0	0	0	0	0	0	0	0
SVL1	SVL1_sbin.5		Bacteria	Actinobacteriota	Actinomycetia	Propionibacteriales	Nocardioidaceae	Aeromicrobium		51.3	2.89	Medium	0	0	0	0	0	0	0	0	0	0	0	0	0	1	0	0	0	0	0	0	0	0	1	0	0	0	0	1	0	0	0	0	0	0	0	0	0
SVL1	SVL1_sbin.50		Bacteria	Actinobacteriota	Actinomycetia	Mycobacteriales	Nakamurellaceae	Nakamurella		70.61	1.72	Medium	0	0	0	0	0	0	0	0	0	0	0	0	1	1	0	0	0	0	0	0	0	0	1	0	0	0	0	0	0	0	0	0	0	0	0	0	0
SVL1	SVL1_sbin.51		Bacteria	Bacteroidota	Bacteroidia	Flavobacteriales	Weeksellaceae	Kaistella		95.54	2.21	High	0	0	0	0	0	0	0	0	0	0	0	0	0	0	0	0	0	0	0	0	0	0	0	0	0	0	1	0	1	0	0	0	1	0	0	0	0
SVL1	SVL1_sbin.52		Bacteria	Actinobacteriota	Actinomycetia	Actinomycetales	Micrococcaceae	Specibacter		92.38	2.27	High	0	0	0	0	0	0	0	0	0	0	0	0	0	0	0	0	0	0	0	0	0	1	1	0	0	0	1	0	0	0	0	0	0	0	0	0	0
SVL1	SVL1_sbin.53		Bacteria	Proteobacteria	Gammaproteobacteria	Xanthomonadales	Xanthomonadaceae	Lysobacter		72.41	0	Medium	0	0	0	0	0	0	0	0	0	0	0	0	0	0	0	0	0	0	0	0	0	0	0	0	0	0	1	1	0	0	0	0	1	0	0	0	0
SVL1	SVL1_sbin.54		Bacteria	Actinobacteriota	Actinomycetia	Propionibacteriales	Nocardioidaceae	Aeromicrobium		70.09	0.78	Medium	0	0	0	0	0	0	0	0	0	0	0	0	0	0	0	0	0	0	0	0	0	0	0	0	0	0	0	0	0	0	0	0	1	0	0	0	0
SVL1	SVL1_sbin.55		Bacteria	Actinobacteriota	Actinomycetia	Propionibacteriales	Nocardioidaceae	Nocardioides		58.49	4.73	Medium	0	0	0	0	0	0	0	0	0	0	0	0	1	0	0	0	0	0	0	0	0	1	0	0	0	0	0	0	0	0	0	0	1	0	0	0	0
SVL1	SVL1_sbin.56		Bacteria	Bacteroidota	Bacteroidia	Chitinophagales	Chitinophagaceae	Ginsengibacter		79.33	0.49	Medium	0	0	0	0	1	0	0	0	0	0	0	0	0	1	0	0	0	0	0	0	0	0	0	0	0	0	1	0	1	0	0	0	0	0	0	0	0
SVL1	SVL1_sbin.57		Bacteria	Proteobacteria	Alphaproteobacteria	Rhizobiales	Pseudoxanthobacteraceae			94.58	3.48	High	0	0	0	0	0	0	0	0	0	0	0	0	0	1	0	0	0	0	0	0	0	0	0	0	0	0	1	0	0	0	0	0	1	0	0	0	0
SVL1	SVL1_sbin.58		Bacteria	Actinobacteriota	Actinomycetia	Mycobacteriales	Mycobacteriaceae	Rhodococcus_B		85.57	5.05	Medium	0	0	0	0	0	0	0	0	0	0	0	0	0	1	0	0	0	0	0	0	0	0	0	0	0	0	0	0	0	0	0	0	1	0	0	0	0
SVL1	SVL1_sbin.59		Bacteria	Actinobacteriota	Actinomycetia	Propionibacteriales	Nocardioidaceae	Nocardioides		99.48	1.21	High	0	0	0	0	0	0	0	0	0	0	0	0	0	1	0	0	0	0	0	0	0	1	1	0	0	0	1	1	0	0	0	1	0	0	0	0	0
SVL1	SVL1_sbin.6		Bacteria	Proteobacteria	Gammaproteobacteria	Xanthomonadales	Rhodanobacteraceae	Rhodanobacter		90.29	6	Medium	0	0	0	0	0	0	0	0	0	0	0	0	0	0	0	0	0	0	0	0	0	0	0	0	0	1	1	1	0	0	0	0	1	0	0	0	0
SVL1	SVL1_sbin.60		Bacteria	Bacteroidota	Bacteroidia	Cytophagales	Spirosomaceae	Persicitalea		94.62	3.87	High	0	0	0	0	0	0	0	0	0	0	0	0	1	0	0	0	0	0	0	0	0	0	0	0	0	0	0	0	0	0	0	0	0	0	0	1	0
SVL1	SVL1_sbin.63		Bacteria	Proteobacteria	Gammaproteobacteria	Burkholderiales	Burkholderiaceae	Schlegelella_A		63.93	8.43	Medium	0	0	0	0	0	0	0	0	0	0	0	0	0	1	1	0	0	0	0	0	0	0	0	0	0	0	1	1	0	0	0	0	0	0	0	0	0
SVL1	SVL1_sbin.66		Bacteria	Proteobacteria	Gammaproteobacteria	Xanthomonadales	Rhodanobacteraceae	Rhodanobacter		56.9	2.59	Medium	0	0	0	0	1	0	0	0	0	0	0	0	0	1	0	0	0	0	0	0	0	0	0	0	0	1	1	1	0	0	0	0	0	0	0	0	0
SVL1	SVL1_sbin.68		Bacteria	Actinobacteriota	Actinomycetia	Actinomycetales	Micrococcaceae	Specibacter		96.29	0.69	High	0	0	0	0	0	0	0	0	0	0	0	0	0	1	0	0	0	0	0	0	0	1	1	0	0	0	0	0	0	0	0	0	0	0	0	0	1
SVL1	SVL1_sbin.69		Bacteria	Actinobacteriota	Actinomycetia	Actinomycetales	Micrococcaceae	Z1-20		74.82	4.08	Medium	0	0	0	0	0	0	0	0	0	0	0	0	0	0	0	0	0	0	0	0	0	1	1	0	0	0	0	1	0	0	0	0	0	0	0	0	0
SVL1	SVL1_sbin.7		Bacteria	Bacteroidota	Bacteroidia	Cytophagales	Hymenobacteraceae	Rufibacter		74.89	2.38	Medium	0	0	0	0	0	0	0	0	0	0	0	0	0	0	0	0	0	0	0	0	0	0	0	0	0	0	0	1	1	0	0	0	1	0	0	0	0
SVL1	SVL1_sbin.70		Bacteria	Bacteroidota	Bacteroidia	Chitinophagales	Chitinophagaceae	Ginsengibacter		52.87	6.77	Medium	0	0	0	0	0	0	0	0	0	0	0	0	0	0	0	0	0	0	0	0	0	0	0	0	0	0	0	0	0	0	0	0	0	0	0	0	0
SVL1	SVL1_sbin.71		Bacteria	Actinobacteriota	Actinomycetia	Actinomycetales	Micrococcaceae	Paeniglutamicibacter	Paeniglutamicibacter antarcticus	50.89	2.58	Medium	0	0	0	0	0	0	0	0	0	0	0	0	1	1	0	0	0	0	0	0	0	0	0	0	0	0	0	0	0	0	0	0	0	0	0	0	0
SVL1	SVL1_sbin.72		Bacteria	Bacteroidota	Bacteroidia	Flavobacteriales	Flavobacteriaceae	Flavobacterium		98.94	0.82	High	0	0	0	0	0	0	0	0	0	0	0	0	0	1	0	0	0	0	0	0	0	0	0	0	0	1	1	1	1	0	0	0	1	0	0	0	0
SVL1	SVL1_sbin.74		Bacteria	Actinobacteriota	Actinomycetia	Propionibacteriales	Nocardioidaceae	Nocardioides		51.68	8.62	Medium	0	0	0	0	0	0	0	0	0	0	0	0	1	0	1	0	0	0	0	0	0	1	0	0	0	0	1	0	0	0	0	0	1	0	0	0	0
SVL1	SVL1_sbin.75		Bacteria	Proteobacteria	Gammaproteobacteria	Xanthomonadales	Xanthomonadaceae	Luteimonas		77.59	3.45	Medium	0	0	0	0	0	0	0	0	0	0	0	0	1	1	0	0	0	0	0	0	0	0	0	0	0	1	1	1	0	0	0	0	1	0	0	0	0
SVL1	SVL1_sbin.76		Bacteria	Sumerlaeota	Sumerlaeia	Sumerlaeales				50.18	9.48	Medium	0	0	0	0	0	0	0	0	0	0	0	0	0	0	0	0	0	0	0	0	0	0	0	0	0	0	0	1	0	0	0	0	0	0	0	0	0
SVL1	SVL1_sbin.77		Bacteria	Proteobacteria	Gammaproteobacteria	Burkholderiales	Burkholderiaceae	Lacisediminimonas		85.02	3.59	Medium	0	0	0	0	0	0	0	0	0	0	0	0	0	0	0	0	0	0	0	0	0	0	0	0	0	0	1	0	0	0	0	0	1	0	0	0	0
SVL1	SVL1_sbin.78		Bacteria	Actinobacteriota	Actinomycetia	Actinomycetales	Cellulomonadaceae	Timonella		51.19	5.74	Medium	0	0	0	0	0	0	0	0	0	0	0	0	0	1	0	0	0	0	0	0	0	1	0	0	0	0	1	0	0	0	0	0	0	0	0	0	0
SVL1	SVL1_sbin.79		Bacteria	Firmicutes	Bacilli	Bacillales_A	Planococcaceae	Sporosarcina		54.32	6.12	Medium	0	0	0	0	0	0	0	0	0	0	0	0	0	0	0	0	0	0	0	0	0	0	1	0	0	0	1	0	0	0	1	0	1	0	0	0	0
SVL1	SVL1_sbin.8		Bacteria	Bacteroidota	Bacteroidia	Chitinophagales	Chitinophagaceae	JADCRZ01		86.95	2.22	Medium	0	0	0	0	0	0	0	0	0	0	0	0	0	0	0	0	0	0	0	0	0	0	0	0	0	0	0	0	0	0	0	0	0	0	0	0	0
SVL1	SVL1_sbin.9		Bacteria	Proteobacteria	Gammaproteobacteria	Xanthomonadales	Xanthomonadaceae	Lysobacter		90.27	4.23	High	0	0	0	0	0	0	0	0	0	0	0	0	0	0	0	0	0	0	0	0	0	0	0	0	0	0	1	1	0	0	0	0	1	0	0	0	0
SVL2	SVL2_sbin.1		Bacteria	Armatimonadota	Abditibacteria	Abditibacteriales	Abditibacteriaceae	JAFAZH01		59.29	8.49	Medium	0	0	0	0	0	0	0	0	0	0	0	0	0	1	0	0	0	0	0	0	0	0	0	0	0	0	0	0	0	0	0	0	0	0	0	0	0
SVL2	SVL2_sbin.10		Bacteria	Proteobacteria	Alphaproteobacteria	Rhodobacterales	Rhodobacteraceae	Loktanella	Loktanella salsilacus	70.69	0	Medium	0	0	0	0	0	0	0	1	0	0	0	0	0	1	1	0	0	0	0	0	0	0	0	0	0	0	0	0	0	0	0	1	1	0	0	0	0
SVL2	SVL2_sbin.11		Bacteria	Bacteroidota	Bacteroidia	Flavobacteriales	Flavobacteriaceae	Aequorivita		71.53	1.69	Medium	0	0	0	0	0	0	0	0	0	0	0	0	0	1	0	0	0	0	0	0	0	0	0	0	0	0	0	0	1	0	0	0	1	0	0	0	0
SVL2	SVL2_sbin.12		Bacteria	Bacteroidota	Bacteroidia	Cytophagales	Spirosomaceae	Spirosoma		99.4	0.15	High	0	0	0	0	0	0	0	0	0	0	0	0	0	0	0	0	0	0	0	0	0	0	0	0	0	0	0	0	1	0	0	0	0	0	0	0	0
SVL2	SVL2_sbin.13		Bacteria	Proteobacteria	Alphaproteobacteria	Sphingomonadales	Sphingomonadaceae	Sphingomonas		91.59	1.71	High	0	0	0	0	0	0	0	0	0	0	0	0	0	0	0	0	0	0	0	0	0	0	0	0	0	0	0	0	0	0	0	0	1	0	0	0	0
SVL2	SVL2_sbin.14		Bacteria	Proteobacteria	Gammaproteobacteria	Xanthomonadales	Rhodanobacteraceae	Dokdonella		96.66	1.52	High	0	0	0	0	0	0	0	0	0	0	0	0	0	1	0	0	0	0	0	0	0	0	0	0	0	1	1	1	0	0	0	0	1	0	0	0	0
SVL2	SVL2_sbin.15		Bacteria	Actinobacteriota	Actinomycetia	Mycobacteriales	Antricoccaceae	Antricoccus		68.61	0.27	Medium	0	0	0	0	0	0	0	1	0	0	0	0	0	1	1	0	0	0	0	0	0	0	0	0	0	0	0	0	0	0	0	0	0	0	0	0	0
SVL2	SVL2_sbin.16		Bacteria	Armatimonadota	Abditibacteria	Abditibacteriales	Abditibacteriaceae	Abditibacterium		88.48	1.76	Medium	0	0	0	0	0	0	0	0	0	0	0	0	0	0	0	0	0	0	0	0	0	0	0	0	0	0	0	0	0	0	0	0	0	0	0	0	0
SVL2	SVL2_sbin.17		Bacteria	Actinobacteriota	Actinomycetia	Mycobacteriales	SCTD01			66.55	1.72	Medium	0	0	0	0	1	0	0	0	0	0	0	0	0	0	0	0	0	0	0	0	0	0	0	0	0	0	0	0	0	0	0	1	0	0	0	0	0
SVL2	SVL2_sbin.18		Bacteria	Cyanobacteria	Cyanobacteriia	Phormidesmiales	Phormidesmiaceae	Phormidesmis	Phormidesmis foveolarum	73.83	4.09	Medium	0	0	0	0	1	1	0	0	0	0	0	0	1	1	0	0	0	0	0	0	0	1	0	0	0	0	0	0	0	0	1	0	0	0	0	1	0
SVL2	SVL2_sbin.19		Bacteria	Proteobacteria	Alphaproteobacteria	Sphingomonadales	Sphingomonadaceae	Novosphingopyxis		69.2	3.76	Medium	0	0	0	0	1	0	0	0	0	0	0	0	0	1	0	0	0	0	0	0	0	0	0	0	0	0	0	0	0	0	0	0	1	0	0	0	0
SVL2	SVL2_sbin.2		Bacteria	Cyanobacteria	Cyanobacteriia	Phormidesmiales	Phormidesmiaceae	Phormidesmis		68.98	2.61	Medium	0	0	0	0	0	1	0	0	0	0	0	0	1	1	0	0	0	0	0	0	0	0	0	0	0	0	0	0	0	1	1	0	0	0	0	0	1
SVL2	SVL2_sbin.20		Bacteria	Bacteroidota	Bacteroidia	Sphingobacteriales	Sphingobacteriaceae	Pelobium		65.76	9.25	Medium	0	0	0	0	0	0	0	0	0	0	0	0	0	0	0	0	0	0	0	0	0	0	0	0	0	0	0	0	1	0	0	1	0	0	0	0	0
SVL2	SVL2_sbin.21		Bacteria	Gemmatimonadota	Gemmatimonadetes	Gemmatimonadales	Gemmatimonadaceae	Gemmatimonas		82.65	3.48	Medium	0	0	0	0	0	0	0	0	0	0	0	0	0	0	0	0	0	0	0	0	0	0	0	0	0	0	1	0	0	0	0	0	0	0	0	0	0
SVL2	SVL2_sbin.22		Bacteria	Actinobacteriota	Acidimicrobiia	Acidimicrobiales	JAAYBP01	Aquihabitans		54.31	6.9	Medium	0	0	0	0	0	0	0	0	0	0	0	0	0	0	0	0	0	0	0	0	0	0	0	0	0	0	0	0	0	0	0	0	1	0	0	0	0
SVL2	SVL2_sbin.23		Bacteria	Proteobacteria	Gammaproteobacteria	Xanthomonadales	Xanthomonadaceae	Thermomonas		90.89	2.52	High	0	0	0	0	0	0	0	0	0	0	0	0	0	1	0	0	0	0	0	0	0	0	0	0	0	1	1	1	0	0	0	0	1	0	0	0	0
SVL2	SVL2_sbin.24		Bacteria	Bacteroidota	Bacteroidia	Sphingobacteriales	Sphingobacteriaceae	Pelobium		84.83	4.63	Medium	0	0	0	0	0	0	0	0	0	0	0	0	1	1	0	0	0	0	0	0	0	0	0	0	0	0	0	0	1	0	0	1	0	0	0	0	0
SVL2	SVL2_sbin.25		Bacteria	Actinobacteriota	Actinomycetia	Mycobacteriales	SCTD01			82.54	2.06	Medium	0	0	0	0	0	0	0	1	0	0	0	0	0	0	0	0	0	0	0	0	0	0	0	0	0	0	0	0	0	0	0	1	0	0	0	0	0
SVL2	SVL2_sbin.27		Bacteria	Myxococcota	Myxococcota	Myxococcota	SYDY01			73.64	0.97	Medium	0	0	0	0	0	0	0	0	0	0	0	0	0	1	0	0	0	0	0	0	0	0	0	0	0	0	0	0	0	0	0	0	0	0	0	0	0
SVL2	SVL2_sbin.28		Bacteria	Actinobacteriota	Actinomycetia	Propionibacteriales	Propionibacteriaceae	Friedmanniella		50.69	0	Medium	0	0	0	0	0	0	0	0	0	0	0	0	0	0	0	0	0	0	0	0	0	0	0	0	0	0	0	0	0	0	0	1	0	0	0	0	0
SVL2	SVL2_sbin.29		Bacteria	Actinobacteriota	Actinomycetia	Actinomycetales	Dermatophilaceae	Terracoccus		95.36	1.48	High	0	0	0	0	1	0	0	0	0	0	0	0	0	0	0	0	0	0	0	0	0	1	1	0	0	0	1	0	0	0	0	1	0	0	0	0	0
SVL2	SVL2_sbin.3		Bacteria	Actinobacteriota	Actinomycetia	Propionibacteriales	Nocardioidaceae	Marmoricola		65.16	4.31	Medium	0	0	0	0	0	0	0	0	1	0	0	0	0	0	0	0	0	0	0	0	0	1	1	0	0	0	0	0	0	0	0	0	1	0	0	0	0
SVL2	SVL2_sbin.30		Bacteria	Proteobacteria	Alphaproteobacteria	Sphingomonadales	Sphingomonadaceae	Sphingomonas		55.92	0.51	Medium	0	0	0	0	0	0	0	0	0	0	0	0	0	0	0	0	0	0	0	0	0	0	0	0	0	0	0	1	0	0	0	0	1	0	0	0	0
SVL2	SVL2_sbin.31		Bacteria	Armatimonadota	Abditibacteria	Abditibacteriales	Abditibacteriaceae			58.56	2.93	Medium	0	0	0	0	0	0	0	0	0	0	0	0	0	1	0	0	0	0	0	0	0	0	1	0	0	0	0	0	0	0	0	0	0	0	0	0	0
SVL2	SVL2_sbin.32		Bacteria	Actinobacteriota	Acidimicrobiia	Acidimicrobiales	UBA8139			89.2	0.85	Medium	0	0	0	0	1	0	0	0	0	0	0	0	0	0	0	0	0	0	0	0	0	0	0	0	0	0	1	0	0	0	0	0	1	0	0	1	0
SVL2	SVL2_sbin.33		Bacteria	Bacteroidota	Bacteroidia	Chitinophagales	Chitinophagaceae	Ferruginibacter		87.94	3.36	Medium	0	0	0	0	1	0	0	0	0	0	0	0	0	1	0	0	0	0	0	0	0	0	0	0	0	0	1	0	0	0	0	0	0	0	0	0	0
SVL2	SVL2_sbin.34		Bacteria	Proteobacteria	Gammaproteobacteria	Pseudomonadales	Moraxellaceae	Psychrobacter		82.93	3.09	Medium	0	0	0	0	0	0	0	0	0	0	0	0	0	1	0	0	0	0	0	0	0	0	0	0	0	0	0	1	0	0	0	0	1	0	0	0	0
SVL2	SVL2_sbin.35		Bacteria	Bacteroidota	Bacteroidia	Chitinophagales	Chitinophagaceae	Ginsengibacter		95.81	0.33	High	0	0	0	0	1	0	0	0	0	0	0	0	0	0	0	0	0	0	0	0	0	0	0	0	0	0	1	0	0	0	0	0	0	0	0	0	0
SVL2	SVL2_sbin.36		Bacteria	Bacteroidota	Bacteroidia	Cytophagales	Spirosomaceae	Persicitalea		99.11	0.65	High	0	0	0	0	0	0	0	0	0	0	0	0	0	1	0	0	0	0	0	0	0	0	0	0	0	0	1	0	0	0	0	0	0	0	0	0	0
SVL2	SVL2_sbin.37		Bacteria	Verrucomicrobiota	Verrucomicrobiae	Verrucomicrobiales	Akkermansiaceae	Luteolibacter		99.32	0	High	0	0	0	0	0	0	0	0	0	0	0	0	0	0	0	0	0	0	0	1	0	0	0	0	0	0	1	0	0	0	0	0	0	0	0	0	0
SVL2	SVL2_sbin.38		Bacteria	Bacteroidota	Bacteroidia	Flavobacteriales	Flavobacteriaceae	Flavobacterium		84.85	3.43	Medium	0	0	0	0	0	0	0	0	0	0	0	0	0	0	0	0	0	0	0	0	0	0	0	0	0	0	0	0	1	0	0	0	0	0	0	0	0
SVL2	SVL2_sbin.39		Bacteria	Proteobacteria	Gammaproteobacteria	Xanthomonadales	Xanthomonadaceae	Luteimonas_B		80.34	4.31	Medium	0	0	0	0	0	0	0	0	0	0	0	0	1	0	0	0	0	0	0	0	0	0	0	0	0	0	1	1	0	0	0	0	0	0	0	0	0
SVL2	SVL2_sbin.4		Bacteria	Acidobacteriota	Blastocatellia	Pyrinomonadales	Pyrinomonadaceae	GCA002050365		94.87	5.13	Medium	0	0	0	0	0	0	0	0	0	0	0	0	0	0	0	0	0	0	0	0	0	0	0	0	0	0	0	1	0	0	0	0	1	0	0	0	0
SVL2	SVL2_sbin.40		Bacteria	Verrucomicrobiota	Verrucomicrobiae	Chthoniobacterales				80.5	1.69	Medium	0	0	0	0	0	0	0	0	0	0	0	0	0	0	0	0	0	0	0	0	0	0	0	0	0	0	0	0	1	0	0	0	0	0	0	0	0
SVL2	SVL2_sbin.41		Bacteria	Actinobacteriota	Thermoleophilia	Solirubrobacterales	Solirubrobacteraceae			52.59	0	Medium	0	0	0	0	1	0	0	0	0	0	0	0	1	0	0	0	0	0	0	0	0	1	0	0	0	0	0	0	0	0	0	0	1	0	0	0	0
SVL2	SVL2_sbin.42		Bacteria	Proteobacteria	Gammaproteobacteria	Burkholderiales	Burkholderiaceae	Giesbergeria		98.3	1.4	High	0	0	0	0	0	0	0	0	0	0	0	0	0	0	0	0	0	0	0	0	0	0	0	0	0	0	0	0	0	0	0	0	1	0	0	0	0
SVL2	SVL2_sbin.43		Bacteria	Proteobacteria	Gammaproteobacteria	Burkholderiales	Burkholderiaceae	Schlegelella_A		94.63	1.44	High	0	0	0	0	1	0	0	0	0	0	0	0	0	1	1	0	0	0	0	0	0	0	0	0	0	0	1	1	0	0	0	0	0	0	0	0	0
SVL2	SVL2_sbin.44		Bacteria	Actinobacteriota	Thermoleophilia	Solirubrobacterales	Solirubrobacteraceae			81.89	0.85	Medium	0	0	0	0	0	1	0	0	0	0	0	0	0	0	0	0	0	0	0	0	0	0	0	0	0	1	0	0	0	0	0	0	0	0	0	0	0
[truncated: 26 more rows]
[truncated: 14 more columns]

## Sheet: Fig. 3b
Average Nucleotide Identity (ANI) analysis comparing the comammox Nitrospira metagenome-assembled genomes (MAGs) obtained in this study with other clade B comammox Nitrospira genomes
[truncated: 26 more rows]

[truncated: 1 more sheets: Supplementary Fig. 4b]
